# Supplementary material for: tert-Butyl [(4-fluoro-3-isopropoxyisoxazol-5-yl)meth­yl](phenyl­sulfon­yl)carbamate
Source: IUCrdata. 2025 May 2;10(Pt 5):x250385. doi: 10.1107/S2414314625003852 (PMC12142389; doi:10.1107/S2414314625003852)
Supplement: Supplementary file 1 [file x-10-x250385-sup1.cif]

##############################################################################
#                                                                            #
# This CIF contains the data for a data article accepted for                 #
# publication in IUCrData. It conforms to the requirements of                #
# Notes for Authors for IUCrData, and has been                               #
# peer reviewed under the auspices of IUCrData.                              #
#                                                                            #
# Full details of the Crystallographic Information File format               #
# are given in the paper "The Crystallographic Information File (CIF):       #
# a New Standard Archive File for Crystallography" by S. R. Hall, F. H.      #
# Allen and I. D. Brown [Acta Cryst. (1991), A47, 655-685].                  #
#                                                                            #
# The current version of the core CIF dictionary is obtainable from          #
# ftp://ftp.iucr.org/pub/cif_core.dic.                                       #
#                                                                            #
# Software is freely available for graphical display of the structure(s)     #
# in this CIF. For information consult the CIF software page                 #
# http://www.iucr.org/resources/cif/software.                                #
#                                                                            #
# This file may be used for bona fide research purposes within the           #
# scientific community so long as proper attribution is given to the data    # 
# article from which it was obtained.                                        #
#                                                                            #
##############################################################################
data_I
_audit_creation_method
;
Olex2 1.5
(compiled 2025.03.04 svn.red2d20d0 for OlexSys, GUI svn.r7188)
;
_journal_date_recd_electronic     2025-04-28
_journal_date_accepted     2025-04-29
_journal_name_full     'IUCrData'
_journal_year     2025
_journal_volume     10
_journal_issue      1
_journal_page_first     0
_journal_page_last     0
_journal_paper_category     HO
_journal_paper_doi     10.1107/S2414314625003852
_journal_coeditor_code     VM4067
_publ_contact_author_name     'Mohd Abdul Fatah Abdul Manan'
_publ_contact_author_address
;
Faculty of Applied Sciences,
Universiti Teknologi MARA,
40450 Shah Alam,
Selangor,
Malaysia
;
_publ_contact_author_email     'abdfatah@uitm.edu.my'
_publ_contact_author_fax     ?
_publ_contact_author_phone     ?
_publ_section_title
;
<i>tert</i>-Butyl
[(4-fluoro-3-isopropoxyisoxazol-5-yl)methyl](phenylsulfonyl)carbamate
;
_publ_section_title_footnote     .
loop_
    _publ_author_name
    _publ_author_footnote
    _publ_author_address
    'Abdul Manan, Mohd Abdul Fatah' .
;
Faculty of Applied Sciences,
Universiti Teknologi MARA,
40450 Shah Alam,
Selangor,
Malaysia
;
    'Cordes, David B.' .
;
EaStCHEM School of Chemistry,
University of St Andrews,
St Andrews,
Fife KY16 9ST,
United Kingdom
;
_publ_section_synopsis
;
The crystal structure of a 4-fluoroisoxazole compound bearing a sulfonamide
functionality is described.
;
_chemical_name_systematic
;
<i>tert</i>-Butyl
[(4-fluoro-3-isopropoxyisoxazol-5-yl)methyl](phenylsulfonyl)carbamate
;
_chemical_name_common     ?
_chemical_formula_moiety     'C18 H23 F N2 O6 S'
_chemical_formula_sum     'C18 H23 F N2 O6 S'
_chemical_formula_iupac     'C18 H23 F N2 O6 S'
_chemical_formula_weight     414.44
_chemical_melting_point     ?
_chemical_absolute_configuration     ad
_space_group_crystal_system     monoclinic
_space_group_name_H-M_alt     'C 1 c 1'
_space_group_name_Hall     'C -2yc'
loop_
    _space_group_symop_operation_xyz
    'x, y, z'
    'x, -y, z+1/2'
    'x+1/2, y+1/2, z'
    'x+1/2, -y+1/2, z+1/2'
_cell_length_a     13.271(3)
_cell_length_b     13.904(3)
_cell_length_c     11.206(2)
_cell_angle_alpha     90
_cell_angle_beta     105.547(6)
_cell_angle_gamma     90
_cell_volume     1992.1(7)
_cell_formula_units_Z     4
_cell_measurement_reflns_used     2002
_cell_measurement_theta_min     2.20
_cell_measurement_theta_max     25.30
_cell_measurement_temperature     173
_exptl_crystal_description     chip
_exptl_crystal_colour     colorless
_exptl_crystal_size_max     0.11
_exptl_crystal_size_mid     0.04
_exptl_crystal_size_min     0.02
_exptl_crystal_density_diffrn     1.382
_exptl_crystal_density_meas     ?
_exptl_crystal_density_method     ?
_exptl_crystal_F_000     872
_exptl_absorpt_coefficient_mu     0.209
_exptl_absorpt_correction_type     multi-scan
_exptl_absorpt_process_details
;
(<i>REQAB</i>; Rigaku, 1998)
;
_exptl_absorpt_correction_T_min     0.828
_exptl_absorpt_correction_T_max     0.996
_diffrn_ambient_temperature     173
_diffrn_source     'Rotating Anode'
_diffrn_radiation_type     'Mo K\a'
_diffrn_radiation_wavelength     0.71073
_diffrn_radiation_monochromator     'Rigaku Osmic Confocal Optical System'
_diffrn_measurement_device_type     'Rigaku XtaLAB P200K'
_diffrn_measurement_device     'AFC10: Fixed \c 3 circle'
_diffrn_measurement_method     'shutterless scans'
_diffrn_detector     'photon counting pixel array detector'
_diffrn_measurement_specimen_support     Loop
_diffrn_detector_area_resol_mean     5.8140
_diffrn_reflns_number     11991
_diffrn_reflns_av_R_equivalents     0.0599
_diffrn_reflns_av_unetI/netI     0.0576
_diffrn_reflns_theta_min     2.164
_diffrn_reflns_theta_max     25.380
_diffrn_reflns_theta_full     25.242
_diffrn_measured_fraction_theta_max     0.998
_diffrn_measured_fraction_theta_full     0.999
_diffrn_reflns_limit_h_min     -16
_diffrn_reflns_limit_h_max     15
_diffrn_reflns_limit_k_min     -16
_diffrn_reflns_limit_k_max     16
_diffrn_reflns_limit_l_min     -13
_diffrn_reflns_limit_l_max     13
_diffrn_radiation_probe     x-ray
_refine_special_details
;
The C-bound H atoms were located geometrically (phenyl C---H = 0.95
\%A, methine C---H = 1.00 \%A, methylene C---H = 0.99 \%A, methyl C---H = 0.98
\%A) and refined as riding atoms. The constraint <i>U</i>~iso~(H) =
1.2<i>U</i>~eq~(non-methyl C) or 1.5<i>U</i>~eq~(methyl C) was applied in all
cases.
;
_reflns_number_total     3548
_reflns_number_gt     2824
_reflns_threshold_expression     'I > 2\s(I)'
_refine_ls_structure_factor_coef     Fsqd
_refine_ls_matrix_type     full
_refine_ls_R_factor_all     0.0634
_refine_ls_R_factor_gt     0.0423
_refine_ls_wR_factor_gt     0.0823
_refine_ls_wR_factor_ref     0.0902
_refine_ls_goodness_of_fit_ref     1.015
_refine_ls_restrained_S_all     1.015
_refine_ls_number_reflns     3548
_refine_ls_number_parameters     258
_refine_ls_number_restraints     2
_refine_ls_hydrogen_treatment     constr
_refine_ls_weighting_scheme     calc
_refine_ls_weighting_details
              'w=1/[\s^2^(Fo^2^)+(0.0422P)^2^+0.1932P] where P=(Fo^2^+2Fc^2^)/3'
_atom_sites_solution_hydrogens     geom
_atom_sites_solution_primary     iterative
_atom_sites_solution_secondary     ?
_refine_ls_shift/su_max     0.000
_refine_ls_shift/su_mean     0.000
_refine_diff_density_max     0.185
_refine_diff_density_min     -0.208
_refine_ls_extinction_method     none
_refine_ls_extinction_coef     .
_refine_ls_abs_structure_details
;
Flack <i>x</i> determined using 1114 quotients
[(<i>I</i>^+^)-(<i>I</i>^-^)]/[(<i>I</i>^+^)+(<i>I</i>^-^)]
(Parsons <i>et al.</i>,  2013)
;
_refine_ls_abs_structure_Flack     -0.08(6)
loop_
    _atom_type_symbol
    _atom_type_description
    _atom_type_scat_dispersion_real
    _atom_type_scat_dispersion_imag
    _atom_type_scat_source
    'C' 'C' 0.0033 0.0016
                         'International Tables Vol C Tables 4.2.6.8 and 6.1.1.4'
    'H' 'H' 0.0000 0.0000
                         'International Tables Vol C Tables 4.2.6.8 and 6.1.1.4'
    'F' 'F' 0.0171 0.0103
                         'International Tables Vol C Tables 4.2.6.8 and 6.1.1.4'
    'N' 'N' 0.0061 0.0033
                         'International Tables Vol C Tables 4.2.6.8 and 6.1.1.4'
    'O' 'O' 0.0106 0.0060
                         'International Tables Vol C Tables 4.2.6.8 and 6.1.1.4'
    'S' 'S' 0.1246 0.1234
                         'International Tables Vol C Tables 4.2.6.8 and 6.1.1.4'
_computing_data_collection
;
CrystalClear-SM Expert 2.1 b45 (Rigaku, 2015)
;
_computing_cell_refinement
;
CrystalClear-SM Expert 2.1 b45 (Rigaku, 2015)
;
_computing_data_reduction
;
CrystalClear-SM Expert 2.1 b45 (Rigaku, 2015)
;
_computing_structure_solution
;
Superflip (Palatinus & Chapuis, 2007)
;
_computing_structure_refinement
;
<i>SHELXL2019/3</i> (Sheldrick, 2015)
;
_computing_molecular_graphics
;
Mercury (Macrae <i>et al.</i>,  2020)
;
_computing_publication_material
;
Olex2 1.5 (Dolomanov <i>et al.</i>,  2009), publCIF (Westrip,
2010)
;
loop_
    _atom_site_type_symbol
    _atom_site_label
    _atom_site_fract_x
    _atom_site_fract_y
    _atom_site_fract_z
    _atom_site_U_iso_or_equiv
    _atom_site_adp_type
    _atom_site_calc_flag
    _atom_site_occupancy
    _atom_site_disorder_assembly
    _atom_site_disorder_group
    S S18 0.20066(8) 0.53009(8) 0.67391(9) 0.0319(3) Uani d 1 . .
    F F4 0.3603(2) 0.36593(18) 0.5679(3) 0.0508(8) Uani d 1 . .
    O O1 0.3211(2) 0.2277(2) 0.8123(3) 0.0405(8) Uani d 1 . .
    O O6 0.3663(3) 0.1578(2) 0.5344(3) 0.0394(8) Uani d 1 . .
    O O12 0.4876(3) 0.5034(2) 0.8535(4) 0.0509(9) Uani d 1 . .
    O O13 0.3957(2) 0.6237(2) 0.7380(3) 0.0374(8) Uani d 1 . .
    O O18 0.1283(2) 0.4542(2) 0.6758(3) 0.0423(8) Uani d 1 . .
    O O19 0.2191(2) 0.5575(2) 0.5583(3) 0.0410(8) Uani d 1 . .
    N N2 0.3347(3) 0.1538(3) 0.7299(4) 0.0424(10) Uani d 1 . .
    N N11 0.3121(3) 0.4906(2) 0.7701(3) 0.0329(9) Uani d 1 . .
    C C3 0.3498(3) 0.1989(3) 0.6341(5) 0.0334(11) Uani d 1 . .
    C C4 0.3455(4) 0.3008(3) 0.6489(4) 0.0340(11) Uani d 1 . .
    C C5 0.3268(3) 0.3148(3) 0.7593(4) 0.0328(10) Uani d 1 . .
    C C7 0.3772(4) 0.0519(3) 0.5362(5) 0.0426(12) Uani d 1 . .
    H H7 0.424446 0.031201 0.617519 0.051 Uiso calc 1 . .
    C C8 0.2719(4) 0.0050(4) 0.5175(6) 0.0623(17) Uani d 1 . .
    H H8A 0.241505 0.024101 0.584538 0.094 Uiso calc 1 . .
    H H8B 0.280006 -0.065051 0.517834 0.094 Uiso calc 1 . .
    H H8C 0.225618 0.025455 0.437850 0.094 Uiso calc 1 . .
    C C9 0.4282(4) 0.0302(4) 0.4340(5) 0.0558(15) Uani d 1 . .
    H H9A 0.381604 0.050097 0.354336 0.084 Uiso calc 1 . .
    H H9B 0.441762 -0.038986 0.432310 0.084 Uiso calc 1 . .
    H H9C 0.494386 0.065447 0.449076 0.084 Uiso calc 1 . .
    C C10 0.3119(4) 0.3991(3) 0.8359(4) 0.0374(11) Uani d 1 . .
    H H10A 0.244691 0.392111 0.857520 0.045 Uiso calc 1 . .
    H H10B 0.368739 0.399875 0.913979 0.045 Uiso calc 1 . .
    C C12 0.4078(4) 0.5381(3) 0.7916(4) 0.0356(11) Uani d 1 . .
    C C14 0.4874(4) 0.6868(4) 0.7417(5) 0.0398(12) Uani d 1 . .
    C C15 0.4359(4) 0.7729(4) 0.6674(5) 0.0501(14) Uani d 1 . .
    H H15A 0.401071 0.752770 0.582521 0.075 Uiso calc 1 . .
    H H15B 0.489062 0.821429 0.665758 0.075 Uiso calc 1 . .
    H H15C 0.384091 0.800369 0.705706 0.075 Uiso calc 1 . .
    C C16 0.5409(4) 0.7130(4) 0.8742(5) 0.0523(14) Uani d 1 . .
    H H16A 0.488817 0.736331 0.914923 0.078 Uiso calc 1 . .
    H H16B 0.592661 0.763617 0.875697 0.078 Uiso calc 1 . .
    H H16C 0.576024 0.656181 0.918007 0.078 Uiso calc 1 . .
    C C17 0.5602(4) 0.6343(4) 0.6781(5) 0.0547(15) Uani d 1 . .
    H H17A 0.591901 0.579010 0.728503 0.082 Uiso calc 1 . .
    H H17B 0.615281 0.678349 0.668906 0.082 Uiso calc 1 . .
    H H17C 0.519972 0.612039 0.596216 0.082 Uiso calc 1 . .
    C C19 0.1648(3) 0.6322(3) 0.7446(4) 0.0283(10) Uani d 1 . .
    C C20 0.1626(4) 0.7214(3) 0.6888(4) 0.0405(12) Uani d 1 . .
    H H20 0.183187 0.728238 0.614288 0.049 Uiso calc 1 . .
    C C21 0.1299(4) 0.8004(3) 0.7437(5) 0.0497(14) Uani d 1 . .
    H H21 0.127115 0.861996 0.706421 0.060 Uiso calc 1 . .
    C C22 0.1013(4) 0.7896(4) 0.8526(5) 0.0452(13) Uani d 1 . .
    H H22 0.079839 0.844194 0.890452 0.054 Uiso calc 1 . .
    C C23 0.1037(4) 0.7005(4) 0.9071(5) 0.0439(12) Uani d 1 . .
    H H23 0.083502 0.693720 0.981837 0.053 Uiso calc 1 . .
    C C24 0.1353(4) 0.6210(3) 0.8528(4) 0.0391(12) Uani d 1 . .
    H H24 0.136771 0.559284 0.889508 0.047 Uiso calc 1 . .
loop_
    _atom_site_aniso_label
    _atom_site_aniso_U_11
    _atom_site_aniso_U_22
    _atom_site_aniso_U_33
    _atom_site_aniso_U_12
    _atom_site_aniso_U_13
    _atom_site_aniso_U_23
    S18 0.0352(6) 0.0284(5) 0.0340(6) -0.0033(5) 0.0127(5) -0.0042(5)
    F4 0.083(2) 0.0287(14) 0.0528(18) 0.0026(14) 0.0383(16) 0.0038(13)
    O1 0.054(2) 0.0259(17) 0.0449(19) 0.0021(15) 0.0193(16) 0.0043(14)
    O6 0.049(2) 0.0253(16) 0.045(2) 0.0029(14) 0.0144(17) -0.0042(14)
    O12 0.040(2) 0.0382(19) 0.071(2) 0.0057(17) 0.0076(18) 0.0059(18)
    O13 0.0303(17) 0.0292(17) 0.054(2) -0.0019(13) 0.0133(15) 0.0036(15)
    O18 0.042(2) 0.0334(18) 0.053(2) -0.0099(15) 0.0160(16) -0.0045(16)
    O19 0.051(2) 0.0420(18) 0.0326(18) -0.0035(15) 0.0152(15) -0.0024(14)
    N2 0.055(3) 0.025(2) 0.051(3) 0.0008(18) 0.020(2) -0.0018(19)
    N11 0.037(2) 0.0223(19) 0.042(2) 0.0015(16) 0.0153(18) -0.0014(16)
    C3 0.031(2) 0.025(2) 0.044(3) 0.0009(19) 0.009(2) -0.001(2)
    C4 0.039(3) 0.023(2) 0.041(3) 0.001(2) 0.012(2) 0.006(2)
    C5 0.033(3) 0.024(2) 0.042(3) -0.0009(19) 0.012(2) 0.002(2)
    C7 0.044(3) 0.024(2) 0.056(3) 0.007(2) 0.006(3) -0.005(2)
    C8 0.056(3) 0.033(3) 0.093(5) -0.001(3) 0.010(3) -0.009(3)
    C9 0.067(4) 0.042(3) 0.059(4) 0.013(3) 0.019(3) -0.014(3)
    C10 0.051(3) 0.029(2) 0.034(3) -0.002(2) 0.014(2) 0.002(2)
    C12 0.036(3) 0.031(3) 0.040(3) 0.002(2) 0.011(2) -0.003(2)
    C14 0.030(2) 0.042(3) 0.049(3) -0.011(2) 0.012(2) -0.005(2)
    C15 0.054(4) 0.040(3) 0.057(3) -0.014(2) 0.018(3) 0.005(2)
    C16 0.054(3) 0.051(3) 0.052(3) -0.016(3) 0.015(3) -0.009(3)
    C17 0.039(3) 0.074(4) 0.058(4) -0.006(3) 0.025(3) -0.004(3)
    C19 0.026(2) 0.026(2) 0.032(2) 0.0001(19) 0.0075(19) -0.0024(19)
    C20 0.045(3) 0.039(3) 0.039(3) 0.001(2) 0.013(2) 0.006(2)
    C21 0.057(3) 0.028(3) 0.066(4) 0.006(2) 0.019(3) 0.002(2)
    C22 0.038(3) 0.043(3) 0.055(3) 0.004(2) 0.013(3) -0.014(2)
    C23 0.047(3) 0.045(3) 0.044(3) 0.001(2) 0.020(2) -0.006(2)
    C24 0.048(3) 0.028(3) 0.045(3) 0.000(2) 0.020(2) 0.001(2)
_geom_special_details
;
 All esds (except the esd in the dihedral angle between two l.s. planes)
 are estimated using the full covariance matrix.  The cell esds are taken
 into account individually in the estimation of esds in distances, angles
 and torsion angles; correlations between esds in cell parameters are only
 used when they are defined by crystal symmetry.  An approximate (isotropic)
 treatment of cell esds is used for estimating esds involving l.s. planes.
;
loop_
    _geom_bond_atom_site_label_1
    _geom_bond_atom_site_label_2
    _geom_bond_site_symmetry_2
    _geom_bond_distance
    _geom_bond_publ_flag
    S18 O18 . 1.430(3) ?
    S18 O19 . 1.433(3) ?
    S18 N11 . 1.672(4) ?
    S18 C19 . 1.753(4) ?
    F4 C4 . 1.333(5) ?
    O1 N2 . 1.425(5) ?
    O1 C5 . 1.360(5) ?
    O6 C3 . 1.325(5) ?
    O6 C7 . 1.478(5) ?
    O12 C12 . 1.201(6) ?
    O13 C12 . 1.322(5) ?
    O13 C14 . 1.492(5) ?
    N2 C3 . 1.304(6) ?
    N11 C10 . 1.471(6) ?
    N11 C12 . 1.394(6) ?
    C3 C4 . 1.429(6) ?
    C4 C5 . 1.340(6) ?
    C5 C10 . 1.497(6) ?
    C7 H7 . 1.0000 ?
    C7 C8 . 1.505(7) ?
    C7 C9 . 1.509(7) ?
    C8 H8A . 0.9800 ?
    C8 H8B . 0.9800 ?
    C8 H8C . 0.9800 ?
    C9 H9A . 0.9800 ?
    C9 H9B . 0.9800 ?
    C9 H9C . 0.9800 ?
    C10 H10A . 0.9900 ?
    C10 H10B . 0.9900 ?
    C14 C15 . 1.513(7) ?
    C14 C16 . 1.509(7) ?
    C14 C17 . 1.530(7) ?
    C15 H15A . 0.9800 ?
    C15 H15B . 0.9800 ?
    C15 H15C . 0.9800 ?
    C16 H16A . 0.9800 ?
    C16 H16B . 0.9800 ?
    C16 H16C . 0.9800 ?
    C17 H17A . 0.9800 ?
    C17 H17B . 0.9800 ?
    C17 H17C . 0.9800 ?
    C19 C20 . 1.386(6) ?
    C19 C24 . 1.379(6) ?
    C20 H20 . 0.9500 ?
    C20 C21 . 1.384(7) ?
    C21 H21 . 0.9500 ?
    C21 C22 . 1.379(7) ?
    C22 H22 . 0.9500 ?
    C22 C23 . 1.378(7) ?
    C23 H23 . 0.9500 ?
    C23 C24 . 1.380(7) ?
    C24 H24 . 0.9500 ?
loop_
    _geom_angle_atom_site_label_1
    _geom_angle_atom_site_label_2
    _geom_angle_atom_site_label_3
    _geom_angle_site_symmetry_1
    _geom_angle_site_symmetry_3
    _geom_angle
    _geom_angle_publ_flag
    O18 S18 O19 . . 119.20(19) ?
    O18 S18 N11 . . 103.28(19) ?
    O18 S18 C19 . . 109.01(19) ?
    O19 S18 N11 . . 109.52(19) ?
    O19 S18 C19 . . 109.01(19) ?
    N11 S18 C19 . . 105.97(19) ?
    C5 O1 N2 . . 109.1(3) ?
    C3 O6 C7 . . 117.1(3) ?
    C12 O13 C14 . . 121.1(3) ?
    C3 N2 O1 . . 105.1(3) ?
    C10 N11 S18 . . 119.1(3) ?
    C12 N11 S18 . . 124.3(3) ?
    C12 N11 C10 . . 116.6(4) ?
    O6 C3 C4 . . 123.1(4) ?
    N2 C3 O6 . . 125.7(4) ?
    N2 C3 C4 . . 111.2(4) ?
    F4 C4 C3 . . 125.3(4) ?
    F4 C4 C5 . . 128.8(4) ?
    C5 C4 C3 . . 105.9(4) ?
    O1 C5 C10 . . 114.5(4) ?
    C4 C5 O1 . . 108.6(4) ?
    C4 C5 C10 . . 136.9(4) ?
    O6 C7 H7 . . 109.5 ?
    O6 C7 C8 . . 110.2(4) ?
    O6 C7 C9 . . 104.5(4) ?
    C8 C7 H7 . . 109.5 ?
    C8 C7 C9 . . 113.3(5) ?
    C9 C7 H7 . . 109.5 ?
    C7 C8 H8A . . 109.5 ?
    C7 C8 H8B . . 109.5 ?
    C7 C8 H8C . . 109.5 ?
    H8A C8 H8B . . 109.5 ?
    H8A C8 H8C . . 109.5 ?
    H8B C8 H8C . . 109.5 ?
    C7 C9 H9A . . 109.5 ?
    C7 C9 H9B . . 109.5 ?
    C7 C9 H9C . . 109.5 ?
    H9A C9 H9B . . 109.5 ?
    H9A C9 H9C . . 109.5 ?
    H9B C9 H9C . . 109.5 ?
    N11 C10 C5 . . 111.8(4) ?
    N11 C10 H10A . . 109.3 ?
    N11 C10 H10B . . 109.3 ?
    C5 C10 H10A . . 109.3 ?
    C5 C10 H10B . . 109.3 ?
    H10A C10 H10B . . 107.9 ?
    O12 C12 O13 . . 127.2(4) ?
    O12 C12 N11 . . 122.1(4) ?
    O13 C12 N11 . . 110.7(4) ?
    O13 C14 C15 . . 101.9(4) ?
    O13 C14 C16 . . 109.5(4) ?
    O13 C14 C17 . . 108.6(4) ?
    C15 C14 C17 . . 111.7(4) ?
    C16 C14 C15 . . 112.0(4) ?
    C16 C14 C17 . . 112.6(4) ?
    C14 C15 H15A . . 109.5 ?
    C14 C15 H15B . . 109.5 ?
    C14 C15 H15C . . 109.5 ?
    H15A C15 H15B . . 109.5 ?
    H15A C15 H15C . . 109.5 ?
    H15B C15 H15C . . 109.5 ?
    C14 C16 H16A . . 109.5 ?
    C14 C16 H16B . . 109.5 ?
    C14 C16 H16C . . 109.5 ?
    H16A C16 H16B . . 109.5 ?
    H16A C16 H16C . . 109.5 ?
    H16B C16 H16C . . 109.5 ?
    C14 C17 H17A . . 109.5 ?
    C14 C17 H17B . . 109.5 ?
    C14 C17 H17C . . 109.5 ?
    H17A C17 H17B . . 109.5 ?
    H17A C17 H17C . . 109.5 ?
    H17B C17 H17C . . 109.5 ?
    C20 C19 S18 . . 119.8(3) ?
    C24 C19 S18 . . 118.8(3) ?
    C24 C19 C20 . . 121.4(4) ?
    C19 C20 H20 . . 120.7 ?
    C21 C20 C19 . . 118.7(4) ?
    C21 C20 H20 . . 120.7 ?
    C20 C21 H21 . . 120.0 ?
    C22 C21 C20 . . 120.1(5) ?
    C22 C21 H21 . . 120.0 ?
    C21 C22 H22 . . 119.7 ?
    C23 C22 C21 . . 120.7(5) ?
    C23 C22 H22 . . 119.7 ?
    C22 C23 H23 . . 120.1 ?
    C22 C23 C24 . . 119.9(5) ?
    C24 C23 H23 . . 120.1 ?
    C19 C24 C23 . . 119.3(4) ?
    C19 C24 H24 . . 120.4 ?
    C23 C24 H24 . . 120.4 ?
loop_
    _geom_torsion_atom_site_label_1
    _geom_torsion_atom_site_label_2
    _geom_torsion_atom_site_label_3
    _geom_torsion_atom_site_label_4
    _geom_torsion_site_symmetry_1
    _geom_torsion_site_symmetry_2
    _geom_torsion_site_symmetry_3
    _geom_torsion_site_symmetry_4
    _geom_torsion
    _geom_torsion_publ_flag
    S18 N11 C10 C5 . . . . 85.5(4) ?
    S18 N11 C12 O12 . . . . -173.8(4) ?
    S18 N11 C12 O13 . . . . 7.9(5) ?
    S18 C19 C20 C21 . . . . 177.4(4) ?
    S18 C19 C24 C23 . . . . -177.9(4) ?
    F4 C4 C5 O1 . . . . -177.5(4) ?
    F4 C4 C5 C10 . . . . 1.9(9) ?
    O1 N2 C3 O6 . . . . 179.8(4) ?
    O1 N2 C3 C4 . . . . -0.7(5) ?
    O1 C5 C10 N11 . . . . -176.3(4) ?
    O6 C3 C4 F4 . . . . -2.1(7) ?
    O6 C3 C4 C5 . . . . 179.4(4) ?
    O18 S18 N11 C10 . . . . -3.4(4) ?
    O18 S18 N11 C12 . . . . 175.4(3) ?
    O18 S18 C19 C20 . . . . -134.2(4) ?
    O18 S18 C19 C24 . . . . 43.3(4) ?
    O19 S18 N11 C10 . . . . -131.4(3) ?
    O19 S18 N11 C12 . . . . 47.4(4) ?
    O19 S18 C19 C20 . . . . -2.6(4) ?
    O19 S18 C19 C24 . . . . 175.0(4) ?
    N2 O1 C5 C4 . . . . -1.4(5) ?
    N2 O1 C5 C10 . . . . 179.0(4) ?
    N2 C3 C4 F4 . . . . 178.4(4) ?
    N2 C3 C4 C5 . . . . -0.1(5) ?
    N11 S18 C19 C20 . . . . 115.2(4) ?
    N11 S18 C19 C24 . . . . -67.2(4) ?
    C3 O6 C7 C8 . . . . 75.5(5) ?
    C3 O6 C7 C9 . . . . -162.4(4) ?
    C3 C4 C5 O1 . . . . 0.9(5) ?
    C3 C4 C5 C10 . . . . -179.7(5) ?
    C4 C5 C10 N11 . . . . 4.3(8) ?
    C5 O1 N2 C3 . . . . 1.3(5) ?
    C7 O6 C3 N2 . . . . -5.4(6) ?
    C7 O6 C3 C4 . . . . 175.2(4) ?
    C10 N11 C12 O12 . . . . 5.0(6) ?
    C10 N11 C12 O13 . . . . -173.3(4) ?
    C12 O13 C14 C15 . . . . 178.6(4) ?
    C12 O13 C14 C16 . . . . -62.7(5) ?
    C12 O13 C14 C17 . . . . 60.6(5) ?
    C12 N11 C10 C5 . . . . -93.4(4) ?
    C14 O13 C12 O12 . . . . 5.0(7) ?
    C14 O13 C12 N11 . . . . -176.7(4) ?
    C19 S18 N11 C10 . . . . 111.2(3) ?
    C19 S18 N11 C12 . . . . -70.0(4) ?
    C19 C20 C21 C22 . . . . 0.7(7) ?
    C20 C19 C24 C23 . . . . -0.4(7) ?
    C20 C21 C22 C23 . . . . -0.8(8) ?
    C21 C22 C23 C24 . . . . 0.3(8) ?
    C22 C23 C24 C19 . . . . 0.3(7) ?
    C24 C19 C20 C21 . . . . -0.1(7) ?
loop_
    _geom_hbond_atom_site_label_D
    _geom_hbond_atom_site_label_H
    _geom_hbond_atom_site_label_A
    _geom_hbond_site_symmetry_A
    _geom_hbond_distance_DH
    _geom_hbond_distance_HA
    _geom_hbond_distance_DA
    _geom_hbond_angle_DHA
    _geom_hbond_publ_flag
    C10 H10A O19 2_565 0.99 2.47 3.121(6) 123 yes
    C15 H15B O18 3 0.98 2.59 3.571(6) 176 yes
    C22 H22 O12 3_455 0.95 2.51 3.335(6) 145 yes
    C24 H24 O19 2_565 0.95 2.51 3.366(5) 150 yes
_shelx_space_group_comment
;
The symmetry employed for this shelxl refinement is uniquely defined
by the following loop, which should always be used as a source of
symmetry information in preference to the above space-group names.
They are only intended as comments.
;
_shelx_estimated_absorpt_T_min     0.977
_shelx_estimated_absorpt_T_max     0.996
_shelx_hkl_file
;
   0   0  -1    0.29    0.62
   0   0  -1   -0.03    1.06
   0   0  -1    0.06    0.52
   0   0   1    0.90    0.52
   1  -1   0  200.38    3.03
  -1   1   0  209.45    3.09
   1  -1   0  193.34    2.83
  -1  -1   0  198.84    2.71
   1   1   0  190.14    2.70
  -1   1   0  196.47    2.89
   1   1   0  201.63    2.75
  -1  -1   0  200.34    2.82
   1  -1   0  194.19    2.48
  -1   1   0  196.51    2.49
  -1  -1   0  193.18    3.17
   1   1   0  182.49    3.16
  -1  -1   1   63.46    2.39
  -1  -1   1   62.33    1.77
   1   1  -1   63.63    1.76
   1  -1  -1   65.50    1.63
  -1   1   1   67.71    1.63
  -1   1   1   67.31    1.97
   1  -1  -1   65.58    1.98
   1   1  -1   63.53    2.19
  -1  -1   1   65.85    1.59
   1   1  -1   66.35    1.66
   1  -1  -1   64.80    1.42
   0   2   0    0.85    0.53
   0  -2   0    0.83    0.57
   0   2   0    1.09    0.63
   0  -2   0    0.94    0.66
   0  -2   0    0.14    0.93
   0   2   0    1.39    0.95
  -1   1  -1   13.67    0.83
   1  -1   1   13.05    0.81
  -1   1  -1   13.14    1.06
  -1  -1  -1   13.41    0.93
  -1  -1  -1   14.35    1.54
  -1   1  -1   11.79    1.96
   1  -1   1   15.92    2.03
  -1  -1  -1   13.40    1.16
   1   1   1   13.82    0.87
   2   0   0  126.75    1.92
  -2   0   0  125.46    1.93
  -2   0   0  134.94    2.27
  -2   0   0  137.86    2.39
   2   0   0  142.50    2.36
   2   0  -1    0.32    1.04
  -2   0   1   -0.08    0.56
  -2   0   1    1.96    1.79
   2   0  -1   -0.02    0.67
   0   2  -1  138.21    2.06
   0  -2   1  138.52    2.03
   0  -2  -1  140.82    2.44
   0   2   1  142.48    2.28
   0  -2  -1  136.90    2.12
   0  -2   1  139.17    2.71
   0  -2  -1  137.73    2.23
   0   2  -1  141.00    2.71
   0   0   2  408.40    5.05
   0   0  -2  437.35    4.18
   0   0  -2  430.71    5.06
   0   0  -2  429.54    3.68
   1   1  -2  438.66    4.51
   1   1  -2  456.23    3.91
   1  -1  -2  442.65    3.95
   1  -1  -2  432.03    4.81
   1  -1  -2  439.91    4.16
  -1  -1   2  417.72    5.31
   1   1  -2  430.62    5.43
  -1   1   2  429.16    4.40
  -2   0  -1   -0.12    0.71
  -2   0  -1    0.01    0.55
   2   0   1   -0.37    0.55
  -2   0  -1    0.43    1.28
  -2   0   2   51.54    1.73
   2   0  -2   49.86    1.45
   2   0  -2   51.34    1.72
   2   0  -2   51.24    1.46
  -2  -2   0   53.70    2.07
  -2   2   0   48.88    1.28
   2  -2   0   53.22    1.33
  -2   2   0   54.26    1.56
   2  -2   0   52.91    1.72
  -2   2   0   54.30    1.70
   2   2   0   53.56    1.46
  -2  -2   0   54.76    1.44
  -2  -2   0   53.72    1.48
   2   2   0   53.94    1.46
   2  -2  -1   23.29    1.14
  -2  -2   1   22.41    0.98
  -2  -2   1   23.88    1.06
   2   2  -1   23.77    1.05
   2   2  -1   24.50    1.11
  -2  -2   1   23.74    1.32
  -2   2   1   25.22    1.15
  -2   2   1   26.09    1.26
   2  -2  -1   24.33    0.97
   2  -2  -1   26.42    1.25
   1   3   0   51.40    1.40
  -1   3   0   52.77    1.67
   1  -3   0   54.44    1.84
  -1  -3   0   55.91    1.83
  -1   3   0   52.31    1.35
   1  -3   0   52.35    1.32
  -1   3   0   53.92    1.47
  -1  -3   0   53.22    1.38
   1   3   0   54.65    1.49
  -1  -3   0   53.27    1.46
  -1  -1  -2   54.00    1.45
  -1  -1  -2   57.82    1.83
  -1   1  -2   54.52    1.78
  -1  -1  -2   58.87    1.53
  -1   1  -2   55.63    1.45
  -1  -1  -2   56.73    1.46
  -1  -1  -2   54.25    1.32
  -1   1  -2   56.85    1.38
   0  -2  -2   46.16    1.32
   0  -2  -2   45.99    1.37
   0  -2   2   44.71    1.61
   0   2  -2   46.47    1.51
   0  -2   2   45.22    1.47
   0   2  -2   45.81    1.23
   0   2  -2   45.90    1.63
   0  -2  -2   45.51    1.39
   3   1  -1  230.11    2.88
  -3   1   1  236.77    3.03
   3  -1  -1  220.62    2.56
   3  -1  -1  234.03    2.90
   3   1  -1  233.13    3.00
  -3  -1   1  231.32    2.98
  -3   1   1  234.48    2.97
  -3  -1   1  238.00    3.36
  -1  -3   1   33.93    1.13
   1  -3  -1   35.48    1.38
   1  -3  -1   36.53    1.16
  -1   3   1   36.19    1.24
   1   3  -1   32.85    1.10
   1  -3  -1   36.61    1.25
   1   3  -1   36.22    1.27
  -1  -3   1   34.74    1.58
  -1   3   1   35.84    1.34
  -2  -2  -1   25.80    1.43
  -2  -2  -1   23.58    1.06
  -2   2  -1   25.25    1.02
  -2   2  -1   27.34    1.57
   2   2   1   24.76    1.08
   2  -2   1   25.30    1.05
  -2  -2  -1   25.47    1.16
   2  -2   1   25.42    1.19
  -2   2  -1   25.85    1.15
  -2   2   2  164.58    2.50
   2  -2  -2  161.36    2.23
  -2  -2   2  159.46    2.93
   2  -2  -2  167.28    2.53
  -2   2   2  166.26    2.47
   2   2  -2  166.53    2.32
   2   2  -2  158.94    2.39
   2  -2  -2  162.88    2.51
  -2   2   2  168.02    2.33
  -1  -3  -1   12.39    0.82
  -1  -3  -1   12.84    0.87
  -1   3  -1   11.44    0.88
  -1  -3  -1   13.02    0.93
  -1   3  -1   13.01    0.81
   1  -3   1   14.30    1.25
  -1  -3  -1   12.42    1.03
  -1   3  -1   12.87    1.37
   1  -3   1   12.87    0.79
  -3   1   2   13.01    1.02
  -3   1   2   13.40    0.99
   3   1  -2   13.18    0.98
  -3  -1   2   14.15    1.16
   3  -1  -2   14.62    0.94
   3   1  -2   12.75    0.87
  -3  -1   2   12.43    0.87
  -3  -1   2   12.16    0.79
  -2   0  -2  184.80    2.98
  -2   0  -2  179.89    2.26
  -2   0  -2  183.38    2.55
   2   0   2  176.94    2.95
   1  -1  -3   55.23    1.52
   1   1  -3   56.54    1.35
   1  -1  -3   53.64    1.40
   1   1  -3   57.07    1.51
  -1   1   3   52.52    1.67
  -1  -1   3   51.37    1.76
  -1  -1   3   55.20    1.49
   1   1  -3   52.61    1.83
  -1  -1   3   55.41    1.32
   1  -1  -3   54.90    1.69
   0   0  -3   -0.32    0.98
   0   0   3   -0.12    0.45
   0   0  -3   -0.20    0.50
   0   0   3    0.17    0.95
   0   0  -3   -0.97    0.98
  -2   0   3    2.02    0.53
   2   0  -3   -0.31    0.59
   2   0  -3   -0.27    0.65
   2   0  -3   -0.41    0.85
  -2   0   3   -0.18    0.76
   1   3  -2  174.94    2.32
   1  -3  -2  176.72    2.65
  -1   3   2  180.53    2.54
   1   3  -2  181.01    2.56
  -1  -3   2  171.29    3.07
   1   3  -2  172.36    2.85
  -1   3   2  172.04    2.38
   1  -3  -2  175.49    2.29
  -3  -1  -1  822.26    5.59
  -3   1  -1  832.52   14.57
  -3  -1  -1  815.27    5.22
   3  -1   1  832.46   14.38
   3  -1   1  835.04   15.45
  -3  -1  -1  833.09   14.68
  -3   1  -1  818.08    5.12
   0   4   0   77.23    1.72
   0   4   0   74.04    1.55
   0  -4   0   77.38    2.08
   0  -4   0   74.93    1.53
   4   0  -1    0.49    0.60
  -4   0   1    0.48    0.52
   4   0  -1   -0.21    0.58
   4   0  -1    0.29    0.70
   0  -4   1   47.29    1.23
   0   4   1   52.23    1.45
   0  -4  -1   49.97    1.30
   0  -4  -1   48.51    1.39
   0   4  -1   50.38    1.32
   0   4  -1   51.92    1.84
   0  -4  -1   51.59    1.66
   0  -4   1   52.50    1.86
  -1  -3  -2   35.23    1.18
   1   3   2   36.92    1.26
   1  -3   2   34.36    1.48
  -1  -3  -2   35.31    1.31
  -1   3  -2   38.24    1.60
  -1   3  -2   35.25    1.14
   1  -3   2   34.60    1.08
   1  -3   2   36.66    1.20
  -1  -3  -2   36.41    1.21
  -1   3  -2   36.15    1.22
  -1  -3  -2   34.22    1.15
  -2   2  -2  257.44    3.64
   2  -2   2  246.04    2.64
  -2  -2  -2  252.74    3.01
  -2  -2  -2  254.00    3.42
   2  -2   2  261.68    3.17
  -2   2  -2  264.06    3.34
  -2   2  -2  244.83    2.68
  -2  -2  -2  258.00    2.99
  -4   0   0  298.10    3.38
  -4   0   0  303.04    3.35
   4   0   0  315.13    3.55
   0   2  -3   14.41    1.14
   0   2   3   13.86    0.86
   0   2  -3   14.43    1.00
   0   2  -3   13.52    0.79
   0   2   3   13.94    0.86
   0  -2  -3   15.04    0.87
   0  -2   3   12.44    0.97
   0  -2  -3   14.65    1.08
   0  -2  -3   14.47    0.86
   0  -2   3   14.66    1.15
  -3   3   1  133.62    2.26
   3  -3  -1  131.91    2.40
  -3  -3   1  132.00    2.19
   3   3  -1  138.35    2.20
  -3  -3   1  132.26    2.61
   3   3  -1  137.11    2.55
   3   3  -1  133.08    2.13
   3  -3  -1  132.52    1.99
   2   2  -3   70.62    1.62
   2   2  -3   69.52    1.95
   2  -2  -3   70.59    1.81
  -2   2   3   69.83    1.58
  -2  -2   3   70.66    1.64
   2  -2  -3   69.86    1.71
  -2  -2   3   72.00    1.47
   2  -2  -3   68.87    1.65
   2   2  -3   70.26    1.49
  -2  -2   3   65.22    1.89
   2  -2  -3   70.77    1.46
  -1  -1  -3   48.25    1.22
  -1   1  -3   51.73    1.71
  -1  -1  -3   45.17    1.31
  -1  -1  -3   49.12    1.62
  -1  -1  -3   51.00    1.39
  -1  -1  -3   48.72    1.35
   1   1   3   46.63    1.55
  -1   1  -3   51.42    1.29
  -4   0   2   21.42    0.98
   4   0  -2   18.97    1.17
  -4   0   2   21.87    1.04
  -4   0   2   21.57    1.15
   4   0  -2   21.27    1.10
  -3  -3   0    3.33    0.65
  -3  -3   0    3.16    0.62
  -3  -3   0    3.70    0.87
  -3   3   0    2.75    0.70
   3  -3   0    1.99    0.57
  -3   3   0    2.63    0.95
   3   3   0    2.71    0.64
   3   3   0    3.00    0.68
   3   3   0    2.82    0.86
   3  -1  -3   40.15    1.27
  -3  -1   3   40.01    1.14
  -3  -1   3   38.93    1.54
  -3   1   3   38.87    1.08
   3   1  -3   41.28    1.36
   3   1  -3   39.03    1.18
  -3   1   3   40.04    1.52
   3  -1  -3   39.11    1.44
   2   4   0   10.22    1.10
  -2  -4   0   10.60    0.81
   2   4   0   11.25    0.89
  -2  -4   0   11.11    1.04
  -2  -4   0   10.52    0.76
   2  -4   0   12.93    1.22
   2  -4   0   10.87    0.72
   2   4   0   11.49    0.84
  -2   4   0   10.91    1.05
  -2   4   0   11.55    0.85
  -2   4   1    5.08    0.93
   2   4  -1    5.49    0.77
   2  -4  -1    5.98    0.76
  -2  -4   1    4.50    0.61
   2   4  -1    5.45    0.63
  -2  -4   1    5.34    0.93
   2   4  -1    4.56    0.90
  -2   4   1    4.96    0.73
   2  -4  -1    5.24    0.61
   2  -4  -1    5.17    0.96
  -4   2   1    5.51    0.85
  -4   2   1    6.00    0.88
   4  -2  -1    5.77    0.61
   4   2  -1    6.12    0.70
  -4  -2   1    6.06    0.71
   4   2  -1    6.32    0.83
  -4   2   1    5.54    0.61
  -4  -2   1    5.64    0.89
   4   2  -1    5.38    0.72
   3  -3  -2   16.55    0.83
   3  -3  -2   17.70    1.13
   3   3  -2   17.79    0.92
   3  -3  -2   17.43    1.00
  -3   3   2   17.27    1.02
   3   3  -2   17.72    0.91
  -3  -3   2   15.35    1.11
   3   3  -2   16.34    1.09
  -3   3   2   17.33    0.81
  -3   3   2   17.17    1.00
   0   4  -2    9.14    1.10
   0   4   2    8.68    0.70
   0   4   2   10.51    0.77
   0  -4   2    9.55    0.68
   0  -4   2    9.18    1.02
   0   4  -2    9.86    0.72
   0  -4   2    9.54    0.77
   0  -4  -2    9.18    0.69
   0  -4  -2    8.48    0.77
   0  -4  -2   10.04    0.97
   0  -4   2   10.09    0.76
  -3  -1  -2   50.63    1.25
  -3  -1  -2   52.98    1.87
   3  -1   2   46.92    1.49
  -3  -1  -2   50.61    1.36
  -3  -1  -2   54.15    1.44
  -3   1  -2   53.46    1.42
   3  -1   2   46.95    1.67
   3  -1   2   51.67    1.26
   3   1   2   47.82    1.75
  -3   1  -2   50.24    1.23
  -3   1  -2   52.94    1.70
   1   3  -3   14.67    1.19
   1  -3  -3   16.02    0.96
   1  -3  -3   14.31    0.80
  -1  -3   3   14.77    1.17
  -1  -3   3   15.03    0.87
   1   3  -3   15.48    0.90
  -1   3   3   14.59    0.83
   1   3  -3   15.26    0.79
   1  -3  -3   15.38    1.00
  -4   2   0  227.65    2.92
   4  -2   0  228.63    2.55
  -4  -2   0  228.30    2.78
   4   2   0  232.88    2.90
  -4   2   0  237.62    3.03
   4  -2   0  230.96    3.13
  -4  -2   0  231.23    3.39
  -4  -2   0  228.48    2.91
  -4  -2   2    9.11    0.72
  -4  -2   2    9.93    0.79
   4   2  -2    8.55    0.77
  -4  -2   2    9.82    0.96
   4   2  -2    8.65    0.94
   4  -2  -2    9.41    0.80
  -4   2   2   10.07    0.88
   4  -2  -2    9.36    0.68
  -4   2   2    9.63    0.86
   4   2  -2   10.25    0.73
  -4   2   2    9.63    0.68
  -3  -3  -1   15.00    1.54
   3   3   1   17.24    0.97
  -3  -3  -1   17.39    0.91
  -3  -3  -1   16.18    0.89
  -3   3  -1   16.68    1.24
   3  -3   1   16.05    0.80
  -3   3  -1   15.81    0.80
  -3   3  -1   15.72    0.89
   3  -3   1   16.03    0.98
  -4   0  -1   -1.35    1.20
   4   0   1   -0.36    0.58
  -4   0  -1   -0.10    0.44
   4   0   1   -0.25    0.54
   4   0   1    0.40    1.36
  -4   0  -1    0.50    0.59
  -2  -4  -1   14.73    1.12
   2   4   1   14.36    0.86
   2  -4   1   14.20    0.84
  -2   4  -1   13.48    0.86
   2  -4   1   14.29    0.84
  -2   4  -1   14.43    0.83
  -2  -4  -1   14.39    0.88
  -2  -4  -1   13.76    0.81
  -2   4  -1   15.30    1.25
   2   4   1   13.55    0.81
   2   4   1   14.44    0.97
   2  -4   1   15.11    1.19
  -2   0  -3   -0.45    0.42
   2   0   3   -0.30    0.52
  -2   0  -3   -0.66    0.61
  -2   0  -3    0.13    0.53
   2   0   3   -0.25    0.69
  -2  -4   2  128.46    2.63
   2  -4  -2  136.81    2.41
   2  -4  -2  131.71    2.19
  -2   4   2  141.33    2.27
   2   4  -2  135.39    2.16
  -2   4   2  135.61    2.30
   2   4  -2  136.94    2.08
  -2   4   2  134.49    2.02
   2  -4  -2  131.43    1.94
   4   0  -3    0.14    0.50
  -4   0   3   -0.34    0.67
   4   0  -3   -0.65    0.54
  -4   0   3   -0.29    0.43
  -2   0   4  355.35    4.13
   2   0  -4  354.54    3.34
  -2   0   4  358.64    3.28
   2   0  -4  342.65    3.47
  -2   0   4  359.12    3.71
   2   0  -4  351.60    4.37
  -1   1   4   10.51    0.80
   1   1  -4    8.84    0.66
  -1  -1   4    9.92    0.70
   1  -1  -4    9.27    0.64
   1  -1  -4    9.32    0.82
   1   1  -4    8.04    0.73
   1  -1  -4    8.86    0.95
  -1  -1   4    9.30    0.94
   1   1  -4   10.38    1.11
  -1  -1   4    9.89    0.80
  -1   5   0   19.58    0.95
   1  -5   0   19.97    1.25
  -1  -5   0   19.33    1.23
  -1  -5   0   19.72    0.98
   1   5   0   19.83    1.21
   1   5   0   19.14    0.89
  -1  -5   0   18.84    0.84
   1  -5   0   19.43    0.84
  -1   5   0   19.46    1.14
  -1  -5   0   18.20    0.93
   0   0  -4    0.71    0.83
   0   0  -4    0.32    0.58
   0   0   4    0.74    0.46
   0   0   4    0.81    0.47
   0   0  -4    0.49    0.48
   1  -5  -1   93.96    2.12
  -1  -5   1   91.80    1.66
   1   5  -1   93.33    1.72
   1  -5  -1   91.63    1.67
   1  -5  -1   88.19    1.77
  -1  -5   1   92.81    2.20
  -1   5   1   93.46    1.85
  -1   3  -3   35.07    1.08
  -1  -3  -3   33.15    1.18
  -1  -3  -3   34.67    1.15
  -1   3  -3   31.43    1.35
  -1  -3  -3   34.28    1.15
  -1  -3  -3   33.92    1.29
   4  -2   1   36.44    1.51
  -4   2  -1   39.54    1.32
   4  -2   1   38.31    1.11
  -4  -2  -1   39.81    1.24
  -4   2  -1   38.24    1.10
   4   2   1   38.78    1.24
  -4   2  -1   39.18    1.43
   4  -2   1   40.30    1.30
  -4  -2  -1   40.12    1.24
   3  -3  -3  106.36    2.02
  -3  -3   3  104.19    1.75
   3  -3  -3  108.18    2.02
  -3   3   3  107.41    2.01
   3   3  -3  105.49    1.92
  -3  -3   3   98.81    2.36
   3  -3  -3  104.89    1.89
  -3   3   3  102.99    1.97
  -3  -3   3  100.62    1.91
   3   3  -3  105.35    1.86
  -3   3   3  106.22    1.77
  -2   2  -3   21.29    1.01
  -2  -2  -3   19.84    0.90
  -2  -2  -3   19.47    0.85
  -2   2  -3   19.75    0.87
  -2   2  -3   16.56    1.07
   2  -2   3   18.93    1.14
  -2  -2  -3   18.97    1.11
   2   2   3   20.00    1.05
  -2  -2  -3   15.20    0.84
  -2  -2  -3   18.89    0.93
   5   1  -1   30.66    1.18
  -5  -1   1   29.27    1.15
   5  -1  -1   27.31    0.98
   5   1  -1   27.57    1.07
  -5   1   1   27.84    0.95
  -5   1   1   28.45    1.09
   5   1  -1   29.14    1.26
   5  -1  -1   31.65    1.22
  -5   1   1   30.22    1.13
   5   1  -1   29.06    1.07
  -1  -5  -1   25.17    1.02
  -1  -5  -1   25.77    1.32
   1  -5   1   28.17    1.43
  -1   5  -1   27.59    1.37
   1   5   1   26.10    1.20
  -1  -5  -1   26.40    0.97
  -1   5  -1   26.91    0.98
   1  -5   1   25.84    0.95
  -1  -5  -1   24.80    1.06
  -1   5  -1   26.23    1.07
   1  -5   1   26.50    1.06
   4   2  -3   25.99    1.28
   4  -2  -3   27.17    1.10
  -4   2   3   28.16    1.14
   4  -2  -3   24.68    0.92
  -4  -2   3   26.85    1.00
   4   2  -3   25.85    1.00
  -4  -2   3   25.49    1.24
   4   2  -3   26.96    1.08
  -4   2   3   26.53    0.93
  -3   1   4   29.58    1.29
   3  -1  -4   31.53    1.40
  -3  -1   4   28.10    1.27
   3   1  -4   30.66    1.38
   3   1  -4   30.44    1.03
  -3  -1   4   30.83    0.99
   3   1  -4   31.57    1.16
  -3  -1   4   30.63    1.14
   3  -1  -4   30.40    1.16
  -3   1   4   26.86    1.16
   2   2  -4   39.78    1.13
  -2   2   4   40.46    1.29
   2  -2  -4   41.85    1.37
  -2  -2   4   39.34    1.47
  -2  -2   4   39.19    1.26
   2   2  -4   39.96    1.27
   2  -2  -4   39.27    1.12
  -2  -2   4   41.11    1.14
   2   2  -4   40.21    1.52
   2  -2  -4   41.33    1.45
   5  -1  -2   45.73    1.49
  -5  -1   2   47.36    1.52
  -5  -1   2   47.37    1.33
  -5   1   2   41.63    1.12
  -5   1   2   45.96    1.38
   5   1  -2   46.57    1.33
  -5  -1   2   43.72    1.33
   5  -1  -2   46.48    1.37
   5   1  -2   45.73    1.53
   5   1  -2   47.10    1.42
   5  -1  -2   47.12    1.36
  -5   1   2   42.45    1.26
  -2  -4  -2   48.42    1.48
  -2  -4  -2   48.38    1.37
  -2  -4  -2   44.88    1.24
  -2   4  -2   47.75    1.24
   2   4   2   47.71    1.37
  -2   4  -2   47.51    1.62
   2  -4   2   45.75    1.33
  -2   4  -2   47.48    1.33
  -2  -4  -2   48.18    1.34
   2  -4   2   44.62    1.20
   0   2   4    4.61    0.60
   0  -2  -4    4.82    0.63
   0   2  -4    4.03    0.52
   0  -2   4    4.56    0.61
   0   2  -4    4.27    0.88
   0  -2  -4    3.79    0.82
   0   2  -4    4.26    0.69
   0  -2  -4    3.98    0.53
   0  -2   4    5.32    0.74
   0  -2  -4    4.31    0.63
   0   2   4    4.78    0.71
   5  -1   0   34.49    1.25
  -5  -1   0   34.69    1.23
   5   1   0   35.38    1.40
   5  -1   0   35.17    1.35
  -5   1   0   35.24    1.17
   5  -1   0   33.09    1.03
   5   1   0   42.24    1.54
  -5   1   0   35.42    1.22
  -3   3  -2   16.94    0.88
   3  -3   2   15.19    1.19
  -3   3  -2   16.51    1.20
   3  -3   2   16.47    0.92
  -3  -3  -2   16.45    1.00
  -3  -3  -2   16.28    0.92
   3  -3   2   14.90    0.84
  -3   3  -2   16.56    0.92
  -3  -3  -2   17.44    1.01
   3   3   2   16.53    0.96
  -3  -3  -2   15.56    0.98
   0   4   3    0.03    0.50
   0  -4   3    0.48    0.52
   0   4   3    0.40    0.44
   0   4  -3    0.09    0.52
   0   4  -3   -0.58    0.69
   0  -4   3    0.89    0.72
   0  -4  -3   -0.25    0.54
   0  -4  -3   -0.45    0.40
   0  -4   3    0.24    0.42
   0  -4  -3    0.43    0.63
   2   4  -3   44.46    1.49
  -2  -4   3   39.98    1.66
  -2  -4   3   42.18    1.42
   2   4  -3   44.06    1.40
  -2   4   3   42.54    1.39
  -2  -4   3   40.49    1.33
  -2   4   3   41.26    1.43
   2  -4  -3   44.89    1.39
   2  -4  -3   44.38    1.56
   2  -4  -3   43.84    1.53
  -1   5   2  160.19    2.75
   1  -5  -2  157.42    3.58
   1   5  -2  158.00    3.36
   1  -5  -2  156.58    3.30
  -1  -5   2  155.46    3.28
  -1  -5   2  158.04    3.50
   1   5  -2  160.38    2.82
  -1  -5   2  158.21    3.78
  -1   5   2  163.42    2.91
   1  -5  -2  160.39    2.86
   4   0   2  127.86    3.27
   4   0   2  149.20    3.32
   4   0   2  142.98    3.07
  -4   0  -2  146.84    3.12
  -4   0  -2  156.25    3.66
  -1   1  -4   45.05    1.44
  -1  -1  -4   51.56    1.47
   1  -1   4   53.70    1.53
   1  -1   4   47.77    1.80
  -1  -1  -4   51.64    1.88
  -1   1  -4   45.94    1.74
   1   1   4   54.15    1.84
  -1   1  -4   54.85    1.56
  -1  -1  -4   46.16    1.84
  -3   1  -3   10.46    0.76
  -3  -1  -3    7.79    0.68
   3   1   3   11.10    0.92
   3  -1   3    8.35    0.71
  -3  -1  -3    9.70    0.89
  -3  -1  -3   11.25    0.78
   3   1   3    7.85    0.70
  -3   1  -3   11.36    0.71
  -3   1  -3   10.13    0.96
   3  -1   3   10.71    0.99
  -3  -1  -3   10.93    0.72
   4   0  -4   35.37    1.30
  -4   0   4   36.44    1.20
   4   0  -4   34.82    1.34
  -4   0   4   36.60    1.55
   4   4  -1    9.34    0.77
  -4   4   1    8.83    0.86
  -4   4   1    8.11    0.75
  -4   4   1    8.69    0.65
   4  -4  -1    7.78    0.68
  -4  -4   1    8.77    0.76
   4   4  -1    8.44    0.76
   4   4  -1    8.60    0.88
  -4  -4   1    8.04    0.91
   1   3  -4   14.12    0.85
   1  -3  -4   18.93    0.97
   1  -3  -4   17.48    0.95
  -1   3   4   19.99    0.99
  -1   3   4   19.34    0.96
   1   3  -4   17.96    1.15
   1  -3  -4   17.05    1.06
   1  -3  -4   17.94    0.90
   1   3  -4   19.61    0.89
  -1  -3   4   19.58    0.88
  -1  -3   4   18.39    1.21
  -1  -3   4   18.59    0.97
  -5   1   3   30.36    1.09
   5   1  -3   31.42    1.23
   5  -1  -3   31.91    1.26
  -5   1   3   31.42    1.22
  -5   1   3   33.16    1.34
   5   1  -3   33.06    1.32
   5   1  -3   33.53    1.51
  -5  -1   3   32.84    1.45
  -5  -1   3   31.11    1.15
   5  -1  -3   29.36    1.33
   1  -5   2   11.24    0.74
   1   5   2   10.50    0.75
  -1  -5  -2   10.54    0.92
   1  -5   2   11.63    0.78
  -1  -5  -2   11.77    0.81
   1  -5   2   11.31    1.08
  -1   5  -2   11.53    1.15
  -1  -5  -2   10.86    0.78
  -1   5  -2   10.80    0.72
   1   5   2   11.93    0.91
  -1  -5  -2   12.01    0.80
   4  -4   0   83.62    2.04
  -4  -4   0   83.29    2.40
   4   4   0   88.47    2.26
   4   4   0   88.54    2.49
  -4  -4   0   82.99    2.11
  -4  -4   0   82.37    2.17
   4   4   0   87.06    2.25
   4  -4   0   88.22    2.30
  -4   4   0   82.83    2.21
  -4   4   0   83.45    2.31
  -3  -5   1    7.04    0.86
  -3   5   1    8.84    0.93
  -3  -5   1    6.49    0.72
  -3   5   1    8.60    0.77
   3  -5  -1    6.65    0.64
  -3   5   1    7.55    0.68
   3   5  -1    8.64    0.79
   3   5  -1    7.79    0.99
  -3  -5   1    7.47    0.67
   3  -5  -1    8.68    0.98
   3   5  -1    7.59    0.71
  -4   4   2   28.35    1.21
   4  -4  -2   26.36    1.31
  -4   4   2   28.38    1.06
   4  -4  -2   28.52    1.06
   4  -4  -2   29.01    1.25
   4   4  -2   28.26    1.18
  -4   4   2   29.30    1.31
  -4  -4   2   26.49    1.35
   4   4  -2   28.68    1.16
   4   4  -2   27.73    1.30
   4  -2   2    3.35    0.74
  -4   2  -2    2.40    0.88
  -4  -2  -2    3.32    0.63
   4   2   2    3.50    0.59
  -4   2  -2    3.33    0.54
  -4   2  -2    3.09    0.62
   4  -2   2    2.51    0.55
  -4  -2  -2    2.93    0.60
  -4  -2  -2    3.49    0.55
  -4  -2  -2    3.05    0.66
  -4  -2  -2    3.06    0.64
   4  -2   2    2.91    0.53
   3  -5   0   50.46    1.49
  -3   5   0   55.21    1.83
   3   5   0   52.82    1.82
  -3   5   0   54.28    1.68
   3  -5   0   49.19    1.82
  -3  -5   0   51.81    1.64
   3  -5   0   53.31    1.65
  -3  -5   0   53.46    1.58
   3   5   0   56.46    1.70
  -3  -5   0   54.36    1.92
   3   5   0   54.46    1.65
  -5   1  -1   87.71    2.12
  -5  -1  -1   83.29    2.21
   5   1   1   94.66    2.36
   5  -1   1   90.17    2.17
  -5   1  -1   91.42    2.41
   5  -1   1   83.96    2.67
   5   1   1   85.77    2.33
   5  -1   1   97.95    2.50
  -5  -1  -1   91.21    2.22
  -5   1  -1   92.59    2.36
  -5  -1  -1   91.37    2.29
   0  -6   0   98.37    2.32
   0  -6   0   97.73    2.73
   5  -3  -1   23.90    0.96
  -5   3   1   24.74    1.16
   5  -3  -1   23.94    1.28
   5   3  -1   24.35    1.24
  -5   3   1   22.53    1.12
   5   3  -1   24.13    1.08
  -5  -3   1   24.49    1.12
  -5   3   1   24.47    1.00
   5   3  -1   23.05    1.08
  -5  -3   1   23.80    1.25
  -3   3   4   36.52    1.31
   3  -3  -4   40.70    1.45
  -3  -3   4   42.14    1.67
   3  -3  -4   43.33    1.62
   3   3  -4   44.19    1.46
  -3  -3   4   45.29    1.40
   3  -3  -4   43.46    1.53
   3  -3  -4   42.56    1.51
  -3  -3   4   43.09    1.47
   3   3  -4   45.67    1.44
  -2   0  -4  154.46    3.23
  -2   0  -4  154.50    3.83
   2   0   4  155.42    3.27
   2   0   4  142.43    3.74
   4  -2  -4   15.68    1.06
   4  -2  -4   15.43    0.93
   4   2  -4   15.24    0.84
  -4  -2   4   14.47    0.92
   4  -2  -4   15.56    0.94
  -4  -2   4   14.89    0.80
   4   2  -4   15.34    0.90
  -4  -2   4   14.15    1.02
   0   6   1   15.72    0.91
   0  -6   1   14.85    1.16
   0  -6  -1   15.63    1.13
   0  -6  -1   15.71    0.83
   0  -6   1   13.92    0.78
   0  -6   1   15.17    0.87
   0   6  -1   15.19    0.84
   0  -6   1   14.09    0.91
   0  -6  -1   15.60    0.89
   0   6   1   13.10    0.98
   5   3  -2   31.80    1.45
  -5   3   2   32.61    1.29
  -5  -3   2   32.20    1.18
  -5   3   2   31.36    1.14
   5   3  -2   32.19    1.24
   5  -3  -2   31.34    1.25
  -5  -3   2   31.38    1.27
  -5  -3   2   30.12    1.41
  -5   3   2   29.36    1.27
   5   3  -2   30.91    1.21
   5  -3  -2   31.03    1.11
  -3   5   2   17.15    0.86
   3  -5  -2   16.95    0.83
   3   5  -2   16.99    0.89
   3  -5  -2   18.22    1.12
   3   5  -2   17.05    1.17
  -3   5   2   15.74    1.00
   3  -5  -2   18.45    0.99
  -3  -5   2   16.77    1.11
   3   5  -2   17.88    0.97
  -3   5   2   17.23    0.93
   5  -3   0    1.76    0.77
  -5   3   0    0.85    0.72
  -5  -3   0    1.46    0.53
   5   3   0    3.17    0.86
  -5  -3   0    1.65    0.98
  -5   3   0    1.76    0.64
  -5  -3   0    1.16    0.55
   5  -3   0    1.05    0.49
   5  -3   0    1.75    0.54
   5   3   0    1.82    0.57
   2   0  -5   -0.10    0.42
   2   0  -5   -0.38    0.76
  -2   0   5    0.21    0.67
  -2   0   5    0.29    0.48
  -2   0   5   -0.03    0.36
   2   0  -5   -0.13    0.37
  -1  -5   3    8.31    0.93
  -1  -5   3    9.28    0.75
   1   5  -3    9.21    0.76
   1   5  -3    8.91    0.93
  -1   5   3    8.72    0.69
   1  -5  -3    8.61    0.64
  -1   5   3    8.38    0.84
   1  -5  -3    8.47    0.85
   1  -5  -3    9.18    0.77
   1   5  -3    9.04    0.75
  -3  -5  -1   14.89    1.16
   3   5   1   15.67    1.02
   3  -5   1   14.88    0.91
   3  -5   1   13.98    0.82
  -3  -5  -1   15.15    0.93
   3   5   1   14.78    0.90
   3   5   1   13.11    0.86
  -3  -5  -1   13.42    0.81
  -3   5  -1   14.19    0.87
  -3   5  -1   14.60    1.13
  -4  -4  -1   64.13    1.80
   4   4   1   64.99    1.85
  -4  -4  -1   67.32    2.11
  -4   4  -1   62.23    1.99
  -4   4  -1   63.98    1.85
   4  -4   1   63.16    1.69
   4  -4   1   60.46    2.07
  -4  -4  -1   64.60    1.86
   4  -4   1   64.63    1.88
   4   4   1   68.43    1.96
  -1  -3  -4   32.16    1.20
  -1  -3  -4   33.25    1.23
  -1  -3  -4   31.06    1.19
  -1   3  -4   31.59    1.41
  -1  -3  -4   27.17    1.11
  -1   3  -4   33.11    1.20
  -1  -3  -4   32.34    1.37
   1  -3   4   32.17    1.14
  -6   0   1    0.21    0.43
  -6   0   1   -0.11    0.46
   6   0  -1   -0.05    0.58
  -6   0   1    0.25    0.50
   6   0  -1    0.41    0.49
   1   1  -5   10.03    1.02
   1  -1  -5    9.91    0.96
   1   1  -5   10.15    0.74
   1  -1  -5   10.70    0.81
  -1   1   5   10.16    0.66
  -1  -1   5   10.26    0.77
   1   1  -5   10.91    0.71
  -1  -1   5   10.27    0.65
  -1   1   5   11.38    0.75
   1  -1  -5   10.43    0.66
  -2  -4  -3    7.09    0.76
   2  -4   3    7.20    0.69
  -2   4  -3    7.33    0.63
  -2  -4  -3    7.40    0.65
  -2   4  -3    7.08    0.92
  -2  -4  -3    6.60    0.76
  -2  -4  -3    7.62    0.78
   2  -4   3    7.45    0.67
   2   4   3    7.40    0.69
  -2  -4  -3    7.33    0.67
  -2   4  -3    7.70    0.65
  -6   0   2   14.50    0.85
  -6   0   2   16.13    0.83
   6   0  -2   18.10    1.01
   6   0  -2   17.39    1.05
  -6   0   2   16.64    0.94
   6   0  -2   16.87    0.92
  -2   6   0   17.77    1.16
   2   6   0   18.64    1.19
   2  -6   0   18.64    1.31
  -2  -6   0   18.15    1.16
   2   6   0   17.71    0.96
  -2  -6   0   16.32    0.93
   2  -6   0   18.70    1.00
  -2   6   0   17.60    0.95
  -2  -6   0   16.60    0.84
   2   6   0   17.28    0.91
   2  -6   0   17.51    0.85
   4   4  -3   41.16    1.41
  -4   4   3   41.06    1.30
   4  -4  -3   41.09    1.30
   4  -4  -3   44.90    1.55
  -4  -4   3   37.25    1.35
   4  -4  -3   41.99    1.54
  -4   4   3   39.62    1.43
   4   4  -3   39.21    1.38
  -4   4   3   40.78    1.45
  -4  -4   3   39.67    1.62
   4   4  -3   40.33    1.57
  -4  -4   3   41.17    1.31
   2  -6  -1   35.67    1.57
  -2   6   1   32.17    1.39
  -2   6   1   32.43    1.16
  -2  -6   1   34.20    1.53
   2   6  -1   36.13    1.60
   2   6  -1   33.37    1.24
   2   6  -1   33.51    1.27
  -2  -6   1   32.02    1.16
   2  -6  -1   32.54    1.13
  -2   6   1   30.55    1.22
   2   4  -4   20.50    1.19
  -2  -4   4   22.36    0.94
  -2   4   4   22.28    0.98
   2  -4  -4   22.62    1.20
   2  -4  -4   22.09    0.92
   2  -4  -4   23.04    1.11
   2   4  -4   22.60    1.07
   2  -4  -4   22.89    1.08
   2   4  -4   22.77    0.97
  -2  -4   4   23.08    1.06
  -2  -4   4   20.17    1.25
   2   2   4    2.35    0.64
  -2  -2  -4    2.84    0.61
  -2  -2  -4    2.71    0.70
  -2   2  -4    2.46    0.80
  -2   2  -4    2.98    0.58
  -2  -2  -4    3.35    0.56
  -2  -2  -4    2.64    0.50
   2  -2   4    2.90    0.51
  -2  -2  -4    3.17    0.53
   2  -2   4    2.29    0.70
   3  -3   3    0.01    0.46
  -3  -3  -3    0.15    0.58
   3  -3   3    0.32    0.65
  -3   3  -3   -0.10    0.80
  -3   3  -3    0.20    0.43
  -3  -3  -3    0.44    0.50
  -3  -3  -3    0.50    0.50
  -3  -3  -3    0.26    0.55
   3   3   3    0.20    0.55
  -3   3  -3   -0.01    0.45
   3  -3   3    0.44    0.42
   0   0  -5   -0.02    0.72
   0   0  -5   -0.20    0.50
   0   0   5    0.44    0.65
   0   0   5   -0.08    0.42
   0   0   5   -0.32    0.37
   0   0  -5    0.24    0.41
   3  -1  -5    3.69    0.57
   3  -1  -5    3.99    0.79
  -3  -1   5    4.54    0.62
  -3   1   5    4.41    0.69
   3   1  -5    4.34    0.51
   3   1  -5    4.56    0.89
  -3  -1   5    4.12    0.82
  -3  -1   5    4.55    0.51
  -3   1   5    4.51    0.74
   3   1  -5    3.73    0.62
   3  -1  -5    1.92    0.37
  -5   1   4   57.51    1.65
   5   1  -4   56.41    1.93
   5   1  -4   56.34    1.69
   5  -1  -4   57.03    1.71
  -5  -1   4   59.60    1.99
   5   1  -4   58.10    1.76
  -5   1   4   56.14    1.56
  -5  -1   4   58.01    1.64
   5   3  -3   13.01    0.81
  -5   3   3   14.20    0.90
   5   3  -3   11.82    0.98
  -5  -3   3   12.91    0.99
   5   3  -3   13.78    0.87
   5  -3  -3   13.82    0.91
  -5  -3   3   12.51    0.74
  -5   3   3   14.37    0.94
   5  -3  -3   13.21    0.74
  -5   3   3   13.26    0.73
   0  -4   4   44.90    1.38
   0  -4   4   41.59    1.72
   0   4  -4   36.43    1.47
   0  -4   4   47.29    1.51
   0  -4  -4   42.68    1.46
   0   4   4   39.69    1.37
   0  -4  -4   42.79    1.38
   0  -4  -4   44.85    1.47
   0   4  -4   45.45    1.42
   0   4   4   44.96    1.49
   0  -4  -4   37.44    1.46
   6   0   0   72.87    2.04
  -6   0   0   69.68    1.92
  -6   0   0   68.33    1.92
   0  -6   2   11.47    0.76
   0  -6  -2   10.50    0.73
   0   6   2   10.88    0.74
   0   6   2   10.60    0.88
   0  -6   2   10.77    1.07
   0  -6   2   10.64    0.76
   0  -6  -2   10.63    0.72
   0   6   2   10.98    0.80
   0  -6   2   10.40    0.70
   0   6  -2   11.44    0.77
   0   6  -2   10.12    1.05
   0  -6  -2   10.96    0.97
   2   2  -5   15.79    1.18
  -2  -2   5   16.00    0.80
  -2   2   5   17.37    0.98
  -2  -2   5   15.63    1.09
   2  -2  -5   14.18    1.02
   2   2  -5   15.03    0.87
   2  -2  -5   12.97    0.96
  -2  -2   5   16.96    0.91
   2  -2  -5   15.39    0.98
   2  -2  -5   15.89    0.91
   2   2  -5   17.60    0.85
   4   0   3   -0.09    0.58
  -4   0  -3    0.22    0.42
  -4   0  -3   -0.11    0.41
   4   0   3   -0.44    0.45
  -4   0  -3   -0.28    0.60
  -1  -5  -3   58.99    1.83
   1   5   3   56.43    1.71
  -1  -5  -3   55.93    1.62
   1   5   3   54.42    1.65
   1  -5   3   56.61    1.67
  -1   5  -3   56.30    1.91
   1  -5   3   55.60    1.99
  -1   5  -3   55.66    1.60
  -1  -5  -3   59.01    1.75
  -1  -5  -3   55.33    1.64
  -6   2   1   35.11    1.18
  -6  -2   1   34.24    1.25
   6   2  -1   36.07    1.34
   6   2  -1   38.27    1.56
  -6  -2   1   34.94    1.41
   6   2  -1   33.84    1.29
  -6  -2   1   37.67    1.39
   6  -2  -1   37.83    1.44
  -6   2   1   35.61    1.38
   6  -2  -1   36.94    1.22
  -6   2   1   37.02    1.35
   3   5  -3   18.20    0.90
  -3   5   3   16.27    0.81
   3  -5  -3   17.10    0.82
  -3   5   3   17.13    0.96
   3  -5  -3   18.02    0.94
   3  -5  -3   15.85    1.05
  -3  -5   3   16.06    1.14
  -3  -5   3   17.75    0.94
   3   5  -3   16.69    0.92
  -3  -5   3   17.76    0.87
  -3   5   3   17.71    1.03
   3   5  -3   18.00    1.12
  -2  -6  -1   24.59    1.12
   2  -6   1   26.50    1.17
  -2  -6  -1   25.64    1.35
  -2   6  -1   26.21    1.38
   2   6   1   26.78    1.26
  -2  -6  -1   25.38    1.09
  -2  -6  -1   24.32    1.02
   2  -6   1   25.34    1.02
  -2   6  -1   26.12    1.14
   2  -6   1   25.63    1.43
   5  -3   1   58.25    1.74
  -5  -3  -1   48.38    1.55
  -5  -3  -1   57.05    1.69
  -5   3  -1   54.16    1.69
   5  -3   1   56.67    1.56
  -5   3  -1   57.38    1.84
   5   3   1   57.24    1.71
   5   3   1   57.20    1.75
   5  -3   1   53.90    2.00
   6   0  -3    0.05    0.48
  -6   0   3   -0.05    0.43
  -6   0   3   -0.20    0.38
  -6   0   3    0.61    0.55
   6   0  -3   -1.16    0.54
   6   0  -3    0.46    0.69
   6  -2  -2   11.45    0.72
   6   2  -2    9.98    0.77
  -6  -2   2   11.50    0.77
   6  -2  -2   10.14    0.83
   6   2  -2   11.25    0.96
  -6  -2   2   10.39    0.87
   6   2  -2   11.45    0.86
  -6   2   2   10.33    0.88
  -6   2   2   10.22    0.84
  -6   2   2    9.85    0.65
  -6  -2   2    9.51    0.79
  -2   6   2   12.52    0.82
   2   6  -2   13.06    1.10
   2  -6  -2   12.36    0.86
  -2  -6   2   12.00    0.84
   2   6  -2   13.52    0.85
  -2  -6   2   12.90    1.03
   2   6  -2   13.13    0.80
  -2   6   2   11.88    0.76
  -2  -6   2   11.50    0.74
   2  -6  -2   12.39    0.73
   2  -6  -2   14.60    1.06
  -5   1  -2   66.88    1.75
   5  -1   2   67.50    1.78
  -5   1  -2   57.20    1.85
  -5  -1  -2   67.64    2.28
   5   1   2   59.75    2.07
   5   1   2   59.18    1.89
  -5  -1  -2   68.53    1.81
  -5   1  -2   66.55    1.89
   5  -1   2   55.40    2.05
  -5  -1  -2   63.98    1.78
  -4   0   5   -0.06    0.67
   4   0  -5    0.04    0.72
   4   0  -5   -0.26    0.41
  -4   0   5    0.25    0.61
   4   0  -5   -0.61    0.51
   0  -2  -5   36.42    1.30
   0  -2  -5   40.17    1.40
   0   2  -5   38.93    1.60
   0  -2  -5   37.01    1.21
   0  -2   5   38.28    1.22
   0  -2  -5   33.14    1.47
   0   2  -5   38.95    1.27
   0   2   5   35.05    1.46
   0   2   5   40.84    1.38
   0  -2   5   40.56    1.42
   0   2  -5   40.08    1.42
   6   2   0   19.15    1.12
   6   2   0   18.42    0.98
  -6   2   0   18.45    1.02
   6  -2   0   21.58    1.08
   6  -2   0   19.34    1.16
  -6   2   0   18.98    1.00
  -6  -2   0   16.51    0.90
   6  -2   0   18.82    0.89
  -3  -5  -2   14.92    1.09
  -3  -5  -2   13.67    0.82
  -3  -5  -2   14.34    0.90
   3  -5   2   15.58    0.83
  -3   5  -2   13.97    1.13
   3  -5   2   15.25    0.89
   3   5   2   15.87    0.91
  -3   5  -2   14.13    0.83
  -3   5  -2   15.54    0.83
   4  -2   3   13.73    0.98
  -4  -2  -3   12.98    0.96
   4   2   3   16.77    0.95
  -4   2  -3   14.44    1.13
  -4  -2  -3   15.19    0.81
  -4  -2  -3   12.40    0.87
   4  -2   3   10.95    0.81
  -4   2  -3   15.96    0.90
   4  -2   3   16.29    0.83
  -4   2  -3   14.99    0.81
  -4  -2  -3   15.19    0.82
  -3   1  -4   22.86    0.93
   3   1   4   15.04    0.84
  -3  -1  -4   21.49    0.99
   3   1   4   22.26    1.18
   3  -1   4   19.19    1.22
  -3  -1  -4   20.76    1.22
  -3   1  -4   19.11    1.17
  -3  -1  -4   21.67    0.92
  -3  -1  -4   16.73    1.05
   3  -1   4   22.59    0.95
  -3   1  -4   18.89    0.93
   3  -1   4   16.81    0.91
   1  -1   5   25.16    1.23
  -1  -1  -5   26.95    1.01
  -1  -1  -5   31.25    1.24
  -1  -1  -5   27.27    1.40
   1  -1   5   27.35    1.02
  -1   1  -5   29.12    1.18
   1   1   5   25.45    1.20
  -1   1  -5   25.86    1.34
  -1   1  -5   28.47    1.09
  -1   1  -5   28.07    1.05
  -4   4  -2   35.12    1.23
   4  -4   2   33.93    1.18
  -4  -4  -2   33.09    1.22
  -4  -4  -2   36.38    1.44
  -4  -4  -2   32.73    1.16
   4   4   2   37.23    1.27
   4  -4   2   32.60    1.06
  -4   4  -2   34.79    1.44
  -4   4  -2   34.20    1.11
   4  -4   2   28.13    1.52
  -1  -3   5    6.57    0.89
   1   3  -5    5.49    0.61
   1  -3  -5    6.50    0.82
   1  -3  -5    6.89    0.66
   1  -3  -5    6.08    0.71
  -1   3   5    6.54    0.61
   1   3  -5    6.88    0.91
   1   3  -5    6.34    0.57
   1  -3  -5    6.11    0.59
   1  -3  -5    5.88    0.57
  -1  -3   5    6.70    0.60
  -1  -3   5    4.94    0.56
  -6   2   3    4.77    0.77
   6  -2  -3    3.54    0.72
   6   2  -3    5.03    0.70
  -6  -2   3    5.01    0.60
   6   2  -3    4.92    0.59
  -6   2   3    4.91    0.57
   6   2  -3    4.70    0.75
  -6  -2   3    4.14    0.78
  -6   2   3    4.77    0.51
   6  -2  -3    4.60    0.65
  -6  -2   3    4.68    0.66
   6  -2  -3    5.18    0.70
  -6   0  -1    0.11    0.45
  -6   0  -1   -0.03    0.48
   6   0   1   -0.01    0.59
   6   0   1    0.28    0.51
  -6   0  -1    0.20    0.47
  -4   2   5   21.13    1.04
   4  -2  -5   21.33    1.00
  -4  -2   5   21.90    0.88
   4  -2  -5   21.79    1.03
   4   2  -5   21.67    0.99
  -4  -2   5   20.54    0.96
   4   2  -5   21.31    0.93
  -4  -2   5   20.35    1.08
   4  -2  -5   19.98    1.13
   4   4  -4   61.29    1.58
  -4  -4   4   55.58    1.80
   4   4  -4   58.27    1.51
  -4   4   4   52.69    1.44
  -4   4   4   60.14    1.58
   4  -4  -4   58.97    1.67
   4   4  -4   58.70    1.80
  -4  -4   4   60.77    1.46
  -4  -4   4   59.66    1.60
   4  -4  -4   53.19    1.33
   4  -4  -4   60.78    1.66
  -1   5   4   59.65    1.60
   1   5  -4   56.55    1.75
   1   5  -4   57.69    1.47
  -1  -5   4   55.82    1.39
   1  -5  -4   61.51    1.66
   1  -5  -4   56.08    1.63
   1   5  -4   57.30    1.54
  -1  -5   4   55.20    1.77
   1  -5  -4   56.13    1.41
  -1   5   4   55.31    1.49
   3   3  -5    1.18    0.74
  -3   3   5    1.05    0.53
   3  -3  -5    1.09    0.36
   3  -3  -5    1.21    0.57
  -3  -3   5    0.08    0.68
   3  -3  -5    1.65    0.72
   3   3  -5    0.65    0.44
   3  -3  -5    0.90    0.37
  -3  -3   5    1.04    0.45
   3   3  -5    1.14    0.42
  -3  -3   5    0.99    0.50
   3  -3  -5    0.94    0.64
  -5  -3   4    7.13    0.69
   5   3  -4    6.74    0.68
  -5  -3   4    7.69    0.87
   5   3  -4    6.87    0.88
   5  -3  -4    6.95    0.71
   5   3  -4    7.19    0.63
  -5  -3   4    7.06    0.60
  -5   3   4    7.11    0.57
   5  -3  -4    6.50    0.54
  -5   3   4    6.68    0.75
  -1  -7   0   18.24    1.23
   1  -7   0   16.82    0.77
   1   7   0   16.77    1.10
  -1   7   0   17.29    0.93
   1  -7   0   17.54    0.90
   1  -7   0   17.96    1.20
  -1  -7   0   16.20    0.77
  -2   6  -2   24.56    1.33
  -2  -6  -2   24.28    1.22
  -2  -6  -2   24.56    1.06
   2  -6   2   24.94    1.37
  -2   6  -2   24.66    1.01
   2  -6   2   24.16    0.95
   2   6   2   22.77    1.01
   2  -6   2   25.61    1.04
  -2  -6  -2   24.42    1.00
   2   6   2   24.99    1.13
  -2   6  -2   25.91    1.00
  -2  -6  -2   23.13    0.96
   0   6   3   66.06    1.62
   0  -6  -3   73.07    1.63
   0   6  -3   75.76    1.71
   0  -6  -3   74.21    1.75
   0  -6   3   76.76    1.80
   0   6   3   73.10    1.81
   0   6  -3   70.77    1.94
   0  -6   3   77.95    2.15
   0  -6  -3   74.12    1.93
  -1  -7   1   24.13    0.95
  -1   7   1   21.93    0.93
   1   7  -1   22.41    0.95
  -1   7   1   23.89    1.04
   1  -7  -1   23.19    1.31
   1   7  -1   23.37    1.28
  -1  -7   1   23.56    1.32
  -1  -7   1   22.65    0.98
  -1  -7   1   24.86    1.03
   1  -7  -1   23.15    0.92
  -6   0   4    9.21    0.61
  -6   0   4    8.87    0.66
   6   0  -4    8.98    0.87
  -6   0   4    9.47    0.92
   6   0  -4    8.91    0.71
  -2  -6   3   17.83    1.14
   2  -6  -3   16.57    0.92
  -2  -6   3   17.38    0.90
   2  -6  -3   16.07    0.76
  -2   6   3   16.82    0.84
  -2   6   3   14.91    0.85
   2   6  -3   16.23    0.84
   2   6  -3   17.24    0.91
   2  -6  -3   15.61    1.07
   5  -5  -1   69.38    1.77
  -5  -5   1   71.00    1.75
  -5   5   1   67.93    1.58
   5   5  -1   71.28    1.72
  -5  -5   1   67.23    1.93
  -5   5   1   65.11    1.70
  -5   5   1   69.98    1.85
   5   5  -1   68.20    1.72
   5  -5  -1   67.67    1.52
   5   5  -1   70.63    1.94
  -1  -7  -1   10.61    0.82
  -1  -7  -1    9.34    1.08
  -1   7  -1   11.00    0.78
   1  -7   1    9.57    0.63
  -1  -7  -1   10.96    0.76
  -1  -7  -1    9.41    0.62
  -1   7  -1   10.43    0.74
  -1   7  -1   10.87    0.99
   1  -7   1   10.65    0.73
   1  -7   1   11.06    1.08
   1   7   1   10.28    0.92
  -5   3  -2   11.45    0.95
  -5  -3  -2   13.09    0.83
   5   3   2   12.80    0.87
   5   3   2   13.42    0.87
   5  -3   2   12.33    1.10
  -5   3  -2   14.55    0.86
   5  -3   2   10.25    0.71
   5  -3   2   12.36    0.73
  -5  -3  -2   13.93    0.83
  -5   3  -2   14.51    0.82
   6  -2   1   45.69    1.26
  -6   2  -1   45.21    1.38
   6  -2   1   43.25    1.68
   6  -2   1   46.16    1.47
  -6  -2  -1   43.71    1.27
   6   2   1   43.21    1.41
  -6  -2  -1   38.54    1.30
  -6   2  -1   46.73    1.49
  -6  -2  -1   43.96    1.32
  -3  -5   4   34.05    1.19
   3  -5  -4   35.69    1.27
  -3   5   4   32.36    1.10
   3  -5  -4   31.19    1.00
   3  -5  -4   35.71    1.33
  -3  -5   4   31.87    1.42
   3   5  -4   36.04    1.26
   3   5  -4   35.60    1.15
  -3  -5   4   35.79    1.12
  -5   1   5    5.56    0.77
   5  -1  -5    6.12    0.66
  -5  -1   5    6.08    0.54
  -5   1   5    3.25    0.46
   5   1  -5    6.21    0.60
  -5   1   5    7.37    0.92
  -5  -1   5    6.10    0.67
  -5   1   5    5.97    0.57
  -5  -1   5    6.74    0.89
   5   1  -5    6.30    0.67
  -2  -4  -4    7.98    0.77
  -2  -4  -4    9.97    0.85
   2   4   4   11.56    0.77
   2  -4   4    7.94    0.87
   2  -4   4   11.72    1.02
  -2  -4  -4    8.98    0.66
  -2  -4  -4   10.05    0.66
  -2   4  -4   10.69    0.72
  -2  -4  -4   10.92    0.74
  -2   4  -4   11.55    0.98
  -4   6   1  133.01    2.65
   4  -6  -1  135.17    2.35
  -4   6   1  133.95    2.38
   4  -6  -1  128.83    2.73
   4   6  -1  135.40    2.50
  -4  -6   1  129.16    2.31
  -4  -6   1  125.45    2.42
   4  -6  -1  131.08    2.52
  -4   6   1  133.62    2.57
  -4  -6   1  131.55    2.79
   4   6  -1  135.58    2.52
   4   6  -1  135.68    2.77
  -5  -5   2    7.35    0.84
  -5   5   2    7.96    0.76
  -5   5   2    7.80    0.73
   5   5  -2    7.69    0.87
   5   5  -2    8.39    0.73
   5   5  -2    7.65    0.76
  -5  -5   2    6.76    0.64
  -5   5   2    7.06    0.60
   5  -5  -2    7.74    0.64
   2   0   5   -0.07    0.59
  -2   0  -5   -0.37    0.41
   2   0   5    0.26    0.42
  -2   0  -5   -0.09    0.40
  -2   0  -5   -0.03    0.37
  -2   0  -5    0.03    0.63
   5  -5   0    7.24    0.62
   5  -5   0    7.54    0.77
   5   5   0    6.32    0.83
   5   5   0    7.07    0.72
  -5  -5   0    6.68    0.78
   5  -5   0    7.21    1.04
  -5   5   0    7.26    0.71
  -5  -5   0    6.96    0.75
  -5  -5   0    6.21    0.58
   5   5   0    6.75    0.70
  -5   5   0    6.50    0.57
  -5   5   0    7.05    0.85
   2   4  -5    4.09    0.83
  -2  -4   5    4.73    0.87
   2  -4  -5    4.69    0.77
   2   4  -5    4.86    0.57
   2  -4  -5    4.95    0.51
   2   4  -5    3.13    0.57
  -2   4   5    4.33    0.56
  -2   4   5    4.60    0.58
  -2  -4   5    4.25    0.57
  -2  -4   5    4.46    0.52
   2  -4  -5    4.04    0.64
   2  -4  -5    4.21    0.66
  -4   6   0    5.20    0.63
   4   6   0    6.22    0.87
   4   6   0    5.55    0.60
   4   6   0    5.85    0.69
   4  -6   0    4.90    0.56
  -4  -6   0    5.25    0.61
  -4   6   0    4.93    0.83
  -4   6   0    4.96    0.58
   4  -6   0    5.41    0.68
  -4  -6   0    5.61    0.69
  -4  -6   0    5.67    0.73
  -7   1   2    8.97    0.62
   7   1  -2   10.04    0.73
   7  -1  -2   10.44    0.78
   7   1  -2   10.72    0.87
   7  -1  -2   11.28    0.86
  -7  -1   2   11.00    0.76
  -7   1   2    9.93    0.76
   7   1  -2   11.04    0.78
  -7  -1   2    9.57    0.71
  -7   1   2    8.60    0.72
  -7  -1   2   10.23    0.68
   6   2  -4   29.44    1.34
   6   2  -4   29.16    1.17
   6  -2  -4   28.41    1.11
  -6   2   4   28.53    0.97
  -6   2   4   27.89    1.20
  -6   2   4   27.63    1.05
   6   2  -4   28.16    1.07
  -6  -2   4   28.91    1.30
   6  -2  -4   24.70    1.08
   6  -2  -4   29.11    1.27
  -6  -2   4   29.05    1.01
  -3  -3  -4    5.84    0.58
  -3  -3  -4    5.64    0.61
  -3  -3  -4    6.24    0.70
  -3   3  -4    5.07    0.70
   3  -3   4    5.41    0.82
  -3  -3  -4    5.57    0.71
  -3   3  -4    6.46    0.59
  -3  -3  -4    5.66    0.56
  -3  -3  -4    6.11    0.59
  -3   3  -4    5.30    0.83
   1   7  -2   10.28    0.72
  -1  -7   2   12.07    0.82
  -1  -7   2   11.08    0.97
  -1   7   2   11.81    0.81
   1  -7  -2   11.64    0.79
   1  -7  -2   11.16    1.04
  -1   7   2   10.35    0.89
  -1   7   2   11.20    0.76
   1  -7  -2   11.45    0.69
  -1  -7   2   10.44    0.68
  -1  -7   2   10.70    0.75
  -7  -1   1    4.50    0.61
  -7   1   1    5.34    0.57
  -7  -1   1    4.05    0.62
  -7   1   1    4.73    0.55
  -7  -1   1    5.49    0.60
  -7   1   1    4.96    0.64
   7  -1  -1    5.76    0.69
   7   1  -1    5.08    0.68
   7  -1  -1    4.32    0.66
   7   1  -1    4.85    0.64
  -7   1   1    3.85    0.56
  -1  -3  -5    2.32    0.49
  -1  -3  -5    3.12    0.52
  -1   3  -5    2.82    0.53
   1  -3   5    2.64    0.50
  -1  -3  -5    2.32    0.62
  -1   3  -5    2.44    0.74
  -1  -3  -5    1.71    0.50
  -1  -3  -5    2.76    0.47
   1  -3   5    2.13    0.75
  -1  -3  -5    2.07    0.46
   2   0  -6   29.71    1.00
   2   0  -6   27.70    1.05
   2   0  -6   27.80    1.33
  -2   0   6   30.33    1.00
  -2   0   6   30.72    1.15
  -4   6   2    8.26    0.66
   4   6  -2    7.90    0.70
  -4   6   2    6.65    0.80
  -4   6   2    7.31    0.73
   4   6  -2    8.01    0.97
  -4  -6   2    7.61    0.84
   4  -6  -2    6.58    0.58
   4   6  -2    6.52    0.72
   4  -6  -2    6.66    0.82
   1  -5   4   43.96    1.31
  -1   5  -4   42.43    1.22
  -1  -5  -4   43.30    1.28
  -1   5  -4   45.08    1.61
  -1  -5  -4   42.76    1.40
  -1  -5  -4   43.30    1.29
  -1  -5  -4   45.66    1.39
  -1  -5  -4   38.64    1.39
   1   5   4   42.34    1.32
   6   4  -1   43.75    1.50
  -6   4   1   43.63    1.43
   6   4  -1   45.91    1.37
   6  -4  -1   45.23    1.36
   6   4  -1   45.60    1.37
  -6  -4   1   45.12    1.40
  -6   4   1   42.20    1.40
   6  -4  -1   45.05    1.22
  -6   4   1   44.53    1.27
   6  -4  -1   45.10    1.56
  -6  -4   1   45.23    1.57
  -6   4   2   20.57    1.04
   6  -4  -2   18.19    1.03
   6   4  -2   21.48    1.00
  -6  -4   2   20.03    0.92
  -6   4   2   20.95    0.89
  -6  -4   2   19.91    0.99
   6   4  -2   20.69    0.92
  -6  -4   2   20.22    1.09
   6   4  -2   19.33    1.05
  -6   4   2   18.64    0.98
   6  -4  -2   19.16    0.84
   5  -1   3   33.50    1.43
  -5  -1  -3   34.73    1.45
   5  -1   3   26.93    1.42
   5  -1   3   37.05    1.12
  -5   1  -3   29.90    1.38
  -5  -1  -3   35.63    1.12
  -5   1  -3   35.65    1.10
  -5  -1  -3   36.29    1.18
   5   1   3   26.70    1.45
   5   1   3   33.77    1.34
  -5  -1  -3   31.12    1.32
  -5   1  -3   28.61    1.30
   3  -5   3    0.26    0.53
  -3   5  -3    0.53    0.44
   3  -5   3    0.10    0.69
  -3  -5  -3    0.66    0.57
   3  -5   3    0.85    0.49
  -3   5  -3   -0.21    0.83
  -3  -5  -3    0.47    0.59
  -3   5  -3    0.79    0.42
  -3  -5  -3    1.11    0.49
   3   5   3    0.16    0.50
  -3  -5  -3    0.42    0.45
  -1  -1   6    9.21    0.68
  -1   1   6    8.13    0.64
  -1  -1   6    9.14    0.62
   1   1  -6    8.53    0.98
  -1   1   6    7.73    0.88
   1  -1  -6    8.34    0.74
   1  -1  -6    5.66    0.84
   1  -1  -6    7.95    0.63
   1   1  -6    5.92    0.58
   1   1  -6    8.18    0.63
   0  -4  -5    5.41    0.61
   0   4  -5    4.50    0.84
   0  -4   5    3.82    0.53
   0  -4  -5    4.26    0.71
   0   4   5    5.52    0.61
   0   4  -5    5.59    0.57
   0  -4   5    5.08    0.60
   0  -4  -5    5.23    0.66
   0  -4  -5    5.15    0.57
   0  -4   5   -0.17    0.24
   0   4   5    5.23    0.61
   4   0   4   48.37    2.54
   4   0   4   58.72    1.85
  -4   0  -4   63.69    1.48
   4   0   4   63.76    1.51
  -4   0  -4   56.24    1.91
   2  -2   5    6.36    0.85
  -2  -2  -5    6.00    0.75
  -2  -2  -5    4.54    0.61
  -2  -2  -5    6.09    0.56
   2  -2   5    5.18    0.55
   2   2   5    5.62    0.71
  -2  -2  -5    6.20    0.56
  -2  -2  -5    5.43    0.57
  -2   2  -5    5.90    0.64
  -2   2  -5    5.63    0.82
   3   1  -6   69.36    1.71
  -3   1   6   75.95    2.00
  -3  -1   6   76.70    2.04
   3   1  -6   79.83    1.72
  -3  -1   6   78.17    1.65
  -3   1   6   77.57    1.86
  -3  -1   6   80.86    1.93
   3  -1  -6   79.55    1.83
   3  -1  -6   77.20    2.06
   3   1  -6   81.98    2.19
   7   1  -3   19.27    0.96
  -7  -1   3   19.88    0.96
  -7  -1   3   19.94    1.07
   7  -1  -3   21.91    0.98
   7  -1  -3   21.12    1.00
  -7   1   3   19.47    0.92
   7   1  -3   19.67    1.01
   7   1  -3   20.92    1.10
   7  -1  -3   21.01    1.09
  -7   1   3   20.31    0.95
  -7   1   3   19.55    0.85
  -7  -1   3   21.47    0.93
  -6   0  -2  261.68    7.64
   6   0   2  236.47    4.95
  -6   0  -2  268.84    7.47
  -6   0  -2  250.52    3.76
  -6   0  -2  256.36    7.36
   5  -5  -3   19.24    0.84
  -5   5   3   17.30    0.92
  -5   5   3   18.54    0.81
  -5  -5   3   20.90    0.88
   5   5  -3   20.24    0.94
  -5   5   3   19.53    1.00
   5  -5  -3   20.45    1.02
  -5  -5   3   17.07    1.08
   5   5  -3   20.77    0.98
   5   5  -3   20.17    1.11
  -1  -7  -2   42.35    1.30
   1  -7   2   45.49    1.23
   1  -7   2   46.13    1.35
   1  -7   2   44.03    1.35
  -1  -7  -2   43.83    1.60
   1   7   2   47.25    1.47
  -1  -7  -2   44.04    1.25
  -1  -7  -2   41.63    1.34
  -1   7  -2   45.18    1.29
   1   7   2   44.35    1.33
  -1   7  -2   45.15    1.62
   1  -7   2   45.23    1.63
   6  -4   0   16.21    0.74
   6  -4   0   12.49    1.06
  -6   4   0   17.93    0.87
   6  -4   0   17.65    0.89
   6   4   0   16.33    0.91
  -6   4   0   16.28    0.98
  -6  -4   0   16.59    1.02
  -6  -4   0   13.71    0.78
  -6   4   0   14.76    0.89
  -6  -4   0   17.08    0.92
  -4   4  -3   11.69    0.75
   4   4   3   10.40    0.72
  -4  -4  -3   11.66    0.86
  -4  -4  -3   12.80    0.75
  -4   4  -3   13.28    0.76
   4  -4   3   13.95    0.75
   4  -4   3   12.39    1.04
  -4  -4  -3   12.91    0.90
   4  -4   3   10.39    0.76
  -4  -4  -3   14.13    0.94
  -4   4  -3   13.35    1.06
   7   1   0   18.78    0.98
   7  -1   0   13.92    1.11
   7   1   0   13.88    0.92
   7   1   0   17.53    0.92
  -7   1   0   15.90    0.87
   7  -1   0   16.73    0.93
  -7  -1   0   17.00    0.91
  -7   1   0   17.25    0.89
  -7   1   0   15.22    0.78
   3  -7  -1   43.82    1.19
   3   7  -1   46.87    1.39
  -3  -7   1   44.90    1.60
   3   7  -1   45.44    1.65
  -3   7   1   43.06    1.44
   3   7  -1   43.55    1.29
  -3  -7   1   43.57    1.23
  -3   7   1   44.71    1.28
   3  -7  -1   45.91    1.68
   3  -7  -1   43.60    1.35
  -3   7   1   43.17    1.32
   2  -2  -6   74.63    1.84
  -2  -2   6   70.47    1.78
   2  -2  -6   64.85    1.96
   2   2  -6   67.99    2.03
   2   2  -6   74.30    1.66
  -2  -2   6   68.88    1.96
  -2  -2   6   70.70    1.58
   2  -2  -6   72.97    1.62
  -2   2   6   72.86    1.78
  -4   6  -1    6.23    0.90
   4   6   1    7.01    0.77
   4  -6   1    6.56    0.66
  -4   6  -1    6.11    0.64
  -4  -6  -1    6.28    0.75
  -4  -6  -1    6.43    0.58
   4   6   1    5.81    0.65
   4  -6   1    5.77    0.67
  -4  -6  -1    7.37    0.87
  -3   7   0   11.19    0.74
   3  -7   0   12.15    1.27
   3   7   0   10.44    0.77
  -3  -7   0   11.69    0.97
   3   7   0   11.91    0.84
  -3   7   0   11.62    0.89
  -3  -7   0   11.89    0.86
   3  -7   0   11.94    0.73
   3  -7   0   11.77    0.67
  -3   7   0   11.66    0.79
  -3  -7   0   11.10    0.71
   3   7   0   11.48    0.95
   0   0  -6   73.91    1.78
   0   0  -6   73.74    1.64
   0   0   6   77.40    1.77
   0   0   6   78.01    1.68
   0   0  -6   77.88    2.16
   0   0   6   76.80    2.04
   5  -5   1    9.65    0.67
   5  -5   1   11.03    0.79
  -5   5  -1   10.34    0.75
  -5  -5  -1   10.50    0.84
   5  -5   1   11.16    1.14
   5   5   1   11.55    0.82
  -5   5  -1   10.22    0.92
  -5  -5  -1    9.70    0.73
   5   5   1    9.65    0.77
  -5  -5  -1   10.34    0.69
  -6   4   3   28.11    1.14
   6   4  -3   28.56    1.10
   6   4  -3   28.63    1.25
   6   4  -3   26.53    1.08
   6  -4  -3   28.07    1.09
  -6  -4   3   28.63    1.03
  -6   4   3   28.15    1.01
  -6   4   3   26.93    1.17
  -6  -4   3   26.73    1.25
   6  -4  -3   26.27    0.95
  -2  -6  -3   74.12    1.78
   2  -6   3   74.54    1.76
   2   6   3   72.89    1.77
  -2  -6  -3   74.80    1.72
  -2  -6  -3   73.06    1.69
  -2   6  -3   74.81    1.68
   2   6   3   72.91    1.75
  -2  -6  -3   75.54    1.95
  -2   6  -3   72.28    1.97
   2  -6   3   74.27    1.65
  -4   0   6    1.04    0.59
  -4   0   6    1.64    0.77
   4   0  -6    0.81    0.74
   4   0  -6    0.84    0.40
   4   0  -6    0.96    0.47
  -4  -6   3   85.40    2.20
  -4   6   3   86.07    2.00
  -4   6   3   88.21    2.02
   4   6  -3   86.76    2.16
  -4  -6   3   86.61    1.78
   4   6  -3   85.04    1.89
  -4  -6   3   85.79    1.94
   4  -6  -3   81.20    1.92
   4   6  -3   87.83    1.92
   4  -6  -3   83.17    2.11
  -4   6   3   83.83    1.79
   4  -6  -3   82.21    1.72
   5  -3  -5   42.44    1.69
   5   3  -5   46.37    1.99
   5  -3  -5   41.28    1.76
   5   3  -5   44.83    1.73
  -5  -3   5   44.88    1.75
   5  -3  -5   44.28    1.72
  -5  -3   5   45.96    1.65
   5   3  -5   44.99    1.70
  -5  -3   5   44.32    1.93
   2   6  -4   48.17    1.77
  -2   6   4   46.99    1.83
   2   6  -4   52.90    1.95
   2  -6  -4   45.47    1.86
  -2  -6   4   48.44    1.71
   2  -6  -4   50.41    1.89
  -2   6   4   45.44    1.72
   2  -6  -4   49.53    1.77
  -2  -6   4   51.09    1.92
  -2  -6   4   49.42    2.06
   4   4  -5   19.26    1.01
  -4  -4   5   18.16    1.25
   4  -4  -5   19.14    1.13
   4  -4  -5   21.07    1.09
   4  -4  -5   19.91    1.14
   4   4  -5   19.82    1.04
   4  -4  -5   19.54    1.22
  -4  -4   5   17.83    1.03
  -4  -4   5   19.83    0.96
   4   2   4   24.81    1.27
  -4  -2  -4   28.10    1.25
  -4  -2  -4   27.68    1.42
  -4   2  -4   30.26    1.53
  -4   2  -4   31.25    1.38
   4   2   4   26.08    1.37
  -4  -2  -4   22.37    1.38
   4  -2   4   26.21    1.43
  -4   2  -4   30.61    1.27
  -4  -2  -4   29.45    1.25
   6   0  -5   -0.60    0.50
   6   0  -5   -0.26    0.65
  -6   0   5   -0.25    0.32
  -6   0   5   -0.55    0.66
  -6   0   5   -0.67    0.58
   3  -7  -2    2.84    0.49
   3   7  -2    2.67    0.62
   3   7  -2    2.69    0.85
  -3  -7   2    3.32    0.81
  -3   7   2    2.93    0.54
  -3  -7   2    3.28    0.69
  -3   7   2    3.24    0.62
   3  -7  -2    1.15    0.91
  -3   7   2    2.98    0.66
   3   7  -2    3.62    0.66
   6  -2   2   17.48    1.27
   6   2   2   22.31    1.13
  -6  -2  -2   19.48    1.00
  -6   2  -2   19.64    1.00
  -6  -2  -2   20.83    1.12
   6  -2   2   17.65    1.12
  -6   2  -2   20.37    1.07
  -6  -2  -2   22.42    1.08
   6  -2   2   23.06    1.08
  -6   2  -2   19.37    1.19
   0  -6   4   16.50    1.09
   0  -6  -4   20.57    0.99
   0   6  -4   21.64    1.33
   0  -6  -4   19.98    1.19
   0  -6   4   19.12    1.23
   0  -6   4   21.38    1.06
   0   6   4   19.97    1.08
   0   6  -4   20.12    1.03
   0  -6  -4   21.16    1.08
   0   6   4   22.22    1.14
  -1  -7   3    0.14    0.77
  -1  -7   3   -0.18    0.62
   1  -7  -3   -0.77    0.81
   1  -7  -3   -0.00    0.40
   1   7  -3   -0.20    0.50
  -1   7   3   -0.68    0.46
  -1  -7   3    0.31    0.46
   1  -7  -3    0.59    0.51
  -1   7   3    0.58    0.61
  -7   3   2    3.10    0.61
   7  -3  -2    2.74    0.76
  -7  -3   2    1.76    0.66
   7   3  -2    3.33    0.63
   7   3  -2    2.93    0.69
  -7   3   2    1.96    0.73
  -7   3   2    2.50    0.53
  -7  -3   2    3.01    0.50
  -7  -3   2    2.41    0.64
   7   3  -2    3.50    0.63
   7  -3  -2    2.51    0.48
   7   3  -1    6.87    0.75
  -7   3   1    5.03    0.74
   7   3  -1    6.74    0.74
  -7  -3   1    6.86    0.68
  -7  -3   1    5.76    0.74
  -7  -3   1    6.15    0.81
   7  -3  -1    6.02    0.68
  -7   3   1    5.17    0.63
   7  -3  -1    5.79    0.60
  -7   3   1    6.09    0.71
   7  -3  -1    5.07    0.92
   3  -7   1   54.49    1.88
  -3  -7  -1   57.04    1.97
  -3  -7  -1   55.30    2.00
   3   7   1   57.20    2.11
  -3  -7  -1   56.83    2.30
   3  -7   1   52.80    2.20
  -3   7  -1   59.57    2.28
   3  -7   1   56.60    2.03
  -3   7  -1   56.57    2.06
   0  -2  -6    7.56    0.82
   0  -2   6    6.08    0.80
   0   2  -6    5.66    0.77
   0  -2   6    7.58    0.68
   0  -2  -6    8.33    0.70
   0   2  -6    8.02    0.68
   0  -2  -6    8.69    0.74
   0  -2  -6    8.47    0.63
   0   2   6    7.28    0.67
   0   2  -6    8.71    0.77
   0   2   6    8.07    0.89
   0  -2   6    9.07    0.64
   1  -5  -5   10.19    0.86
   1   5  -5   12.05    1.04
   1  -5  -5   11.37    0.75
  -1   5   5   12.34    0.84
   1  -5  -5   12.93    0.91
  -1  -5   5   12.67    1.21
   1   5  -5   12.24    0.82
  -1  -5   5   13.26    0.80
  -1   5   5   13.25    0.90
   1  -5  -5   14.51    0.91
  -1  -5   5    9.98    0.80
   1   5  -5   11.20    0.81
   0   8   0    3.70    0.78
   0  -8   0    1.70    0.99
   0  -8   0    2.96    0.57
   0  -8   0    2.66    0.46
  -3   1  -5    0.84    0.54
   3  -1   5    1.73    0.73
  -3   1  -5    1.51    0.45
  -3  -1  -5    1.22    0.50
  -3  -1  -5    0.73    0.50
   3   1   5    1.28    0.64
  -3  -1  -5    0.63    0.61
  -3   1  -5    1.88    0.70
  -3  -1  -5    1.24    0.48
  -3   1  -5    1.53    0.43
   3  -1   5    1.51    0.47
  -3  -1  -5    0.88    0.35
   7  -1  -4    6.86    0.78
  -7   1   4    6.46    0.59
   7  -1  -4    7.79    0.69
  -7   1   4    7.63    0.66
  -7   1   4    7.34    0.88
  -7  -1   4    6.88    0.87
   7   1  -4    7.94    0.74
   7  -1  -4    6.64    0.80
   7   1  -4    7.56    0.86
  -7  -1   4    7.29    0.64
   7   1  -4    8.56    0.74
  -4   2   6   18.90    1.27
  -4  -2   6   18.73    0.92
  -4   2   6   17.51    1.05
  -4  -2   6   18.26    1.05
   4  -2  -6   18.27    1.04
   4   2  -6   19.90    1.29
  -4  -2   6   16.73    1.15
   4  -2  -6   16.57    1.15
   4   2  -6   20.05    1.01
   4   2  -6   18.06    1.02
   6  -4   1   15.52    1.25
   6   4   1   21.08    1.13
  -6   4  -1   18.44    1.08
   6  -4   1   21.19    1.08
  -6  -4  -1   20.59    1.14
   6  -4   1   19.56    0.97
  -6  -4  -1   18.60    0.97
   6   4   1   19.48    1.14
  -6   4  -1   16.87    1.12
  -5  -3  -3   14.28    1.13
  -5   3  -3   14.98    0.95
   5  -3   3   15.96    0.84
  -5  -3  -3   13.99    0.88
   5   3   3   15.78    0.95
  -5  -3  -3   14.00    1.10
  -5  -3  -3   14.96    0.90
   5  -3   3   11.68    0.86
  -5  -3  -3   14.34    0.96
  -5   3  -3   13.38    0.91
   5  -3   3   13.86    1.11
  -5   3  -3   12.58    1.12
   1  -3  -6   10.32    0.94
   1   3  -6    7.81    0.71
  -1  -3   6   11.16    0.83
  -1   3   6   10.46    0.78
   1  -3  -6   11.44    0.71
   1   3  -6   12.04    0.78
   1  -3  -6    7.47    0.63
  -1  -3   6    9.94    0.72
   1  -3  -6   10.94    0.86
   1   3  -6    9.77    0.94
   1  -3  -6   11.90    0.83
  -6  -2   5   19.15    0.92
   6   2  -5   19.28    1.09
   6   2  -5   20.29    1.07
  -6  -2   5   19.38    1.10
  -6   2   5   19.21    0.95
   6  -2  -5   18.18    0.97
  -6  -2   5   17.93    1.23
   6   2  -5   19.07    1.18
   0   8  -1   32.29    1.37
   0   8   1   35.33    1.46
   0  -8  -1   35.11    1.81
   0  -8  -1   34.49    1.37
   0  -8   1   32.04    1.31
   0  -8   1   35.77    1.46
   0  -8   1   34.59    1.52
   0  -8   1   33.60    1.79
   0   8   1   33.83    1.55
   3   3  -6   40.33    1.54
   3  -3  -6   36.49    1.42
  -3   3   6   42.04    1.73
   3   3  -6   40.91    1.84
   3  -3  -6   34.75    1.56
   3   3  -6   35.40    1.49
   3  -3  -6   38.15    1.61
  -3  -3   6   41.70    1.67
  -3  -3   6   39.42    1.84
   3  -3  -6   39.46    1.65
  -3  -3   6   40.74    1.51
  -3  -5   5   39.83    1.64
   3   5  -5   39.57    1.61
   3  -5  -5   39.76    1.63
   3  -5  -5   36.65    1.40
  -3   5   5   38.55    1.54
  -3  -5   5   41.88    1.56
  -3   5   5   33.72    1.44
   3  -5  -5   38.51    1.62
   3   5  -5   41.81    1.60
  -3  -5   5   38.06    1.84
   3  -5  -5   40.13    1.75
   7  -1   1   96.93    4.03
  -7   1  -1  101.53    3.46
   7  -1   1  111.27    3.66
  -7  -1  -1  101.89    3.18
   7  -1   1  112.70    3.16
  -7   1  -1  104.07    3.40
   7   1   1   98.66    3.53
  -7  -1  -1  115.19    3.39
   5  -5  -4    0.78    0.60
  -5   5   4   -0.15    0.66
  -5  -5   4    0.80    0.43
   5   5  -4    0.85    0.55
  -5   5   4    0.15    0.55
   5   5  -4    0.56    0.50
   5   5  -4   -0.07    0.62
   5  -5  -4    1.47    0.76
  -5  -5   4    0.23    0.65
  -5  -5   4    0.44    0.50
   5  -5  -4    0.22    0.39
  -5   5   4    0.62    0.43
   7   3  -3   43.20    1.70
  -7  -3   3   42.09    1.60
  -7   3   3   43.00    1.70
  -7  -3   3   45.25    1.91
   7  -3  -3   41.62    1.74
   7   3  -3   43.19    1.72
  -7   3   3   42.27    1.60
   7   3  -3   45.61    1.93
  -7  -3   3   43.04    1.73
  -7   3   3   44.73    1.87
   7  -3  -3   41.89    1.63
   7  -3  -3   40.27    1.52
   1  -1   6    3.67    0.51
  -1  -1  -6    4.62    0.58
  -1  -1  -6    4.35    0.53
  -1   1  -6    4.82    0.65
   1   1   6    4.60    0.76
   1  -1   6    4.11    0.85
  -1  -1  -6    4.61    0.81
  -1   1  -6    3.36    0.79
  -1   1  -6    4.42    0.65
  -1   1  -6    3.97    0.56
  -1  -1  -6    3.09    0.56
   7   3   0   26.43    1.46
   7   3   0   33.19    1.48
  -7   3   0   33.31    1.36
   7  -3   0   35.22    1.71
  -7  -3   0   33.81    1.52
   7  -3   0   34.13    1.46
   7  -3   0   33.33    1.35
  -7   3   0   32.85    1.51
  -7   3   0   33.37    1.48
   7   3   0   33.17    1.49
   7   3   0   31.44    1.35
   6  -4  -4   18.77    1.09
  -6  -4   4   17.56    0.91
  -6  -4   4   17.80    1.08
   6   4  -4   18.93    1.04
  -6  -4   4   17.30    1.22
   6   4  -4   18.13    1.19
  -6   4   4   18.04    0.93
  -6   4   4   17.34    1.06
   6  -4  -4   16.52    0.84
   6   4  -4   18.04    1.02
  -1  -7  -3   15.27    1.13
  -1   7  -3   15.37    1.11
  -1  -7  -3   14.90    0.85
   1   7   3   14.66    0.94
  -1  -7  -3   17.13    1.08
  -1  -7  -3   14.37    0.84
   1   7   3   14.79    0.96
  -1   7  -3   16.25    0.96
   1  -7   3   15.54    1.25
   1  -7   3   14.16    0.84
   1  -7   3   13.40    0.84
   1  -7   3   11.90    0.87
  -4   6  -2   23.94    1.39
   4   6   2   21.29    1.10
   4  -6   2   22.24    1.13
  -4   6  -2   23.14    1.13
  -4  -6  -2   26.17    1.32
   4  -6   2   27.05    1.58
  -4   6  -2   23.70    1.21
  -4  -6  -2   25.35    1.16
   4  -6   2   24.47    1.14
   4   6   2   24.19    1.17
  -4  -6  -2   26.94    1.50
  -5  -1   6    5.09    0.84
   5  -1  -6    2.55    0.57
  -5   1   6    4.36    0.83
   5   1  -6    4.06    0.55
   5  -1  -6    3.47    0.68
  -5  -1   6    3.84    0.45
  -5   1   6    4.59    0.69
  -5  -1   6    3.68    0.70
   5   1  -6    3.44    0.59
   3   7  -3   10.36    0.83
  -3   7   3    9.49    0.74
   3   7  -3   11.65    0.86
  -3  -7   3   10.13    0.98
   3  -7  -3    8.82    0.63
   3  -7  -3   11.04    1.04
  -3  -7   3   10.96    0.86
  -3   7   3   10.87    0.82
   3  -7  -3    9.87    0.76
   3   7  -3   10.05    0.99
  -5   5  -2    0.76    0.77
  -5  -5  -2    1.54    0.61
  -5  -5  -2    3.53    0.72
   5  -5   2    1.67    0.49
  -5   5  -2    2.23    0.63
   5  -5   2    0.96    0.46
   5   5   2    1.41    0.59
   5  -5   2    1.23    0.74
   5   5   2    1.00    0.33
  -5   5  -2    1.76    0.51
  -5  -5  -2    0.58    0.43
  -2  -8   0    9.41    0.71
  -2   8   0    9.26    0.75
   2  -8   0    7.50    0.60
  -2  -8   0    9.79    1.11
   2  -8   0    8.58    0.77
  -2   8   0    8.90    0.77
   2  -8   0   10.61    1.15
   2   8   0    8.82    0.94
  -2   8   0    9.59    0.91
   2  -8  -1    6.12    1.20
  -2  -8   1    2.02    0.68
   2  -8  -1    0.99    0.56
  -2   8   1    2.83    0.57
  -2  -8   1    1.20    0.46
   2  -8  -1    2.07    0.48
  -2  -8   1    1.52    0.49
  -2   8   1    2.61    0.56
   2   8  -1    3.13    0.67
   2   8  -1    1.85    0.87
  -2  -8   1    2.30    0.77
   4  -6  -4   20.30    1.19
  -4   6   4   15.74    0.88
   4   6  -4   19.19    1.01
   4   6  -4   17.97    0.98
   4   6  -4   20.15    1.21
  -4  -6   4   19.17    0.97
   4  -6  -4   18.39    0.90
  -4   6   4   16.86    1.05
  -4  -6   4   20.26    1.36
   4  -6  -4   16.94    0.99
  -4   6   4   19.32    1.14
  -4  -6   4   18.36    1.03
   2  -4   5   12.12    0.78
  -2   4  -5   14.85    0.86
  -2  -4  -5   14.50    0.92
  -2   4  -5   13.06    1.07
   2  -4   5   13.87    1.10
  -2  -4  -5   11.37    0.92
  -2  -4  -5    8.56    0.85
  -2  -4  -5   13.87    0.81
  -2  -4  -5   13.90    0.84
  -2  -4  -5   10.78    0.73
  -8   0   2    8.00    0.80
   8   0  -2    6.18    0.72
  -8   0   2    6.59    0.66
   8   0  -2    7.62    0.85
  -8   0   2    8.16    0.71
   0  -8  -2   10.92    0.70
   0   8   2   11.87    0.88
   0  -8  -2   13.19    1.02
   0  -8   2   12.92    1.32
   0  -8  -2   13.51    1.23
   0  -8   2   10.76    0.69
   0  -8   2   11.71    0.81
   0  -8  -2   11.45    0.81
   0   8   2   11.54    0.84
   0  -8   2   11.98    0.93
   0   8  -2   12.72    0.91
  -3   7  -2    6.39    0.65
   3  -7   2    5.18    0.57
  -3  -7  -2    4.90    0.61
   3  -7   2    4.70    0.61
  -3  -7  -2    7.73    1.09
  -3  -7  -2    5.52    0.63
  -3   7  -2    4.51    1.01
   3   7   2    5.19    0.72
  -3  -7  -2    6.07    0.72
  -3   7  -2    6.67    0.72
   3   7   2    6.03    0.71
   6   0   3   -0.24    0.46
  -6   0  -3    0.68    0.60
  -6   0  -3    0.45    0.51
  -6   0  -3    0.09    0.60
   6   0   3   -0.13    0.61
  -3  -5  -4    3.66    0.57
  -3   5  -4    3.50    0.53
  -3   5  -4    4.58    0.69
   3   5   4    2.98    0.63
   3  -5   4    3.12    0.51
  -3  -5  -4    2.22    0.58
  -3  -5  -4    2.49    0.55
  -3  -5  -4    3.52    0.61
   3  -5   4    2.92    0.87
  -3  -5  -4    3.56    0.52
  -3   5  -4    4.19    0.94
  -8   0   1    0.78    0.51
  -8   0   1    0.22    0.61
   8   0  -1   -0.40    0.47
   8   0  -1    0.16    0.59
  -8   0   1    0.30    0.48
   8   0  -1   -0.14    0.59
   1   5   5    3.51    0.61
  -1  -5  -5    1.62    0.44
  -1   5  -5    1.95    0.70
  -1  -5  -5    1.98    0.58
  -1  -5  -5    3.78    0.66
  -1  -5  -5    2.75    0.44
  -1  -5  -5    1.39    0.58
   1  -5   5    2.13    0.49
  -1   5  -5    2.45    0.51
   1  -5   5    1.41    0.47
  -2   4   6   21.76    1.12
  -2  -4   6   21.56    1.40
   2  -4  -6   21.03    1.12
   2   4  -6   15.56    0.93
   2  -4  -6   20.66    0.99
  -2  -4   6   22.93    1.04
   2   4  -6   22.52    1.34
  -2  -4   6   20.47    1.10
   2  -4  -6   18.73    1.12
   2   4  -6   23.03    1.10
   2  -4  -6   22.62    1.16
   2   8   1   10.89    0.93
   2  -8   1   10.67    1.12
  -2   8  -1    9.60    1.05
  -2  -8  -1   10.74    0.80
  -2   8  -1   12.37    0.91
   2  -8   1    9.90    0.70
  -2  -8  -1    9.55    0.71
  -2  -8  -1   11.02    0.95
   2  -8   1   10.93    0.82
  -2  -8  -1   10.17    1.12
  -5  -1  -4    3.78    0.54
  -5   1  -4    3.98    0.57
  -5  -1  -4    3.78    0.58
  -5   1  -4    2.78    0.52
  -5  -1  -4    2.90    0.57
   5  -1   4    3.14    0.54
   5   1   4    3.08    0.65
   5  -1   4    3.07    0.77
  -5  -1  -4    2.74    0.64
   5   1   4    2.93    0.54
  -5   1  -4    3.73    0.77
  -2  -8   2    3.50    0.58
  -2   8   2    3.07    0.51
   2  -8  -2    3.02    0.50
   2   8  -2    3.29    0.65
  -2  -8   2    4.12    0.98
  -2  -8   2    2.77    0.47
  -2   8   2    3.90    0.73
  -2  -8   2    2.81    0.64
   2   8  -2    3.94    0.96
   2  -8  -2    3.48    0.87
  -3   3  -5   12.05    1.02
  -3  -3  -5   15.18    0.87
  -3  -3  -5   14.40    0.84
  -3  -3  -5   15.16    0.90
  -3   3  -5   15.56    0.89
   3  -3   5   15.80    0.83
  -3  -3  -5   14.80    0.89
  -3  -3  -5   13.00    1.00
   3  -3   5   12.69    1.16
  -3  -3  -5   10.50    0.83
   7   3  -4   10.62    0.83
   7  -3  -4   11.09    0.97
  -7  -3   4   11.41    1.03
   7   3  -4   11.34    0.85
  -7  -3   4   10.15    0.71
  -7   3   4   10.75    0.75
  -7   3   4   11.35    0.94
   7  -3  -4    9.68    0.72
   7  -3  -4   10.75    0.88
   7   3  -4   11.35    0.97
  -7   3   4    8.62    0.69
   8   0  -3    0.25    0.56
   8   0  -3   -0.16    0.59
   8   0  -3   -0.21    0.56
  -8   0   3    0.27    0.53
  -8   0   3    0.07    0.41
  -8   0   3   -0.66    0.43
   2  -6   4   -0.39    0.48
  -2  -6  -4    0.48    0.64
  -2  -6  -4    0.37    0.68
  -2   6  -4    0.65    0.85
   2  -6   4    0.62    0.42
  -2  -6  -4    1.34    0.48
  -2   6  -4    0.73    0.48
  -2  -6  -4    1.35    0.46
   2   6   4    0.28    0.52
   2   0   6   50.21    1.78
   2   0   6   45.29    2.02
  -2   0  -6   43.47    1.93
  -2   0  -6   50.67    1.80
  -2   0  -6   49.53    1.86
  -4  -4  -4   30.22    1.50
  -4   4  -4   34.16    1.64
  -4  -4  -4   31.06    1.29
  -4  -4  -4   34.74    1.44
  -4   4  -4   33.98    1.44
  -4   4  -4   28.24    1.27
   4  -4   4   26.31    1.37
   4  -4   4   29.32    1.62
  -4  -4  -4   33.49    1.49
  -4  -4  -4   25.38    1.63
   1  -7  -4   16.48    0.87
   1  -7  -4   15.94    0.94
  -1   7   4   14.55    0.87
   1   7  -4   15.95    1.11
  -1  -7   4   17.76    1.03
  -1  -7   4   14.62    1.26
  -1   7   4   17.06    1.01
   1  -7  -4   16.78    1.19
   1   7  -4   16.34    1.00
  -1  -7   4   15.36    0.86
  -1  -7   4   18.85    0.99
   7   3   1   12.66    0.81
   7  -3   1   17.73    1.01
  -7  -3  -1   15.61    0.99
  -7   3  -1   16.45    1.07
  -7  -3  -1   16.59    0.94
  -7   3  -1   16.74    1.06
   7  -3   1   17.25    0.91
   7  -3   1   14.56    1.23
  -7  -3  -1   16.89    0.93
   7  -1  -5    3.45    0.61
  -7  -1   5    3.62    0.65
   7   1  -5    3.34    0.73
   7   1  -5    4.03    0.55
   7  -1  -5    3.37    0.75
  -7  -1   5    2.97    0.76
   7  -1  -5    3.48    0.67
   7   1  -5    2.48    0.63
  -7   1   5    2.95    0.42
  -7  -1   5    2.94    0.44
  -7   1   5    3.69    0.49
   6  -4   2    7.52    0.65
  -6  -4  -2    7.42    0.77
   6   4   2    7.60    0.76
   6  -4   2    6.32    0.92
  -6   4  -2    5.35    0.84
  -6   4  -2    5.63    0.72
  -6  -4  -2    7.65    0.70
   6   4   2    6.79    0.73
   6  -4   2    6.15    0.64
  -6   4  -2    5.92    0.73
   8   2  -2    3.14    0.64
   8  -2  -2    1.50    0.69
   8   2  -2    2.81    0.55
  -8   2   2    1.06    0.77
  -8   2   2    2.53    0.50
  -8   2   2    2.77    0.52
   8   2  -2    3.01    0.56
  -8  -2   2    2.07    0.50
   8   2  -2    2.19    0.59
   8  -2  -2    2.55    0.65
  -8  -2   2    1.27    0.58
  -1  -3  -6   23.22    1.05
  -1  -3  -6   26.89    1.24
  -1  -3  -6   24.39    1.23
  -1  -3  -6   22.44    1.29
   1  -3   6   20.35    1.31
  -1   3  -6   23.80    1.33
   1  -3   6   24.40    1.07
  -1  -3  -6   18.58    0.99
  -1   3  -6   24.14    1.14
  -2  -6   5    5.33    0.57
   2  -6  -5    3.72    0.79
   2  -6  -5    5.33    0.67
  -2   6   5    3.51    0.55
  -2   6   5    4.02    0.58
   2   6  -5    4.17    0.61
  -2  -6   5    3.85    0.59
  -2  -6   5    3.53    0.96
   2   6  -5    4.03    0.58
   2  -6  -5    4.81    0.49
   2   6  -5    4.02    0.73
   6  -2   3    3.58    0.53
  -6   2  -3    3.89    0.81
  -6  -2  -3    3.81    0.65
  -6   2  -3    3.64    0.56
   6  -2   3    5.10    0.59
   6   2   3    3.99    0.63
  -6   2  -3    3.72    0.57
   6  -2   3    3.69    0.78
  -6  -2  -3    5.61    0.62
  -6  -2  -3    3.45    0.66
   6   0  -6   19.58    1.01
  -6   0   6   20.35    0.90
  -6   0   6   19.05    1.16
   6   0  -6   16.70    0.91
  -6   0   6   20.42    1.30
  -8   2   1   -0.75    0.49
  -8  -2   1    0.28    0.53
   8  -2  -1    0.27    0.49
  -8   2   1    0.51    0.47
  -8  -2   1   -0.05    0.68
  -8  -2   1    0.33    0.49
  -8   2   1   -0.20    0.36
   8   2  -1    0.28    0.46
   8  -2  -1   -0.06    0.65
   8  -2  -1    0.16    0.41
   8   2  -1    0.47    0.55
   4   0   5   -0.06    0.35
   4   0   5   -0.11    0.40
  -4   0  -5   -0.27    0.40
   4   0   5   -0.32    0.56
  -4   0  -5   -0.06    0.58
  -4   0  -5   -0.60    0.42
  -2   0   7   -0.28    0.34
   2   0  -7   -0.26    0.34
   2   0  -7   -0.05    0.40
   2   0  -7   -0.60    0.66
  -2   0   7   -0.50    0.44
   8   0   0   26.04    1.24
  -8   0   0   20.28    1.07
  -8   0   0   20.70    1.02
   8   0   0   22.00    1.14
  -8   0   0   19.69    0.96
   8   0   0   16.61    1.10
   0  -4  -6   43.26    1.71
   0  -4   6   50.57    1.68
   0   4  -6   52.56    1.76
   0   4  -6   53.14    2.04
   0  -4  -6   45.57    1.67
   0  -4  -6   44.74    1.75
   0  -4   6   42.62    1.67
   0  -4  -6   53.66    1.87
   0  -4   6   52.23    1.79
   0   4   6   43.65    1.60
   6   6  -1   29.96    1.31
   6   6  -1   28.34    1.25
   6  -6  -1   30.23    1.33
  -6  -6   1   28.71    1.27
  -6  -6   1   27.76    1.40
   6   6  -1   30.25    1.46
  -6   6   1   25.08    1.22
   6  -6  -1   31.41    1.61
  -6   6   1   29.55    1.22
   6  -6  -1   26.84    1.08
  -6   6   1   28.94    1.29
   5   3  -6   16.28    0.94
  -5  -3   6   15.53    0.94
   5  -3  -6   15.37    0.99
  -5   3   6   15.36    0.97
  -5  -3   6   17.82    0.86
   5   3  -6   18.09    0.97
   5  -3  -6   16.98    1.01
  -5  -3   6   16.25    1.10
   5  -3  -6   18.22    1.15
  -7  -1  -2    7.07    0.62
  -7   1  -2    6.98    0.72
  -7   1  -2    6.58    0.64
  -7  -1  -2    7.63    0.71
   7  -1   2    5.84    0.65
  -7  -1  -2    5.82    0.73
   7   1   2    6.28    0.73
   7  -1   2    7.47    0.63
  -7   1  -2    6.59    0.71
   7   1   2    6.08    0.69
   7  -1   2    5.88    0.78
  -6  -6   2    3.33    0.74
   6   6  -2    5.23    0.76
   6   6  -2    3.53    0.66
   6   6  -2    4.05    0.62
  -6  -6   2    4.95    0.53
   6  -6  -2    3.68    0.50
  -6   6   2    2.81    0.66
  -6   6   2    4.08    0.56
   6  -6  -2    5.24    0.77
  -6   6   2    4.62    0.70
   5  -7  -1   27.15    1.27
  -5   7   1   27.80    1.34
  -5  -7   1   27.59    1.26
   5   7  -1   30.50    1.46
  -5  -7   1   26.24    1.39
   5   7  -1   29.23    1.26
  -5  -7   1   28.08    1.15
   5   7  -1   26.04    1.21
  -5   7   1   27.26    1.16
   5  -7  -1   26.76    1.13
  -5   7   1   27.89    1.27
   8   2  -3    8.94    0.85
  -8   2   3    7.69    0.66
   8   2  -3    8.01    0.73
  -8  -2   3    9.24    0.71
   8   2  -3    8.16    0.73
  -8   2   3    7.78    0.61
  -8   2   3    7.73    0.79
   8  -2  -3    7.26    0.81
   8  -2  -3    7.88    0.69
  -8  -2   3    7.13    0.79
  -8  -2   3    7.58    0.83
   8  -2  -3    6.97    0.80
   4  -4  -6   73.83    2.39
   4  -4  -6   75.64    2.55
  -4  -4   6   80.62    3.88
  -4  -4   6   73.91    2.39
   4   4  -6   78.16    3.81
  -4  -4   6   75.80    2.60
   4   4  -6   73.80    2.43
   4  -4  -6   80.11    3.98
  -4   4   6   82.90    4.10
   3  -1  -7    1.75    0.40
   3  -1  -7    1.41    0.43
  -3  -1   7    2.19    0.80
   3  -1  -7    1.77    0.48
  -3  -1   7    2.17    0.53
  -3   1   7    1.67    0.49
  -3  -1   7    1.98    0.39
   3   1  -7    1.88    0.68
   3  -1  -7    2.94    0.79
   3   1  -7    1.42    0.44
   3   1  -7    2.08    0.41
   3   7  -4   14.83    0.92
   3   7  -4   12.84    1.07
  -3  -7   4   14.18    0.81
   3   7  -4   13.60    0.86
  -3  -7   4   12.80    0.81
  -3   7   4    9.94    0.70
  -3   7   4   12.82    0.83
   3  -7  -4   12.35    0.70
   3  -7  -4   12.01    0.85
  -3  -7   4   14.36    1.15
   3  -7  -4   13.01    1.09
   5  -5  -5   12.37    0.71
   5   5  -5   12.79    0.83
  -5   5   5   10.71    0.71
   5   5  -5   13.29    0.86
   5   5  -5   12.81    1.03
   5  -5  -5   13.02    0.98
  -5  -5   5   10.60    1.03
   5  -5  -5   12.88    1.03
  -5  -5   5   13.09    0.76
   5  -5  -5   11.77    0.88
  -5  -5   5   12.36    0.85
   2  -2   6    1.84    0.47
  -2  -2  -6    1.25    0.44
  -2  -2  -6    1.10    0.42
  -2   2  -6    1.24    0.65
  -2  -2  -6    1.13    0.62
   2  -2   6    1.14    0.62
   2   2   6    1.43    0.64
  -2   2  -6    1.11    0.48
  -2  -2  -6    0.70    0.43
  -2  -2  -6    0.72    0.53
   0  -6   5    5.82    0.87
   0   6  -5    6.76    0.80
   0   6  -5    7.70    0.65
   0  -6   5    6.48    0.63
   0  -6  -5    6.06    0.70
   0   6   5    5.77    0.62
   0  -6  -5    7.31    0.63
   0   6   5    6.05    0.67
   0  -6  -5    6.83    0.63
   0  -6   5    7.12    0.61
   0  -6  -5    6.89    0.81
   0  -6   5    5.28    0.63
  -6  -4   5    3.01    0.47
   6   4  -5    2.90    0.54
   6   4  -5    3.88    0.55
   6   4  -5    3.80    0.70
   6  -4  -5    2.72    0.41
   6  -4  -5    2.93    0.68
  -6  -4   5    2.36    0.79
  -6  -4   5    3.39    0.62
  -6   4   5    2.78    0.43
   5  -7  -2   14.90    0.93
  -5   7   2   15.26    0.97
   5  -7  -2   16.38    0.88
   5   7  -2   15.57    0.91
  -5  -7   2   18.17    1.20
   5  -7  -2   14.40    1.20
  -5   7   2   15.84    0.86
   5   7  -2   16.64    1.13
  -5   7   2   17.67    1.02
   5   7  -2   18.32    1.01
   1  -1  -7   10.06    0.76
   1   1  -7    9.68    0.72
   1  -1  -7   11.36    0.73
   1  -1  -7   10.43    1.00
   1   1  -7   11.74    0.73
  -1   1   7   10.85    0.92
  -1  -1   7   10.74    0.72
  -1   1   7   11.52    0.76
  -1  -1   7   11.24    0.69
   1   1  -7   12.43    1.08
  -1  -1   7   10.45    0.91
  -8   0   4   -0.06    0.36
   8   0  -4    0.40    0.48
   8   0  -4    0.22    0.51
  -8   0   4    0.10    0.40
  -8   0   4   -0.07    0.56
   8   0  -4    0.86    0.62
  -2   8  -2    1.12    0.50
   2   8   2    1.66    0.54
  -2  -8  -2    1.93    0.42
  -2  -8  -2    1.47    0.88
  -2   8  -2    2.29    0.53
   2   8   2    1.31    0.59
   2  -8   2    1.51    0.50
  -2  -8  -2    1.25    0.50
   2  -8   2    2.52    0.78
  -2  -8  -2    1.72    0.61
   2  -8   2    1.88    0.51
  -2   8  -2    0.96    0.70
   5  -7   0    2.09    0.49
  -5   7   0    2.22    0.46
   5   7   0    2.78    0.53
  -5  -7   0    2.09    0.56
   5  -7   0    1.24    0.53
   5   7   0    1.60    0.61
  -5  -7   0    1.44    0.66
   5   7   0    2.39    0.74
  -5   7   0    1.85    0.58
  -5   7   0    1.69    0.68
  -5  -7   0    2.31    0.53
   6   6   0   11.38    0.83
  -6   6   0   11.16    0.87
  -6  -6   0   11.96    0.86
   6   6   0   11.74    0.92
  -6  -6   0   10.79    0.90
   6   6   0   11.92    0.86
  -6  -6   0   11.68    0.79
   6  -6   0   10.06    1.17
   6  -6   0   11.26    0.81
  -6   6   0   10.95    0.85
   6  -6   0   10.76    0.72
  -6   6   0   11.61    0.73
   4  -6   3    8.23    0.93
  -4  -6  -3    8.30    0.69
  -4  -6  -3    8.80    0.83
   4  -6   3    8.20    0.73
  -4   6  -3    8.07    1.02
   4   6   3    8.92    0.67
  -4   6  -3    6.85    0.61
   4   6   3    9.30    0.77
  -4  -6  -3    7.89    0.89
  -4   6  -3    7.32    0.70
   4  -6   3    8.03    0.63
   0  -8   3    4.46    0.64
   0  -8   3    4.36    0.51
   0  -8   3    4.57    0.57
   0   8   3    3.59    0.69
   0  -8  -3    3.45    0.51
   0  -8   3    3.30    0.75
   0   8  -3    2.79    0.82
   0  -8  -3    4.02    0.85
   0  -8  -3    3.64    0.46
   0   8   3    3.03    0.49
   0   8  -3    4.48    0.56
   7   5  -2   43.70    1.75
   7   5  -2   46.03    1.66
   7  -5  -2   42.64    1.48
  -7   5   2   40.35    1.58
   7  -5  -2   46.56    1.86
   7  -5  -2   44.36    1.62
  -7   5   2   42.93    1.53
  -7  -5   2   46.08    1.62
  -7  -5   2   43.12    1.63
  -7  -5   2   44.02    1.81
  -7   5   2   40.65    1.60
   7   5  -2   47.21    1.74
  -2  -8   3    2.31    0.72
   2   8  -3    1.89    0.86
   2  -8  -3    3.16    0.60
  -2  -8   3    1.68    0.60
   2   8  -3    2.40    0.51
  -2   8   3    2.20    0.51
   2  -8  -3    2.71    0.48
   2  -8  -3    2.62    0.90
  -2   8   3    3.14    0.66
  -2   8   3    2.70    0.57
  -2  -8   3    2.47    0.52
   4   0  -7   -0.20    0.59
   4   0  -7    0.02    0.34
  -4   0   7    1.00    0.55
   4   0  -7   -0.06    0.43
  -4   0   7    0.96    0.75
  -6  -2   6   11.97    1.02
  -6  -2   6   12.94    0.73
  -6   2   6   12.47    0.95
   6   2  -6   11.54    0.83
  -6  -2   6   10.81    0.75
   6   2  -6   12.46    1.06
   6  -2  -6    9.74    0.71
   6   2  -6   11.44    0.77
   7   5  -1   48.33    1.89
   7   5  -1   48.42    1.77
   7  -5  -1   47.12    1.60
   7  -5  -1   49.10    1.74
  -7   5   1   41.14    1.61
  -7   5   1   45.84    1.73
   7  -5  -1   47.50    1.95
  -7   5   1   45.32    1.58
  -7  -5   1   48.83    1.90
   7   5  -1   51.03    1.80
  -7  -5   1   51.23    1.85
   4  -2   5    0.19    0.60
  -4  -2  -5    0.02    0.36
   4  -2   5   -0.21    0.45
  -4   2  -5    0.36    0.60
  -4  -2  -5   -0.10    0.50
  -4  -2  -5   -0.00    0.33
  -4   2  -5    0.52    0.47
  -4  -2  -5   -0.04    0.41
   4   2   5    0.01    0.51
  -4  -2  -5    0.04    0.44
  -4   2  -5    0.06    0.49
   2  -2  -7    0.42    0.55
   2   2  -7    0.17    0.42
  -2   2   7   -0.62    0.58
   2  -2  -7    0.38    0.34
   2  -2  -7    0.14    0.37
   2   2  -7    0.55    0.38
  -2   2   7    0.48    0.44
   2   2  -7    0.86    0.61
   2  -2  -7    0.58    0.57
  -2  -2   7   -0.13    0.36
  -2  -2   7    0.66    0.43
  -8  -2   0    2.38    0.55
  -8   2   0    1.36    0.50
  -8   2   0    1.83    0.52
   8  -2   0    2.37    0.75
  -8  -2   0    2.12    0.51
   8  -2   0    1.73    0.58
   8   2   0    2.23    0.53
   8   2   0    0.96    0.98
   8  -2   0    2.19    0.45
  -8   2   0    2.43    0.61
  -1  -7  -4    0.67    0.59
  -1  -7  -4    0.45    0.43
  -1  -7  -4    1.30    0.76
   1   7   4    1.20    0.53
   1  -7   4    0.48    0.40
   1  -7   4    0.34    0.52
   1  -7   4    1.24    0.84
  -1   7  -4    0.34    0.69
  -1  -7  -4    0.82    0.47
   1   7   4   -0.06    0.45
  -1   7  -4   -0.16    0.43
  -6  -6   3    6.03    0.82
   6  -6  -3    7.01    0.58
  -6   6   3    6.46    0.69
  -6   6   3    6.36    0.74
   6   6  -3    7.86    0.68
  -6  -6   3    5.97    0.57
   6   6  -3    7.78    0.82
  -6   6   3    5.40    0.54
   6   6  -3    6.83    0.64
  -5   3  -4   16.57    1.15
   5  -3   4   16.97    1.13
  -5  -3  -4   18.51    0.98
  -5  -3  -4   17.44    1.07
   5   3   4   15.40    1.04
  -5  -3  -4   17.56    0.96
   5  -3   4   14.53    0.90
  -5  -3  -4   17.48    1.06
  -5  -3  -4   18.28    0.95
  -5   3  -4   17.21    0.90
  -5   3  -4   18.43    0.99
  -5  -5  -3    0.20    0.65
   5  -5   3    0.43    0.41
   5   5   3    0.97    0.59
   5  -5   3    0.27    0.74
  -5   5  -3    0.74    0.80
  -5   5  -3    1.12    0.45
  -5  -5  -3    0.83    0.50
  -5  -5  -3    0.69    0.48
   5  -5   3    1.08    0.47
  -5  -5  -3    1.13    0.62
  -5   5  -3    0.68    0.42
   0   0  -7    0.72    0.70
   0   0  -7   -0.14    0.42
   0   0  -7    0.10    0.35
   0   0   7   -0.04    0.62
   0   0   7   -0.06    0.36
   0   0   7    0.00    0.35
  -3  -7  -3   24.76    1.21
   3   7   3   23.67    1.11
   3  -7   3   21.07    1.00
  -3   7  -3   22.41    1.06
  -3   7  -3   23.03    1.09
   3  -7   3   21.98    1.06
  -3  -7  -3   23.60    1.08
  -3  -7  -3   22.17    1.06
  -3  -7  -3   21.88    1.26
  -3   7  -3   21.66    1.30
   3   7   3   23.35    1.14
  -4  -6   5   20.46    1.23
   4  -6  -5   20.28    1.12
  -4  -6   5   23.91    1.04
   4  -6  -5   20.24    0.92
   4  -6  -5   21.27    1.20
  -4  -6   5   20.67    1.08
   4   6  -5   21.61    1.09
   4   6  -5   22.21    1.27
   4   6  -5   22.32    1.04
  -1   5   6    3.06    0.56
   1   5  -6    2.95    0.47
  -1  -5   6    1.77    0.74
   1  -5  -6    3.33    0.71
   1  -5  -6    2.74    0.58
   1   5  -6    2.01    0.48
   1  -5  -6    2.60    0.46
  -1   5   6    2.56    0.51
   1  -5  -6    2.42    0.53
  -1  -5   6    2.71    0.51
  -1  -5   6    1.88    0.46
   1   5  -6    3.29    0.79
  -4   8   1   11.67    0.85
  -4   8   1   12.99    0.80
   4  -8  -1   10.91    0.71
  -4  -8   1   12.74    0.73
   4   8  -1   12.19    0.83
  -4   8   1   13.15    0.94
   4  -8  -1   12.37    1.26
  -4  -8   1   12.76    1.03
   4  -8  -1   11.38    0.83
   4   8  -1   13.40    1.10
   4   8  -1   12.15    0.87
   3  -5  -6   24.12    1.25
   3   5  -6   27.28    1.15
   3   5  -6   25.20    1.19
  -3  -5   6   27.29    1.12
  -3  -5   6   25.38    1.37
  -3  -5   6   25.67    1.18
  -3   5   6   26.00    1.17
   3  -5  -6   24.74    1.19
  -3   5   6   27.90    1.25
   3   5  -6   23.50    1.28
   3  -5  -6   22.82    0.99
   3  -5  -6   25.28    1.22
  -7   5   3   13.76    0.94
   7  -5  -3   13.03    1.08
   7   5  -3   13.66    0.97
  -7  -5   3   13.75    1.01
  -7  -5   3   15.67    0.87
   7   5  -3   14.37    0.86
  -7   5   3   14.99    0.82
  -7   5   3   14.76    0.95
   7   5  -3   13.30    0.90
   7  -5  -3   14.43    0.78
   7  -3  -5   12.70    0.83
  -7   3   5   12.70    0.72
  -7  -3   5   12.88    0.74
   7  -3  -5   11.77    0.92
   7   3  -5   13.83    1.07
   7  -3  -5   12.03    0.87
   7   3  -5   13.32    0.84
  -7   3   5   12.41    0.79
  -7  -3   5   15.06    1.07
   7   3  -5   13.77    0.89
  -7  -3   5   11.44    0.83
  -1   9   0   16.90    0.90
  -1  -9   0   18.11    0.89
   1  -9   0   16.44    0.82
  -1  -9   0   17.56    0.93
   1  -9   0   20.37    1.43
  -1  -9   0   19.36    1.37
   1   9   0   18.54    1.12
   1  -9   0   19.86    1.04
   1  -9   0   18.96    1.07
   8   2  -4    0.84    0.52
  -8   2   4    2.33    0.49
   8   2  -4    1.77    0.60
   8  -2  -4    1.86    0.59
  -8   2   4    0.87    0.66
  -8  -2   4    2.25    0.68
  -8   2   4    1.49    0.40
  -8  -2   4    1.86    0.44
   8   2  -4    1.32    0.54
   8  -2  -4    1.27    0.64
   8  -2  -4    1.54    0.55
   5   7  -3   24.41    1.11
  -5  -7   3   24.44    1.04
  -5   7   3   18.94    0.92
  -5   7   3   20.66    1.06
   5   7  -3   22.68    1.22
   5  -7  -3   24.45    1.35
  -5  -7   3   20.66    1.25
   5  -7  -3   22.28    1.00
  -5  -7   3   23.75    1.12
   5   7  -3   23.28    1.10
  -5   7   3   20.78    1.10
  -4  -8   0    1.65    0.42
   4   8   0    2.26    0.72
   4   8   0    1.52    0.47
   4  -8   0    1.75    0.50
  -4   8   0    2.06    0.54
   4  -8   0    1.53    0.93
  -4  -8   0    1.22    0.64
  -4  -8   0    1.06    0.67
   4   8   0    1.98    0.60
  -4   8   0    1.19    0.67
   4  -8   0    1.07    0.47
  -4   8   0    0.95    0.50
  -7   5   0   32.70    1.28
  -7   5   0   28.66    1.31
   7  -5   0   29.20    1.59
  -7   5   0   31.85    1.38
   7  -5   0   33.03    1.24
  -1  -9   1   26.65    1.25
  -1  -9   1   28.36    1.48
  -1   9   1   28.75    1.27
  -1   9   1   25.15    1.32
  -1  -9   1   27.72    1.19
   1  -9  -1   29.36    1.58
   1  -9  -1   27.51    1.14
   1   9  -1   27.59    1.38
  -1   9   1   28.76    1.22
  -1  -9   1   26.13    1.12
   1   9  -1   26.62    1.16
   4   2  -7    2.76    0.56
   4  -2  -7    2.80    0.56
  -4  -2   7    2.20    0.61
  -4   2   7    2.01    0.48
  -4  -2   7    2.89    0.48
   4   2  -7    2.33    0.45
   4   2  -7    1.85    0.79
  -4   2   7    3.75    0.83
   4  -2  -7    2.87    0.66
  -4  -2   7    1.93    0.81
  -8   0  -1   -0.02    0.38
   8   0   1    0.26    0.60
   8   0   1   -0.61    0.52
  -8   0  -1    0.24    0.45
  -4  -8   2    4.52    0.75
  -4   8   2    3.66    0.56
  -4   8   2    4.62    0.59
   4   8  -2    4.55    0.67
   4   8  -2    4.96    0.88
   4   8  -2    3.95    0.64
  -4  -8   2    4.54    0.68
   4  -8  -2    5.39    1.09
  -4   8   2    3.76    0.70
   4  -8  -2    3.55    0.51
   5   7   1   16.03    0.98
  -5  -7  -1   14.65    0.83
   5   7   1   13.78    0.87
   5  -7   1   16.38    0.99
   5  -7   1   13.49    0.78
  -5   7  -1   12.21    0.76
  -5   7  -1   13.60    0.87
  -5   7  -1   15.62    1.09
   5  -7   1   15.51    1.30
  -5  -7  -1   14.78    1.01
  -5  -7  -1   15.50    0.95
  -7  -3  -2    0.69    0.58
   7  -3   2   -0.17    0.63
   7  -3   2    0.27    0.41
  -7  -3  -2    1.03    0.44
  -7   3  -2   -0.39    0.57
  -7  -3  -2    0.46    0.51
  -7   3  -2    0.04    0.57
   7   3   2   -0.44    0.53
   7  -3   2    0.86    0.51
  -1  -9  -1    3.37    0.86
  -1  -9  -1    3.35    0.75
   1  -9   1    2.69    0.95
   1  -9   1    4.33    0.59
  -1  -9  -1    3.62    0.54
   1   9   1    4.06    0.57
   1   9   1    4.07    0.76
   1  -9   1    4.05    0.68
   1  -9   1    4.21    0.50
  -6  -6  -1   37.58    1.62
  -6   6  -1   35.94    1.46
  -6   6  -1   33.86    1.47
   6  -6   1   38.86    1.50
  -6   6  -1   38.23    1.41
  -6  -6  -1   38.82    1.44
  -6  -6  -1   42.90    1.64
   6   6   1   43.40    1.64
   6  -6   1   41.62    1.89
   6  -6   1   38.49    1.39
   6   6   1   41.48    1.60
  -3   1  -6   43.08    1.58
  -3  -1  -6   31.51    2.03
  -3  -1  -6   40.49    2.09
   3  -1   6   42.79    1.50
  -3  -1  -6   44.02    1.59
   3   1   6   40.60    1.92
  -3   1  -6   41.62    1.50
  -3   1  -6   40.41    1.82
  -3  -1  -6   38.03    1.72
  -3  -1  -6   39.14    2.10
   3  -1   6   39.01    1.77
  -3   1  -6   46.18    1.97
   3   3  -7    5.69    0.63
  -3  -3   7    6.26    0.63
  -3   3   7    4.89    0.65
  -3  -3   7    6.03    0.91
   3  -3  -7    4.50    0.59
   3  -3  -7    5.10    0.74
   3  -3  -7    3.66    0.58
   3  -3  -7    4.18    0.71
   3   3  -7    4.94    0.88
   3  -3  -7    4.35    0.70
  -3  -3   7    5.91    0.70
   3   3  -7    3.64    0.53
   0  -2  -7    0.48    0.42
   0  -2  -7    0.59    0.57
   0  -2  -7    0.47    0.37
   0   2   7    0.20    0.56
   0  -2  -7    0.02    0.37
   0  -2   7    0.48    0.40
   0   2  -7    1.22    0.73
   0  -2   7    1.02    0.61
   0   2  -7    0.40    0.48
   0   2  -7    0.03    0.41
   0   2   7    0.32    0.42
  -5  -1   7    9.30    1.03
   5   1  -7    7.96    0.69
   5  -1  -7    8.58    0.91
  -5  -1   7    9.10    0.70
  -5   1   7    8.94    0.86
  -5  -1   7   10.28    0.96
   5  -1  -7    8.39    0.77
   5   1  -7    9.63    0.86
   5   1  -7    9.62    1.04
  -5   1   7   10.55    1.01
   1  -3  -7    4.36    0.78
  -1  -3   7    4.54    0.58
   1  -3  -7    4.82    0.61
   1   3  -7    3.92    0.57
   1   3  -7    5.31    0.60
   1   3  -7    5.21    0.89
   1  -3  -7    4.79    0.53
  -1  -3   7    4.79    0.57
  -1   3   7    4.82    0.57
   1  -3  -7    4.27    0.56
  -8  -4   2   27.08    1.68
   8   4  -2   28.03    1.64
   8  -4  -2   27.60    1.62
  -8   4   2   24.84    1.59
   8   4  -2   29.74    1.72
  -8  -4   2   25.97    1.49
   8   4  -2   28.71    1.76
  -8   4   2   25.04    1.50
  -8   4   2   26.75    1.54
  -8  -4   2   29.61    1.74
   8  -4  -2   25.43    1.45
   8  -4  -2   28.75    1.80
  -6  -4  -3    4.79    0.66
  -6   4  -3    3.96    0.83
   6  -4   3    4.62    0.82
   6   4   3    4.73    0.68
   6  -4   3    5.23    0.63
  -6  -4  -3    4.01    0.67
   6  -4   3    3.28    0.55
  -6   4  -3    4.75    0.65
  -6  -4  -3    4.54    0.56
  -6   4  -3    3.90    0.58
  -6   6   4    2.37    0.43
   6  -6  -4    3.55    0.47
  -6  -6   4    4.66    0.72
   6  -6  -4    3.43    0.75
   6   6  -4    4.59    0.63
  -6   6   4    2.75    0.56
  -6  -6   4    3.10    0.72
   6   6  -4    4.80    0.80
   6   6  -4    4.45    0.62
  -6   6   4    3.37    0.62
  -6  -6   4    3.86    0.54
   8   0  -5    0.24    0.56
   8   0  -5   -0.23    0.43
  -8   0   5   -0.18    0.37
  -8   0   5   -0.35    0.34
   8   0  -5    0.63    0.44
  -7  -1   6    8.66    0.69
   7   1  -6    9.27    0.94
  -7  -1   6   10.56    0.94
  -7   1   6   10.23    1.04
   7  -1  -6    9.62    0.87
   7   1  -6   10.59    0.92
  -7  -1   6   11.68    1.07
   7   1  -6    9.96    0.84
  -7   1   6    8.69    0.68
   7  -1  -6    7.98    0.92
   7  -1  -6    9.28    0.85
  -6   0  -4    0.25    0.66
   6   0   4    0.57    0.48
   6   0   4    0.82    0.52
  -6   0  -4    0.99    0.46
  -6   0  -4    0.46    0.43
   1   9  -2    3.58    0.54
   1  -9  -2    3.49    0.54
  -1  -9   2    3.56    0.56
  -1  -9   2    5.00    0.64
  -1   9   2    3.65    0.58
  -1  -9   2    3.72    0.68
  -1  -9   2    3.00    0.79
   1  -9  -2    2.71    1.02
  -1   9   2    2.90    0.69
  -1   9   2    4.21    0.68
   1   9  -2    2.77    0.79
   8  -4  -1   10.36    0.84
  -8   4   1   11.64    1.06
  -8   4   1    8.25    0.74
  -8  -4   1    9.89    0.89
   8  -4  -1    9.81    0.76
   8   4  -1    9.92    0.93
  -8   4   1    7.62    0.81
  -8  -4   1   10.98    0.89
   8  -4  -1    9.01    1.03
   8   4  -1   10.52    0.93
  -8  -4   1    9.77    0.85
   8   2   1    4.75    0.62
  -8  -2  -1    6.54    0.74
   8  -2   1    7.34    0.67
   8  -2   1    5.97    0.67
  -8   2  -1    6.65    0.73
   8  -2   1    6.52    0.89
  -8   2  -1    6.28    0.70
   4  -8   1   11.69    0.94
  -4  -8  -1   11.58    0.99
  -4  -8  -1   12.91    0.95
   4   8   1   11.96    1.00
  -4   8  -1   10.56    1.04
  -4  -8  -1   11.90    1.11
   4   8   1   11.54    0.92
   4  -8   1   11.07    0.89
  -4   8  -1   10.19    0.87
  -1   7   5    1.54    0.55
   1  -7  -5    2.83    0.78
   1   7  -5    2.29    0.50
   1   7  -5    1.50    0.69
  -1  -7   5    1.23    0.49
  -1  -7   5    3.15    0.77
  -1   7   5    2.23    0.56
  -1  -7   5    2.02    0.45
  -1  -7   5    2.18    0.48
   1  -7  -5    1.78    0.41
  -1   7   5    1.79    0.51
   1  -7  -5    2.10    0.59
   2   8   3    7.46    0.78
  -2   8  -3    8.36    1.02
  -2  -8  -3    6.91    0.67
   2  -8   3    6.52    0.76
   2   8   3    8.00    0.78
  -2  -8  -3    7.15    0.64
  -2   8  -3    7.56    0.77
   2  -8   3    7.15    0.66
   2  -8   3    8.89    1.09
   2  -8   3    8.63    0.76
  -2  -8  -3    7.51    1.03
  -2  -8  -3    8.42    0.82
  -3  -5  -5    3.12    0.55
  -3  -5  -5    3.19    0.63
   3  -5   5    2.01    0.72
  -3  -5  -5    2.54    0.58
   3  -5   5    0.27    0.42
   3  -5   5    2.23    0.73
  -3   5  -5    3.53    0.53
  -3   5  -5    2.96    0.72
   3  -5   5    2.49    0.48
  -3  -5  -5    2.58    0.58
  -3  -5  -5    2.67    0.43
   3   5   5    2.26    0.54
  -7   5   4    1.95    0.60
  -7   5   4    0.76    0.56
   7  -5  -4    1.57    0.63
   7   5  -4    0.81    0.50
  -7   5   4    0.84    0.40
  -7  -5   4    0.90    0.45
   7   5  -4    1.18    0.50
  -7  -5   4    0.89    0.49
   7   5  -4    1.29    0.65
  -7  -5   4    1.01    0.67
   7  -5  -4    0.83    0.73
   7  -5  -4    0.87    0.38
  -8   4   3    6.99    0.69
  -8  -4   3    7.41    0.80
  -8   4   3    5.86    0.79
   8  -4  -3    6.06    0.61
  -8  -4   3    6.61    0.65
   8   4  -3    6.78    0.69
  -8   4   3    7.35    0.72
   8  -4  -3    6.71    0.92
   8   4  -3    6.73    0.83
  -8  -4   3    6.55    0.80
   8   4  -3    7.87    0.78
  -1   1  -7    2.59    0.52
  -1   1  -7    2.07    0.52
  -1  -1  -7    1.46    0.50
   1  -1   7    2.12    0.66
  -1  -1  -7    2.14    0.65
  -1   1  -7    1.92    0.74
  -1  -1  -7    1.93    0.48
  -1   1  -7    1.94    0.51
  -1  -1  -7    1.96    0.44
   1  -1   7    2.39    0.47
  -1  -1  -7    2.62    0.51
   1   1   7    1.36    0.57
  -4   8   3    4.51    0.75
   4   8  -3    6.90    0.70
  -4  -8   3    4.99    0.57
  -4   8   3    5.86    0.62
   4  -8  -3    6.31    0.93
   4   8  -3    7.00    0.73
  -4  -8   3    4.66    0.74
  -4   8   3    5.58    0.73
   4  -8  -3    6.00    0.60
  -4  -8   3    4.48    0.82
   4   8  -3    6.47    0.95
   4  -8  -3    6.07    0.71
   2  -8  -4   11.75    1.19
   2  -8  -4   12.10    0.93
  -2   8   4   10.97    0.93
   2  -8  -4   10.82    0.81
  -2   8   4   10.88    0.86
   2   8  -4   11.94    1.18
  -2  -8   4   12.47    1.12
  -2  -8   4   11.96    0.96
   2   8  -4   11.88    0.88
  -2  -8   4   11.88    0.88
  -2   8   4   10.79    0.89
  -2  -4  -6   34.30    1.84
   2  -4   6   35.30    1.86
  -2   4  -6   32.77    2.00
   2  -4   6   31.61    1.95
  -2  -4  -6   32.06    1.79
  -2  -4  -6   35.41    1.91
  -2  -4  -6   30.99    1.84
  -2  -4  -6   33.35    1.84
  -2   4  -6   35.85    1.93
  -2  -4  -6   31.40    1.89
  -7  -1  -3    4.82    0.67
   7  -1   3    4.08    0.62
  -7   1  -3    5.74    0.64
   7  -1   3    6.48    0.68
  -7  -1  -3    5.02    0.65
   7   1   3    5.38    0.91
  -7   1  -3    6.26    0.68
  -7  -1  -3    6.07    0.64
   7   1   3    3.49    0.61
  -7  -1  -3    4.54    0.99
   7  -1   3    5.01    0.77
  -7   1  -3    4.67    0.73
   2   6   5   35.65    1.95
  -2  -6  -5   37.27    2.15
  -2  -6  -5   41.09    1.73
  -2  -6  -5   31.14    1.78
   2  -6   5   41.54    1.80
  -2   6  -5   43.31    1.80
  -2  -6  -5   43.01    1.82
  -2  -6  -5   44.00    1.94
   2  -6   5   44.89    1.85
  -2   6  -5   42.45    2.01
   2  -6   5   37.41    2.27
   2  -6   5   30.85    1.95
   3   7  -5    0.34    0.49
  -3  -7   5    0.08    0.34
   3   7  -5   -0.22    0.47
  -3  -7   5    0.22    0.63
   3   7  -5    0.39    0.65
  -3   7   5    0.28    0.41
   3  -7  -5   -0.13    0.44
   3  -7  -5   -0.04    0.31
  -3  -7   5    0.42    0.49
  -3   7   5   -0.45    0.57
   3  -7  -5    0.19    0.76
  -7   5  -1   30.76    1.71
   7   5   1   36.07    2.00
  -7   5  -1   30.37    1.83
   7  -5   1   34.03    1.80
  -7   5  -1   32.55    1.85
   7  -5   1   27.80    1.79
  -7  -5  -1   26.20    1.56
  -7  -5  -1   35.99    1.94
   7   5   1   38.93    2.12
   7  -5   1   27.69    1.58
  -9   1   2    0.90    0.44
  -9   1   2    0.84    0.41
   9   1  -2    0.78    0.54
  -9   1   2    1.30    0.57
  -9  -1   2    1.16    0.42
   9  -1  -2    0.43    0.55
   9  -1  -2    1.07    0.56
   9   1  -2    1.58    0.55
   9  -1  -2    1.08    0.61
  -9  -1   2    0.12    0.51
  -9  -1   2    1.13    0.43
  -5  -7   4   14.19    1.03
  -5  -7   4   13.25    0.89
   5   7  -4   15.24    1.16
   5  -7  -4   12.22    1.10
  -5   7   4   15.29    1.10
   5  -7  -4   15.17    1.11
  -5   7   4   13.38    1.03
  -5   7   4    9.98    0.85
   5  -7  -4   14.59    0.97
   5   7  -4   13.90    1.02
   5   7  -4   14.54    1.06
  -5  -7   4   15.17    1.29
  -1   9  -2    0.41    0.73
  -1  -9  -2   -0.28    0.60
  -1  -9  -2    0.19    0.38
   1  -9   2    0.26    0.37
  -1   9  -2    0.14    0.51
   1  -9   2   -0.15    0.39
   1  -9   2   -0.24    0.74
  -1  -9  -2   -0.32    0.39
   1   9   2    0.51    0.64
  -1  -9  -2   -0.51    0.88
   1  -9   2    0.03    0.53
   1   9   2   -0.14    0.48
  -1   5  -6    3.20    0.82
  -1  -5  -6    2.88    0.61
  -1  -5  -6    2.44    0.47
  -1  -5  -6    2.88    0.48
  -1   5  -6    2.70    0.48
  -1  -5  -6    3.05    0.57
   1  -5   6    3.33    0.89
  -1  -5  -6    2.67    0.57
  -1  -5  -6    3.08    0.46
   1  -5   6    2.79    0.58
   0  -8  -4    5.08    0.62
   0  -8   4    5.03    0.59
   0   8  -4    5.73    0.86
   0  -8   4    4.40    0.84
   0  -8  -4    4.92    0.86
   0  -8  -4    3.77    0.48
   0   8  -4    4.24    0.57
   0  -8   4    4.97    0.66
   0   8   4    4.67    0.70
   0   8   4    3.50    0.52
   5  -1   5    7.02    0.72
   5   1   5    6.51    0.70
   5   1   5    8.83    0.87
   5  -1   5    8.70    0.91
  -5  -1  -5    8.94    0.90
  -5  -1  -5   10.24    0.85
  -5   1  -5    9.29    0.78
  -5   1  -5    7.60    0.89
  -5  -1  -5    8.87    0.73
   5  -1   5   10.72    0.85
  -5   1  -5    7.21    0.68
  -5  -1  -5    7.84    0.80
  -3  -9   1   15.08    1.08
   3  -9  -1   12.46    0.89
  -3   9   1   12.32    0.89
  -3  -9   1   13.11    1.18
   3   9  -1   13.09    1.22
  -3   9   1   12.47    1.08
   3  -9  -1   13.58    1.30
   3   9  -1   13.40    1.02
  -3  -9   1   12.88    0.89
   3  -9  -1   13.31    0.98
  -3   9   1   12.52    0.99
  -8  -2   5    6.62    0.64
   8  -2  -5    6.30    0.73
   8   2  -5    7.01    0.74
  -8  -2   5    5.14    0.75
   8  -2  -5    6.14    0.84
   8   2  -5    6.48    0.70
  -8   2   5    5.89    0.57
   8   2  -5    5.06    0.82
   8  -2  -5    6.84    0.75
  -8   2   5    6.11    0.62
   6  -2   4    1.22    0.61
   6  -2   4    1.24    0.44
  -6  -2  -4    1.47    0.61
  -6   2  -4    1.89    0.70
  -6  -2  -4    1.66    0.45
  -6   2  -4    2.88    0.51
  -6  -2  -4    1.81    0.49
  -6   2  -4    1.66    0.49
  -6  -2  -4    2.26    0.56
   6   2   4    1.55    0.51
   6  -4  -6   20.22    1.38
   6  -4  -6   19.52    1.29
  -6  -4   6   20.92    1.34
   6   4  -6   20.83    1.29
   6  -4  -6   18.94    1.28
   6   4  -6   21.34    1.34
  -6  -4   6   21.60    1.27
  -6   4   6   18.76    1.26
   6   4  -6   21.23    1.52
  -6  -4   6   21.28    1.51
  -4  -4  -5    2.30    0.56
  -4   4  -5    2.09    0.79
   4  -4   5    2.55    0.80
  -4   4  -5    2.69    0.53
   4  -4   5    2.85    0.55
  -4  -4  -5    2.81    0.64
  -4  -4  -5    2.56    0.40
  -4   4  -5    2.11    0.58
  -4  -4  -5    2.75    0.55
  -4  -4  -5    3.15    0.57
   4  -4   5    2.09    0.53
  -4  -4  -5    2.14    0.57
  -2   6   6    3.51    0.52
   2   6  -6    3.53    0.59
   2  -6  -6    5.05    0.81
   2  -6  -6    4.41    0.52
  -2   6   6    4.60    0.58
   2  -6  -6    4.89    0.66
   2   6  -6    4.03    0.74
  -2  -6   6    3.93    0.60
   2   6  -6    5.15    0.63
  -2  -6   6    5.15    0.60
  -2  -6   6    4.55    0.95
   2  -6  -6    4.42    0.78
   9  -1  -3   14.84    1.11
  -9   1   3   14.69    0.97
  -9  -1   3   16.09    1.09
   9   1  -3   15.90    1.10
  -9  -1   3   16.13    1.10
  -9   1   3   15.57    1.07
   9   1  -3   18.58    1.25
  -9  -1   3   15.67    1.05
   9  -1  -3   16.68    1.23
   9   1  -3   16.13    1.21
  -9   1   3   16.68    1.13
  -2  -4   7    2.48    0.52
  -2   4   7    1.87    0.51
   2  -4  -7    2.11    0.57
  -2  -4   7    1.77    0.44
   2  -4  -7    2.03    0.40
   2   4  -7    1.70    0.49
   2  -4  -7    1.40    0.68
  -2  -4   7    1.92    0.80
   2   4  -7    3.68    0.83
   2  -4  -7    2.66    0.64
   2   4  -7    2.53    0.51
   2  -4  -7    1.53    0.42
   3   9   0    6.34    0.90
   3  -9   0    7.67    1.25
  -3  -9   0    6.81    0.98
  -3   9   0    7.14    0.68
   3  -9   0    6.44    0.61
  -3   9   0    6.93    0.71
  -3   9   0    6.06    0.83
   3  -9   0    7.50    0.71
  -3  -9   0    6.34    0.65
   8  -4   0   12.88    1.23
  -8   4   0   12.44    0.97
   8   4   0   10.05    0.85
   8   4   0   14.88    1.10
   8  -4   0   14.73    1.06
   8  -4   0   12.21    0.89
  -8  -4   0   14.06    1.06
  -8   4   0   12.26    1.04
   8   4   0    9.44    0.95
  -8   4   0   11.95    0.97
   8   4   0   15.12    1.07
   9   1  -1    1.93    0.63
  -9   1   1    2.45    0.55
   9  -1  -1    1.89    0.56
   9  -1  -1    1.96    0.60
  -9  -1   1    3.07    0.58
  -9  -1   1    2.28    0.53
   9   1  -1    1.87    0.56
  -9   1   1    1.56    0.49
   9  -1  -1    1.75    0.73
   9   1  -1    2.53    0.57
  -9  -1   1    2.19    0.56
  -9   1   1    2.19    0.49
   5   5  -6   40.96    1.79
   5  -5  -6   36.44    1.95
  -5   5   6   39.60    2.18
   5  -5  -6   35.11    1.98
   5  -5  -6   36.86    2.06
  -5   5   6   33.49    1.97
   5  -5  -6   36.98    2.15
   5   5  -6   41.82    1.79
  -5  -5   6   41.94    1.73
  -5  -5   6   41.71    1.83
  -5  -5   6   37.96    2.24
   5   5  -6   43.92    2.06
  -6   0   7   -0.09    0.64
   6   0  -7   -0.49    0.59
  -6   0   7   -0.14    0.65
   6   0  -7    0.20    0.40
   5  -7   2    4.47    0.90
  -5  -7  -2    2.58    0.58
  -5  -7  -2    3.20    0.68
   5  -7   2    3.57    0.57
   5   7   2    4.01    0.67
   5   7   2    3.61    0.56
  -5  -7  -2    3.33    0.59
  -5   7  -2    3.32    0.55
   5  -7   2    3.06    0.51
  -5   7  -2    2.86    0.76
  -3  -3  -6   13.03    0.89
  -3  -3  -6   14.01    1.12
  -3  -3  -6   10.18    0.95
  -3  -3  -6   13.70    0.98
  -3  -3  -6   11.34    0.85
  -3   3  -6   14.24    1.02
  -3  -3  -6   16.15    1.06
   3  -3   6   12.86    1.18
  -3   3  -6   14.83    1.16
   3  -3   6   13.01    0.93
  -4   6  -4    2.84    0.49
  -4  -6  -4    2.76    0.51
  -4   6  -4    3.99    0.96
  -4  -6  -4    3.45    0.72
   4  -6   4    3.02    0.86
  -4  -6  -4    3.26    0.52
  -4   6  -4    3.53    0.56
   4  -6   4    3.16    0.58
   4   6   4    4.27    0.65
  -4  -6  -4    3.05    0.60
  -4  -6  -4    4.34    0.66
   4  -6   4    2.28    0.45
  -5  -3   7    5.28    0.54
   5  -3  -7    5.18    0.69
   5  -3  -7    4.80    0.74
   5   3  -7    5.54    0.66
  -5   3   7    5.56    0.64
   5   3  -7    5.81    0.62
  -5  -3   7    5.82    0.89
  -5  -3   7    6.10    0.68
   5  -3  -7    5.97    0.80
  -3   9   2    3.39    0.61
   3  -9  -2    2.69    0.44
   3   9  -2    3.27    0.77
  -3  -9   2    2.46    0.48
   3  -9  -2    2.06    0.95
  -3  -9   2    3.01    0.69
  -3   9   2    2.57    0.54
   3   9  -2    2.71    0.62
  -3  -9   2    3.35    0.74
   8  -4  -4    4.97    0.81
  -8  -4   4    4.25    0.70
   8   4  -4    4.50    0.78
   8  -4  -4    3.93    0.79
  -8   4   4    4.19    0.54
   8   4  -4    3.78    0.55
   8  -4  -4    3.59    0.50
  -8  -4   4    4.44    0.59
   8   4  -4    4.63    0.63
  -8   4   4    4.08    0.69
   8  -4  -4    4.28    0.61
   6  -6   2   18.13    1.17
   6  -6   2   17.94    1.46
  -6  -6  -2   16.81    1.21
   6   6   2   21.98    1.39
  -6  -6  -2   19.30    1.26
  -6  -6  -2   22.29    1.36
  -6   6  -2   16.42    1.22
  -6   6  -2   19.85    1.29
   6  -6   2   18.55    1.12
   8   0   2   32.99    1.83
  -8   0  -2   39.42    2.15
   8   0   2   38.21    2.21
  -8   0  -2   41.29    1.72
  -8   0  -2   37.17    2.02
  -8   0  -2   36.04    2.11
   1   9  -3   16.88    1.15
   1   9  -3   14.81    1.33
  -1   9   3   18.17    1.20
  -1   9   3   16.43    1.12
   1  -9  -3   18.36    1.41
  -1   9   3   16.19    1.18
   1  -9  -3   16.40    1.11
   1  -9  -3   15.30    0.99
  -1  -9   3   17.54    1.46
  -1  -9   3   17.97    1.22
  -1  -9   3   17.40    1.13
  -1  -9   3   16.39    1.07
  -7  -3   6   20.32    1.20
   7  -3  -6   19.09    1.25
  -7  -3   6   19.95    1.45
   7   3  -6   21.20    1.34
  -7  -3   6   19.11    1.27
   7   3  -6   20.49    1.30
   7   3  -6   19.12    1.38
  -4  -4   7   12.66    0.94
   4   4  -7   13.09    0.97
  -4  -4   7   10.54    1.01
   4  -4  -7   10.01    0.95
   4   4  -7   11.57    1.05
   4  -4  -7   12.03    1.01
  -4  -4   7   12.45    0.87
   4   4  -7   13.09    0.93
   4  -4  -7   11.88    1.02
  -4   4   7   13.54    1.07
  -3  -7  -4   11.59    0.86
  -3   7  -4   10.88    1.08
  -3  -7  -4   10.60    0.93
   3  -7   4    8.13    0.83
   3  -7   4   11.23    0.91
  -3   7  -4   12.42    0.91
  -3  -7  -4   11.45    0.83
   3   7   4   10.26    0.83
   3  -7   4   11.82    0.93
  -3  -7  -4   12.38    1.08
   3  -7   4   10.73    1.10
   1  -7   5   14.37    1.01
  -1  -7  -5   12.62    0.90
  -1   7  -5   13.97    0.97
  -1  -7  -5   13.18    1.05
  -1   7  -5   14.82    1.26
   1   7   5   13.24    0.99
  -1  -7  -5   13.17    1.04
   1  -7   5    9.08    0.85
  -1  -7  -5   13.65    1.05
  -1  -7  -5   13.75    0.95
   1  -7   5   13.92    0.97
  -3  -9  -1    9.78    1.06
   3  -9   1    7.22    0.74
  -3   9  -1    8.20    0.76
  -3  -9  -1    7.70    0.67
  -3  -9  -1    8.04    0.64
   3  -9   1    7.31    0.60
   3   9   1    8.89    0.91
  -3   9  -1    6.24    0.98
   3  -9   1    8.60    1.26
  -3  -9  -1    8.87    0.84
  -4   8  -2    2.04    0.73
  -4   8  -2    0.48    0.40
  -4  -8  -2    0.89    0.49
   4  -8   2    1.30    0.49
  -4  -8  -2    0.23    0.57
   4   8   2    0.34    0.50
  -4  -8  -2   -0.01    0.45
  -4  -8  -2    1.22    0.72
   4  -8   2    0.31    0.49
   0  -6  -6    2.70    0.44
   0  -6   6    2.84    0.52
   0  -6   6    4.08    0.48
   0  -6  -6    4.16    0.57
   0   6   6    5.09    0.63
   0  -6  -6    3.56    0.68
   0  -6   6    4.27    0.55
   0   6  -6    4.28    0.55
   0   6   6    4.15    0.55
   0  -6  -6    3.26    0.70
   0   6  -6    3.54    0.74
   5   5   4   11.15    0.85
  -5  -5  -4   13.88    1.02
   5  -5   4   12.05    1.11
  -5  -5  -4   13.86    0.86
   5  -5   4   14.00    0.82
  -5   5  -4   15.34    0.93
   5  -5   4   10.72    0.83
  -5   5  -4   12.43    0.84
  -5   5  -4   14.33    1.18
  -5  -5  -4   12.67    0.98
   5   5   4   12.80    0.90
  -5  -5  -4   10.69    0.88
   9   1  -4    8.77    0.83
   9   1  -4    7.48    0.73
   9  -1  -4    6.90    0.76
  -9   1   4    7.20    0.77
   9  -1  -4    6.40    0.68
   9  -1  -4    5.93    0.67
  -9  -1   4    7.61    0.69
  -9  -1   4    7.43    0.65
   9   1  -4    7.24    0.77
  -9   1   4    7.16    0.66
  -9  -1   4    7.54    0.64
  -9   1   4    7.01    0.61
  -6  -2   7    7.51    0.98
   6  -2  -7    7.09    0.80
  -6   2   7    6.30    0.72
   6   2  -7    5.90    0.64
   6  -2  -7    7.28    0.65
  -6  -2   7    7.55    0.71
   6   2  -7    6.85    0.94
   6  -2  -7    7.31    0.73
  -6  -2   7    7.33    0.58
   6   2  -7    6.90    0.65
  -2   0  -7   -0.01    0.65
   2   0   7    0.05    0.39
   2   0   7   -0.01    0.50
  -2   0  -7   -0.23    0.42
  -2   0  -7    0.17    0.49
  -2   0  -7   -0.26    0.36
   4  -6  -6   16.80    1.16
   4  -6  -6   16.06    0.87
   4  -6  -6   15.51    1.01
  -4  -6   6   17.73    0.96
  -4   6   6   16.59    1.02
   4   6  -6   17.89    1.06
  -4  -6   6   17.12    1.22
   4   6  -6   17.05    1.16
  -4  -6   6   16.17    1.01
   4   6  -6   18.81    1.05
   4  -6  -6   15.82    1.11
  -4   0  -6   10.97    0.79
   4   0   6   12.66    0.81
   4   0   6   10.76    0.94
  -4   0  -6   10.27    0.73
  -4   0  -6   10.28    0.93
  -4   0  -6    8.59    0.74
  -1  -3  -7    6.43    0.63
  -1   3  -7    5.32    0.76
  -1  -3  -7    6.91    0.65
   1  -3   7    5.35    0.87
   1  -3   7    6.68    0.57
  -1  -3  -7    6.71    0.82
   1   3   7    5.05    0.70
  -1  -3  -7    5.95    0.56
  -1   3  -7    5.69    0.62
  -1  -3  -7    4.22    0.66
  -9  -1   0   10.65    0.86
  -9   1   0   10.12    0.80
  -9  -1   0    9.63    0.74
   9   1   0   11.79    0.88
   9  -1   0   11.65    0.90
  -9  -1   0   10.04    0.78
   9  -1   0    7.34    0.93
  -9   1   0    9.40    0.74
  -9   1   0    9.73    0.72
   9   1   0    7.83    0.87
  -9   1   0    9.88    0.76
   9   1   0   11.60    0.86
   0   4  -7    3.54    0.55
   0  -4  -7    3.81    0.56
   0   4  -7    3.43    0.79
   0  -4   7    2.73    0.72
   0  -4  -7    3.15    0.61
   0  -4   7    2.83    0.45
   0  -4  -7    2.77    0.44
   0  -4  -7    2.79    0.69
   0  -4  -7    1.85    0.43
   0   4   7    3.30    0.57
   4   8  -4    8.87    0.90
   4  -8  -4    9.59    1.04
   4  -8  -4    9.36    0.83
   4   8  -4    9.15    0.76
   4   8  -4   10.36    0.84
  -4  -8   4    8.36    0.64
   4  -8  -4    8.61    0.65
  -4   8   4    9.37    0.78
  -4  -8   4    9.66    0.77
  -4  -8   4    8.29    1.01
  -4   8   4    6.37    0.61
   6   6  -5   12.35    0.96
   6  -6  -5   11.92    0.96
  -6   6   5    8.10    0.68
   6   6  -5   12.20    0.87
  -6  -6   5   12.83    1.04
  -6  -6   5   13.94    0.86
   6   6  -5   12.16    0.84
   6  -6  -5   11.38    0.72
  -6   6   5   10.22    0.82
  -6   6   5   10.42    0.83
   6  -6  -5   11.96    0.95
  -6  -6   5   12.91    0.89
  -7  -3  -3    3.81    0.54
   7  -3   3    3.99    0.75
   7   3   3    2.72    0.54
   7  -3   3    3.60    0.55
  -7  -3  -3    2.77    0.59
  -7  -3  -3    3.65    0.55
   7  -3   3    3.56    0.56
  -7   3  -3    3.73    0.63
  -7   3  -3    2.51    0.72
  -7   3  -3    5.03    0.64
   9   3  -2   22.90    1.34
   9   3  -2   22.02    1.23
   9   3  -2   21.00    1.12
   9  -3  -2   22.18    1.10
  -9   3   2   20.25    1.26
   9  -3  -2   21.72    1.17
  -9   3   2   21.96    1.18
   9  -3  -2   18.83    1.20
  -9  -3   2   21.80    1.18
  -9   3   2   20.09    1.05
  -9  -3   2   22.39    1.18
   7   5  -5   25.16    1.30
   7   5  -5   24.43    1.27
   7  -5  -5   21.45    1.07
  -7  -5   5   22.85    1.12
  -7  -5   5   22.52    1.33
  -7  -5   5   23.36    1.24
  -7   5   5   18.31    0.97
   7  -5  -5   25.12    1.30
   7   5  -5   23.96    1.35
  -7   5   5   22.84    1.25
  -8   2  -2    6.12    0.69
   8  -2   2    4.79    0.73
  -8  -2  -2    5.55    0.66
  -8  -2  -2    6.67    0.66
   8  -2   2    4.37    0.57
  -8  -2  -2    5.67    0.71
   8  -2   2    6.27    0.61
  -8   2  -2    4.87    0.65
   8   2   2    6.60    0.71
  -5   3  -5    2.11    0.54
   5  -3   5    2.50    0.49
  -5   3  -5    1.97    0.45
  -5  -3  -5    1.11    0.50
  -5  -3  -5    1.71    0.47
  -5  -3  -5    2.64    0.56
  -5  -3  -5    2.53    0.50
  -5   3  -5    1.83    0.76
   5  -3   5   -0.50    0.23
   5  -3   5    1.60    0.70
  -5  -3  -5    2.12    0.58
   2   0  -8    5.54    0.55
  -2   0   8    5.14    0.58
  -2   0   8    5.47    0.80
   2   0  -8    4.63    0.80
   2   0  -8    4.55    0.52
  -2   0   8    4.87    0.51
  -8   4  -1    5.38    0.67
   8  -4   1    6.16    0.59
  -8   4  -1    5.44    0.65
  -8  -4  -1    6.74    0.78
   8   4   1    6.58    0.76
   8   4   1    7.36    0.76
  -8  -4  -1    6.11    0.63
   8  -4   1    4.05    0.91
   8  -4   1    5.13    0.62
  -8   4  -1    5.98    0.69
  -8   0   6   42.16    2.24
  -8   0   6   39.44    1.67
   8   0  -6   44.06    2.37
  -8   0   6   35.42    1.52
   8   0  -6   42.02    2.20
  -8   0   6   40.46    1.93
   1   9   3   22.12    1.19
  -1  -9  -3   22.42    1.48
   1   9   3   23.10    1.28
  -1  -9  -3   21.82    1.22
   1  -9   3   20.75    1.39
  -1   9  -3   18.02    1.37
  -1  -9  -3   21.80    1.10
  -1   9  -3   22.61    1.16
   1  -9   3   22.20    1.10
  -1  -9  -3   20.98    1.10
   1  -9   3   22.10    1.14
   1  -9   3   23.02    1.26
  -9   3   3    0.38    0.74
   9   3  -3    0.95    0.53
  -9   3   3    0.20    0.43
   9   3  -3    0.72    0.60
  -9   3   3    0.30    0.46
   9  -3  -3   -0.24    0.55
   9  -3  -3    0.56    0.51
  -9  -3   3    0.35    0.54
  -9  -3   3    1.26    0.58
   9   3  -3    1.94    0.57
  -9  -3   3    1.11    0.41
   9  -3  -1    3.60    0.79
   9   3  -1    3.84    0.55
   9  -3  -1    4.50    0.66
   9   3  -1    3.88    0.62
  -9   3   1    3.35    0.59
  -9  -3   1    3.15    0.58
  -9   3   1    3.63    0.57
   9  -3  -1    3.86    0.51
  -9  -3   1    3.21    0.51
  -9   3   1    3.11    0.70
  -9  -3   1    3.57    0.60
   9   3  -1    4.01    0.63
   3   1  -8   13.30    1.13
   3  -1  -8   11.67    0.81
   3   1  -8   11.70    0.84
   3  -1  -8   10.23    0.75
  -3  -1   8   12.17    0.84
   3   1  -8   13.62    0.83
   3  -1  -8   12.14    1.02
   3  -1  -8   13.50    0.81
  -3  -1   8   11.63    0.73
  -3   1   8   14.27    0.92
   3  -9  -3    8.20    1.08
  -3   9   3    7.28    0.68
  -3   9   3    6.41    0.71
   3   9  -3    8.31    1.05
   3  -9  -3    6.66    0.73
  -3  -9   3    7.34    0.78
   3  -9  -3    7.46    0.62
  -3  -9   3    7.55    0.98
   3   9  -3    7.72    0.74
   3   9  -3   10.22    0.82
   0  10   0    0.27    0.74
   0 -10   0   -0.28    0.42
   0 -10   0    0.38    0.84
   0  10   0    0.09    0.52
   0 -10   0   -0.29    0.39
   7  -5   2    2.90    0.46
  -7  -5  -2    4.52    0.71
   7  -5   2    3.52    0.84
  -7   5  -2    3.45    0.78
   7  -5   2    2.49    0.52
   7   5   2    3.58    0.68
  -7  -5  -2    3.65    0.53
  -7   5  -2    3.29    0.57
   7   5   2    3.70    0.60
   2  -2   7    5.62    0.60
  -2  -2  -7    4.76    0.50
  -2  -2  -7    3.89    0.61
  -2   2  -7    4.46    0.72
   2   2   7    5.63    0.78
   2  -2   7    4.63    0.72
  -2   2  -7    4.96    0.60
  -2  -2  -7    4.77    0.56
  -2  -2  -7    5.44    0.73
  -2  -2  -7    5.67    0.58
  -4  -2  -6    1.86    0.42
  -4  -2  -6    2.02    0.61
  -4  -2  -6    1.14    0.45
   4  -2   6    1.25    0.67
   4   2   6    1.74    0.58
  -4  -2  -6    2.02    0.50
   4  -2   6    1.50    0.42
  -4  -2  -6    2.14    0.48
  -4   2  -6    2.32    0.61
  -4   2  -6    1.78    0.68
   4   0  -8   19.63    1.04
   4   0  -8   20.35    1.11
   4   0  -8   20.93    1.32
  -4   0   8   22.41    1.33
  -4   0   8   21.92    1.17
   3   5  -7   23.21    1.24
  -3  -5   7   24.66    1.42
  -3  -5   7   24.70    1.17
   3  -5  -7   21.86    1.24
  -3  -5   7   23.18    1.21
   3   5  -7   22.00    1.33
   3  -5  -7   23.49    1.12
  -3   5   7   24.39    1.28
   3  -5  -7   23.60    1.26
   3  -5  -7   21.87    1.33
   3  -5  -7   18.88    0.98
   3   5  -7   23.58    1.17
   5   7  -5   17.41    1.20
   5  -7  -5   16.89    1.24
  -5  -7   5   16.30    1.01
  -5   7   5   15.72    0.98
   5  -7  -5   15.23    1.02
  -5   7   5   14.42    1.03
   5  -7  -5   16.77    0.92
  -5  -7   5   17.19    0.92
   5   7  -5   16.43    0.99
   5   7  -5   17.88    1.04
  -5   7   5   11.30    0.76
  -5  -7   5   18.77    1.30
  -2  -8  -4    1.83    0.48
   2  -8   4    1.61    0.49
  -2  -8  -4    1.97    0.78
  -2   8  -4    1.83    0.58
  -2   8  -4    2.46    0.85
   2   8   4    2.68    0.58
   2   8   4    2.09    0.51
  -2  -8  -4    1.56    0.43
   2  -8   4    2.06    0.48
  -2  -8  -4    1.41    0.55
   0 -10  -1   25.86    1.24
   0  10  -1   23.54    1.41
   0  10   1   25.68    1.43
   0  10   1   25.00    1.25
   0 -10   1   25.96    1.32
   0 -10   1   25.00    1.21
   0 -10  -1   26.74    1.61
   0 -10   1   25.63    1.29
   1   5  -7    8.79    0.92
   1  -5  -7    8.44    0.83
   1   5  -7    7.74    0.69
  -1  -5   7   11.41    0.76
   1  -5  -7    9.10    0.68
   1   5  -7   11.58    0.76
   1  -5  -7    7.96    0.65
  -1  -5   7    8.50    0.69
   1  -5  -7   10.80    0.88
   1  -5  -7    9.90    0.80
  -1   5   7   10.67    0.80
  -1   1   8   23.38    1.19
  -1   1   8   23.29    1.39
   1  -1  -8   24.17    1.18
   1   1  -8   25.83    1.23
  -1  -1   8   23.45    1.38
   1  -1  -8   23.35    1.43
   1  -1  -8   21.57    1.20
  -1  -1   8   19.75    1.01
  -1  -1   8   22.08    1.13
   1  -1  -8   21.15    1.15
   1   1  -8   17.89    1.09
   1   1  -8   22.74    1.40
   2  -8  -5   18.72    1.06
  -2  -8   5   17.26    0.93
   2   8  -5   18.69    1.03
   2  -8  -5   16.31    1.13
  -2   8   5   14.43    0.92
  -2   8   5   15.05    0.97
  -2  -8   5   17.81    1.27
   2  -8  -5   14.68    0.85
  -2  -8   5   16.48    1.02
  -3  -9  -2   33.20    1.45
   3   9   2   40.51    1.82
  -3  -9  -2   40.64    2.14
   3   9   2   40.70    2.15
   3  -9   2   37.80    1.68
  -3  -9  -2   39.94    1.73
  -3   9  -2   39.77    1.87
  -3   9  -2   40.81    2.15
  -3  -9  -2   41.78    2.36
   3  -9   2   33.94    1.90
   3  -9   2   38.33    1.61
  -2  -2   8    5.45    0.60
   2  -2  -8    4.03    0.54
   2   2  -8    6.43    0.96
   2  -2  -8    6.22    0.69
  -2   2   8    6.00    0.82
   2   2  -8    5.03    0.61
  -2   2   8    5.80    0.61
   2  -2  -8    5.59    0.53
   2  -2  -8    5.14    0.83
  -2  -2   8    5.87    0.54
   2   2  -8    6.52    0.63
   7   7  -2   11.58    0.98
  -7  -7   2   10.77    0.97
  -7   7   2   10.94    0.85
   7  -7  -2   10.40    0.72
   7   7  -2   11.98    0.92
  -7  -7   2   12.96    0.82
  -7   7   2   10.55    0.76
  -7   7   2   10.89    0.87
   7  -7  -2   10.17    0.84
   7  -7  -2   11.91    1.19
  -7  -7   2   10.03    0.84
   7   7  -2    9.77    0.83
   8   4  -5    5.97    0.61
   8  -4  -5    4.85    0.59
  -8   4   5    4.23    0.49
   8  -4  -5    4.56    0.72
   8   4  -5    4.85    0.69
  -8   4   5    4.06    0.72
  -8  -4   5    5.80    0.84
  -8  -4   5    5.87    0.65
   8  -4  -5    4.25    0.78
   8   4  -5    5.11    0.64
  -8  -4   5    4.88    0.55
  -8   4   5    4.26    0.52
  -6  -4  -4   12.81    1.10
  -6   4  -4   11.17    1.08
   6   4   4    8.35    0.79
   6  -4   4    9.89    0.77
  -6  -4  -4   12.95    0.85
   6  -4   4   11.47    1.05
  -6  -4  -4    8.73    0.77
   6  -4   4    9.61    0.71
  -6  -4  -4   12.56    0.81
  -6   4  -4   11.45    0.82
  -6   4  -4   12.58    0.93
  -6  -4  -4   12.30    1.19
   7   7  -1   16.70    1.01
   7   7  -1   19.98    1.27
  -7   7   1   16.86    1.04
  -7  -7   1   17.38    1.19
   7  -7  -1   16.58    0.93
  -7   7   1   16.96    1.16
   7  -7  -1   16.45    1.23
  -7  -7   1   17.14    1.10
   7  -7  -1   17.15    1.09
  -7   7   1   18.37    1.03
   7   7  -1   18.33    1.06
  -8  -2   6    5.30    0.69
   8   2  -6    5.37    0.62
  -8   2   6    4.95    0.50
  -8  -2   6    4.50    0.48
  -8   2   6    4.67    0.52
  -8  -2   6    5.12    0.78
   8   2  -6    5.07    0.68
   8  -2  -6    5.53    0.82
   8   2  -6    4.45    0.73
   8  -2  -6    5.58    0.79
   8  -2  -6    3.75    0.56
  -7  -1   7    3.17    0.44
  -7  -1   7    3.11    0.83
  -7  -1   7    3.18    0.68
   7  -1  -7    2.47    0.57
  -7   1   7    2.55    0.72
  -7   1   7    2.30    0.63
   7   1  -7    2.37    0.52
   7   1  -7    2.79    0.80
   7  -1  -7    2.71    0.65
   7   1  -7    2.99    0.49
  -6   8   1   16.98    0.96
   6  -8  -1   18.25    1.12
  -6   8   1   17.09    1.04
   6  -8  -1   16.74    0.96
  -6  -8   1   18.33    1.20
  -6  -8   1   17.32    1.04
   6   8  -1   16.86    1.14
  -6   8   1   15.14    1.05
   6   8  -1   18.78    1.11
   6   8  -1   18.48    1.07
   6   8  -2    5.70    0.64
  -6   8   2    5.11    0.65
  -6  -8   2    6.85    0.86
   6   8  -2    5.56    0.66
   6   8  -2    5.70    0.89
   6  -8  -2    5.78    0.57
   6  -8  -2    6.37    0.81
  -6   8   2    5.19    0.80
  -6   8   2    6.48    0.66
   9   3  -4   11.80    0.98
  -9   3   4    9.93    0.72
   9  -3  -4    9.54    0.85
  -9   3   4    9.18    0.95
  -9  -3   4   11.64    0.93
  -9  -3   4   11.44    0.79
   9   3  -4   11.00    0.86
   9   3  -4   11.12    0.83
  -9  -3   4   10.04    0.80
   9  -3  -4    9.75    0.77
  -9   3   4    8.22    0.70
   9  -3  -4   10.83    0.97
  -9   1   5    3.12    0.81
  -9   1   5    3.86    0.53
  -9  -1   5    3.09    0.48
   9  -1  -5    4.25    0.63
   9   1  -5    3.59    0.73
   9  -1  -5    3.86    0.74
  -9   1   5    3.64    0.48
   9  -1  -5    2.76    0.55
  -9  -1   5    3.20    0.49
   9   1  -5    3.86    0.58
   9   1  -5    3.36    0.60
  -2 -10   0    1.44    0.44
   2 -10   0    1.35    0.54
  -2 -10   0    2.60    0.56
  -2 -10   0    1.72    0.93
   2 -10   0    1.76    0.91
   2  10   0    2.18    0.76
  -2  10   0    1.18    0.58
   2 -10   0    1.28    0.40
  -2  10   0    1.95    0.56
   5   7   3   12.78    0.89
  -5   7  -3    9.69    0.95
   5  -7   3    8.81    0.96
  -5  -7  -3    9.36    0.94
   5  -7   3   10.46    0.77
  -5  -7  -3    9.26    0.71
  -5   7  -3   11.92    0.85
   5  -7   3   10.85    0.83
  -5  -7  -3   11.58    0.94
  -5   7  -3    9.60    0.74
   5   7   3   11.06    0.76
   5   7   3   12.10    0.91
  -9   3   0   11.56    0.86
   9   3   0   12.76    0.92
   9  -3   0   11.79    0.77
   9  -3   0   10.92    1.11
  -9   3   0   10.31    0.73
  -9  -3   0   12.37    0.82
   9  -3   0   10.24    0.79
  -9   3   0   11.70    0.97
  -9  -3   0   11.06    0.87
  -2  10   1   26.77    1.38
   2  10  -1   27.74    1.49
   2  10  -1   26.82    1.35
   2 -10  -1   29.08    1.45
   2 -10  -1   23.50    1.12
  -2 -10   1   25.58    1.24
  -2  10   1   26.58    1.30
  -2 -10   1   27.06    1.34
  -2 -10   1   26.47    1.39
  -2 -10   1   25.45    1.50
   2 -10  -1   25.47    1.59
   4  -2  -8    8.52    0.94
   4   2  -8    9.53    1.02
  -4  -2   8    9.50    0.85
   4  -2  -8    8.12    0.73
   4   2  -8    8.00    0.71
  -4  -2   8   10.22    0.97
   4   2  -8    9.54    0.70
  -4  -2   8    9.42    0.66
  -4   2   8    9.14    0.79
   9  -1   1   21.06    1.36
   9   1   1   21.81    1.40
  -9   1  -1   20.50    1.13
  -9   1  -1   24.95    1.28
  -9   1  -1   22.33    1.21
   9   1   1   22.75    1.35
   9   1   1   28.25    1.41
   9  -1   1   22.45    1.29
  -9  -1  -1   17.01    1.02
   1  -7  -6    5.70    0.62
  -1  -7   6    5.61    0.57
   1   7  -6    6.41    0.81
  -1  -7   6    6.04    0.62
   1  -7  -6    4.30    0.50
   1   7  -6    6.67    0.66
   1  -7  -6    5.43    0.75
  -1   7   6    5.59    0.69
  -1  -7   6    6.43    1.01
  -1   7   6    4.51    0.57
  -1  -7   6    4.33    0.58
   1  -7  -6    5.62    0.82
   0  -8   5    5.78    0.62
   0   8   5    5.94    0.66
   0  -8   5    4.68    0.63
   0   8   5    5.57    0.63
   0  -8  -5    5.77    0.60
   0   8  -5    5.21    0.59
   0  -8  -5    3.05    0.44
   0  -8  -5    6.50    0.92
   0  -8   5    7.63    0.93
   0   8  -5    6.71    1.02
   0  -8   5    5.95    0.57
   1  -9  -4    2.49    0.79
  -1  -9   4    4.52    0.92
   1  -9  -4    4.55    0.58
  -1  -9   4    4.52    0.56
  -1  -9   4    4.59    0.69
   1  -9  -4    3.11    0.46
   1   9  -4    4.59    0.60
  -1   9   4    4.07    0.58
  -1   9   4    3.22    0.69
  -3  -7   6    0.47    0.47
   3  -7  -6    0.23    0.57
   3   7  -6    0.38    0.43
   3  -7  -6    0.49    0.36
   3   7  -6    0.96    0.51
   3  -7  -6    0.84    0.74
  -3  -7   6    1.10    0.40
  -3   7   6    0.10    0.36
  -3  -7   6    0.27    0.78
  -3   7   6   -0.15    0.52
   3  -7  -6   -0.02    0.56
  -7   7   3    9.47    0.83
   7   7  -3   12.87    0.93
   7   7  -3   12.05    0.89
   7  -7  -3   11.57    0.72
  -7   7   3   13.29    0.98
   7  -7  -3   10.69    0.88
  -7  -7   3   13.47    1.06
  -7  -7   3   12.17    0.79
  -7   7   3    9.79    0.72
   7   7  -3   11.64    1.01
   0   0   8   17.17    1.25
   0   0  -8   17.19    1.10
   0   0  -8   14.22    0.97
   0   0   8   12.39    0.88
   0   0  -8   19.10    1.43
  -8   6   2    6.23    0.73
  -8   6   2    6.74    0.75
   8   6  -2    8.03    0.78
   8  -6  -2    6.35    0.67
   8  -6  -2    5.98    0.62
   8  -6  -2    7.47    0.94
   8   6  -2    7.42    0.87
  -8  -6   2    6.67    0.82
   8   6  -2    8.25    0.76
  -8  -6   2    7.75    0.78
  -8   6   2    6.45    0.65
  -8  -6   2    7.87    0.76
  -7  -1  -4    2.24    0.51
   7   1   4    2.11    0.55
  -7   1  -4    2.23    0.64
  -7  -1  -4    1.54    0.61
   7   1   4    1.73    0.54
  -7  -1  -4    2.32    0.52
  -7  -1  -4    1.83    0.53
   7  -1   4    1.89    0.52
  -7   1  -4    1.46    0.44
  -7   1  -4    1.75    0.53
   7  -1   4    1.88    0.63
   6   0   5    0.32    0.48
  -6   0  -5    0.22    0.42
  -6   0  -5    0.11    0.53
  -6   0  -5    0.46    0.42
  -6   0  -5    0.17    0.47
   6   0   5    0.18    0.40
  -6   8   0    0.08    0.76
  -6   8   0    0.46    0.44
   6   8   0    0.00    0.59
   6   8   0    0.87    0.65
  -6  -8   0    0.49    0.52
   6  -8   0    1.22    0.88
   6  -8   0    0.53    0.41
  -6   8   0    0.37    0.51
   6  -8   0   -0.53    0.59
  -6  -8   0    0.53    0.53
  -6  -8   0    0.58    0.44
   6   8   0    0.57    0.57
   0  10   2   27.95    1.64
   0  10   2   28.26    1.59
   0 -10  -2   23.95    1.64
   0 -10   2   32.35    1.97
   0  10  -2   30.62    1.67
   0  10  -2   27.23    1.73
   0 -10   2   28.53    1.63
   0 -10  -2   29.95    1.70
   0 -10  -2   27.72    1.51
   0 -10   2   29.43    1.57
   0 -10   2   31.42    1.73
   0 -10  -2   28.38    1.59
  -5   1   8    7.95    0.75
  -5  -1   8    8.81    0.85
   5   1  -8    6.90    0.65
   5   1  -8    7.65    0.73
   5  -1  -8    7.80    0.74
  -5   1   8    7.47    0.90
  -5  -1   8    8.24    0.67
   5   1  -8    9.57    0.97
   5  -1  -8    6.92    0.83
  -5  -1   8    8.62    0.96
   4   8   3   15.30    1.08
   4  -8   3   12.50    1.19
  -4   8  -3   13.21    0.96
   4  -8   3   14.53    1.04
  -4   8  -3   13.28    1.20
  -4  -8  -3   14.45    0.98
  -4   8  -3   15.62    1.04
   4   8   3   16.42    1.08
  -4  -8  -3   14.80    1.24
   4  -8   3   16.64    1.06
  -4  -8  -3   15.81    1.14
  -4  -8  -3   17.35    1.10
  -7  -7   0    0.44    0.62
   7  -7   0    0.86    0.45
  -7   7   0    0.68    0.54
   7  -7   0    0.14    0.52
  -7  -7   0    1.08    0.55
   7  -7   0    0.92    0.89
   7   7   0    0.54    0.63
  -7   7   0    0.59    0.57
   7   7   0    1.73    0.57
  -7  -7   0    0.80    0.44
  -7   7   0    0.72    0.46
  -6  -6  -3   11.62    0.86
  -6  -6  -3    7.95    0.79
   6   6   3   10.78    0.88
  -6  -6  -3   10.16    0.91
  -6  -6  -3    8.95    0.86
  -6   6  -3    8.74    1.01
  -6   6  -3    9.75    0.84
   6  -6   3    9.83    0.75
  -6   6  -3    8.81    0.78
   6  -6   3    8.61    0.75
   6  -6   3    9.14    1.01
  -8   6   1    5.28    0.71
  -8  -6   1    3.80    0.64
  -8  -6   1    4.84    0.58
   8   6  -1    3.73    0.61
   8  -6  -1    4.49    0.56
  -8   6   1    4.41    0.61
  -8   6   1    3.73    0.70
   8   6  -1    4.75    0.64
  -8  -6   1    4.75    0.66
   8  -6  -1    4.59    0.64
   8  -6  -1    4.44    0.96
   8   6  -1    4.85    0.81
  -3  -3   8   13.74    1.03
  -3   3   8   11.20    0.88
  -3  -3   8   13.71    0.92
   3  -3  -8    9.77    0.73
   3   3  -8   12.54    1.17
   3  -3  -8   13.76    1.02
   3  -3  -8   12.01    1.07
  -3  -3   8   11.70    1.08
   3  -3  -8   11.36    0.98
   3   3  -8   10.14    0.82
   3  -3  -8    9.35    0.91
   3   3  -8   13.71    0.92
  -2 -10  -1    6.00    0.84
   2  10   1    4.94    0.80
   2 -10   1    5.02    0.62
  -2 -10  -1    5.93    0.60
   2 -10   1    7.27    1.18
   2 -10   1    5.30    0.70
  -2  10  -1    5.27    0.92
  -2 -10  -1    4.34    0.83
   2 -10   1    5.81    0.66
   2  10   1    6.01    0.74
  -6   8   3   11.92    0.96
   6   8  -3   12.56    0.95
  -6  -8   3   13.29    0.93
   6   8  -3   13.03    0.96
   6   8  -3   12.48    1.14
   6  -8  -3   11.15    0.79
  -6   8   3    8.23    0.68
  -6   8   3   12.32    0.99
  -6  -8   3   11.75    1.10
  -6  -8   3   12.07    0.96
   6  -4  -7   25.65    1.58
   6   4  -7   27.31    1.56
  -6  -4   7   27.04    1.55
   6  -4  -7   25.65    1.50
  -6   4   7   24.85    1.49
   6   4  -7   30.61    1.89
  -6  -4   7   29.59    1.58
  -6  -4   7   26.14    1.67
   6   4  -7   28.17    1.58
   6  -4  -7   27.25    1.71
   2 -10  -2   10.15    1.22
  -2  10   2   11.31    1.00
  -2  10   2   10.78    0.88
  -2 -10   2   11.01    0.83
  -2 -10   2   12.78    0.92
   2 -10  -2   11.74    0.85
   2  10  -2   13.22    0.97
  -2  10   2   11.59    0.93
  -2 -10   2   13.30    1.06
  -2 -10   2   11.52    1.10
   2  10  -2   13.00    1.24
   5  -9  -1   25.92    1.42
   5  -9  -1   25.75    1.85
   5   9  -1   30.91    1.85
  -5   9   1   29.60    1.75
   5  -9  -1   26.04    1.55
  -5   9   1   28.12    1.56
  -5  -9   1   28.32    1.75
   5   9  -1   29.60    1.66
   5   9  -1   28.73    1.66
  -5  -9   1   29.15    1.57
  -5   9   1   25.57    1.51
  -8   6   3    0.37    0.42
  -8  -6   3    0.67    0.61
  -8   6   3   -0.35    0.56
   8   6  -3    0.22    0.54
   8  -6  -3    0.79    0.79
  -8  -6   3    0.05    0.46
  -8   6   3    0.54    0.50
   8  -6  -3   -0.23    0.44
   8  -6  -3    0.59    0.41
   8   6  -3   -0.00    0.47
   8   6  -3    0.49    0.59
  -8   0  -3    0.41    0.42
   8   0   3   -0.55    0.46
  -8   0  -3   -0.37    0.45
  -8   0  -3    0.50    0.51
   8   0   3   -0.27    0.47
  -8   0  -3   -0.00    0.48
  -3  -1  -7    4.38    0.59
  -3  -1  -7    5.69    0.60
  -3   1  -7    4.83    0.62
   3   1   7    6.01    0.79
   3  -1   7    4.93    0.74
  -3  -1  -7    5.26    0.80
  -3   1  -7    4.29    0.77
   3  -1   7    4.57    0.58
  -3  -1  -7    5.14    0.58
  -3  -1  -7    5.46    0.56
  -3  -5  -6    7.85    0.71
  -3   5  -6    8.69    0.79
  -3  -5  -6    9.50    0.81
  -3  -5  -6    7.96    0.65
  -3  -5  -6    7.62    0.82
  -3  -5  -6    9.21    0.83
   3  -5   6    7.10    0.91
  -3  -5  -6    7.64    0.79
   3  -5   6    8.20    0.68
  -3   5  -6    6.74    0.85
  -3   9   4   18.58    1.24
   3   9  -4   24.31    1.44
  -3   9   4   21.37    1.36
   3  -9  -4   22.22    1.60
   3   9  -4   23.27    1.58
  -3   9   4   19.93    1.30
   3   9  -4   23.00    1.39
   3  -9  -4   21.73    1.34
  -3  -9   4   23.03    1.39
  -3  -9   4   24.38    1.63
   3  -9  -4   17.68    1.06
  -3  -9   4   24.73    1.40
   4   8  -5   14.68    1.22
   4  -8  -5   14.23    1.17
   4   8  -5   15.43    1.07
   4   8  -5   14.02    1.03
  -4  -8   5   12.48    0.94
   4  -8  -5   11.67    0.92
   4  -8  -5   12.63    0.87
  -4  -8   5   13.47    0.93
  -4  -8   5   12.45    1.12
   2  -6   6    4.38    0.88
  -2  -6  -6    7.27    0.66
  -2  -6  -6    4.10    0.66
   2  -6   6    6.33    0.63
  -2  -6  -6    7.40    0.80
   2   6   6    7.02    0.73
  -2  -6  -6    4.59    0.55
  -2   6  -6    5.88    0.63
   2  -6   6    5.00    0.61
   2  -6   6    4.56    0.58
  -2  -6  -6    5.36    0.66
  -2   6  -6    5.80    0.89
  -5   5   7   15.41    1.11
   5  -5  -7   18.69    1.25
   5  -5  -7   17.04    1.25
   5   5  -7   19.27    1.39
  -5  -5   7   16.61    1.29
   5   5  -7   17.16    1.15
  -5  -5   7   18.70    1.12
  -5  -5   7   18.22    1.19
   5  -5  -7   17.81    1.23
   5   5  -7   19.68    1.22
  -5   9   2    7.27    0.90
   5  -9  -2    9.10    1.18
   5   9  -2    8.21    0.92
   5   9  -2    8.54    0.84
  -5  -9   2    7.51    0.80
  -5   9   2    8.48    0.76
   5  -9  -2    7.95    0.67
  -5   9   2    5.91    0.73
   5   9  -2    7.72    0.77
  -5  -9   2    7.96    0.90
   5  -9  -2    7.78    0.83
  10   0  -2   19.14    1.28
  10   0  -2   17.69    1.23
 -10   0   2   18.23    1.15
 -10   0   2   17.13    1.13
 -10   0   2   19.82    1.21
  10   0  -2   20.19    1.32
   0   2   8   16.13    1.05
   0  -2   8   15.64    1.22
   0   2   8   17.41    1.28
   0  -2  -8   19.24    1.15
   0  -2  -8   16.51    1.26
   0  -2   8   16.92    1.05
   0   2  -8   18.28    1.13
   0  -2  -8   15.29    1.07
   0  -2  -8   16.47    1.12
   0   2  -8   19.04    1.36
   1  -3  -8    6.42    0.72
   1   3  -8    4.43    0.59
  -1  -3   8    6.62    0.59
  -1  -3   8    4.85    0.78
  -1   3   8    6.59    0.81
  -1   3   8    5.87    0.63
   1  -3  -8    5.62    0.83
   1   3  -8    5.60    0.82
  -1  -3   8    5.46    0.58
   1  -3  -8    4.33    0.57
   1   3  -8    5.92    0.61
   1  -3  -8    6.07    0.59
  -8   4  -2    2.39    0.65
   8  -4   2    1.84    0.74
   8   4   2    1.28    0.59
   8  -4   2    2.37    0.49
  -8  -4  -2    1.56    0.54
  -8  -4  -2    2.86    0.53
  -8   4  -2    1.62    0.60
   8  -4   2    1.69    0.52
  -8  -4  -2    2.21    0.62
  -6   2  -5    1.40    0.50
  -6  -2  -5    1.82    0.55
  -6   2  -5    2.21    0.54
  -6   2  -5    2.14    0.67
  -6  -2  -5    2.11    0.58
  -6  -2  -5    1.63    0.47
   6   2   5    2.28    0.54
   6   2   5    1.67    0.52
   6  -2   5    1.75    0.45
   6  -2   5    1.96    0.70
  -6  -2  -5    1.61    0.45
   6  -2   5    1.83    0.47
   5  -9   0   12.85    0.97
  -5   9   0   12.65    0.90
  -5  -9   0   14.42    0.97
   5   9   0   13.00    1.08
   5   9   0   14.15    1.01
  -5   9   0   10.91    0.90
   5  -9   0   12.98    0.91
  -5  -9   0   12.88    1.01
  -5  -9   0   12.99    1.11
  -5   9   0   13.74    1.10
   5   9   0   13.55    1.03
 -10   0   3    0.31    0.44
 -10   0   3   -0.38    0.42
  10   0  -3    0.21    0.51
 -10   0   3    0.05    0.38
  10   0  -3    0.75    0.54
   7   5  -6    2.61    0.66
  -7   5   6    0.77    0.34
   7   5  -6    2.17    0.56
  -7  -5   6    2.06    0.58
   7   5  -6    2.15    0.51
  -7  -5   6    1.71    0.67
  -7  -5   6    2.64    0.48
   7  -5  -6    1.27    0.62
  -6  -6   6    4.45    0.56
   6   6  -6    4.44    0.61
  -6   6   6    1.15    0.38
   6  -6  -6    2.98    0.77
  -6  -6   6    5.01    0.81
  -6  -6   6    4.56    0.68
   6  -6  -6    4.52    0.79
   6   6  -6    4.21    0.57
   6  -6  -6    3.72    0.46
   6   6  -6    4.98    0.88
   6  -6  -6    5.74    0.79
   4  -6   5    5.21    0.53
  -4  -6  -5    5.12    0.69
  -4  -6  -5    4.43    0.68
   4  -6   5    3.80    0.59
   4  -6   5    5.95    0.91
  -4   6  -5    4.27    0.81
  -4  -6  -5    6.37    0.80
   4   6   5    5.96    0.73
  -4  -6  -5    4.30    0.49
  -4  -6  -5    6.07    0.65
  -4   6  -5    5.62    0.63
  -7  -3   7   11.11    0.91
   7  -3  -7   10.37    0.87
   7   3  -7   10.43    0.85
  -7  -3   7   10.19    0.97
  -7   3   7    8.46    0.85
  -7  -3   7    9.82    0.74
   7   3  -7   10.15    0.81
   7   3  -7    9.68    0.96
  -2   6   7   38.86    2.09
   2   6  -7   43.80    2.08
  -2  -6   7   43.92    2.05
   2  -6  -7   39.22    2.04
   2  -6  -7   41.01    2.09
   2  -6  -7   37.19    2.09
  -2  -6   7   43.18    2.33
   2   6  -7   30.07    1.80
  -2  -6   7   31.34    1.81
   2  -6  -7   42.37    2.12
   2   6  -7   42.47    2.21
  -8  -6   0    7.79    0.81
  -8  -6   0    7.97    0.80
   8  -6   0    5.80    1.15
  -8   6   0    7.18    0.79
   8   6   0    8.21    0.78
  -8   6   0    7.53    0.71
  -8   6   0    5.59    0.71
   8  -6   0    8.05    0.77
   8  -6   0    6.33    0.61
   1   9   4    0.54    0.55
  -1   9  -4   -0.07    0.78
  -1  -9  -4    0.75    0.41
   1   9   4    1.03    0.52
  -1  -9  -4    0.65    0.60
  -1   9  -4    0.60    0.53
   1  -9   4    0.70    0.46
   1  -9   4    1.21    0.75
  -1  -9  -4   -0.03    0.35
  -1  -9  -4    0.93    0.83
   1  -9   4    0.14    0.39
  -3  -7  -5   22.99    1.59
   3  -7   5   21.80    1.52
  -3  -7  -5   26.72    1.60
   3  -7   5   28.43    1.85
  -3   7  -5   28.19    1.56
  -3   7  -5   31.73    1.95
   3   7   5   25.79    1.50
  -3  -7  -5   26.17    1.49
   3  -7   5   25.34    1.50
  -3  -7  -5   28.86    1.57
  -3  -7  -5   29.71    1.75
  10   0  -1   -0.19    0.53
 -10   0   1    0.35    0.51
 -10   0   1    0.07    0.41
 -10   0   1   -0.25    0.47
  10   0  -1    0.20    0.50
  10   0  -1   -0.17    0.46
   7   7  -4   12.66    0.97
   7   7  -4   13.41    1.07
   7  -7  -4   10.43    0.76
  -7  -7   4   12.10    1.06
  -7   7   4   11.11    0.96
   7  -7  -4   10.68    0.94
  -7  -7   4   13.46    1.01
   7   7  -4   13.46    0.97
  -7   7   4   10.57    0.92
  -7   7   4   10.06    0.78
  -7  -7   4   11.31    0.81
   9  -3  -5    9.54    0.95
  -9   3   5    7.34    0.87
  -9  -3   5    9.96    0.78
   9   3  -5    9.37    0.83
  -9   3   5    7.64    0.71
   9   3  -5   10.75    1.02
  -9   3   5    9.37    0.74
   9  -3  -5    7.15    0.90
  -9  -3   5   10.75    1.05
   9   3  -5    8.19    0.80
   9  -3  -5    8.56    0.78
  -2  -4  -7    1.62    0.46
  -2  -4  -7    2.27    0.56
  -2  -4  -7    2.49    0.60
  -2  -4  -7    2.39    0.49
  -2   4  -7    2.01    0.74
  -2  -4  -7    1.77    0.40
   2  -4   7    2.61    0.71
   2  -4   7    1.69    0.42
  -2   4  -7    2.70    0.57
  -2  -4  -7    1.74    0.47
   8  -2   3   16.16    1.03
  -8  -2  -3   14.76    1.20
  -8   2  -3   20.34    1.28
   8   2   3   21.60    1.34
   8  -2   3   17.14    1.23
  -8   2  -3   18.28    1.14
   8  -2   3   20.08    1.37
  -8   2  -3   18.18    1.25
  -8  -2  -3   18.76    1.18
  -8  -2  -3   19.58    1.19
  -4   4  -6    0.87    0.49
  -4  -4  -6    0.57    0.49
  -4  -4  -6    0.52    0.30
  -4  -4  -6    0.10    0.50
  -4  -4  -6    0.52    0.51
   4  -4   6    0.67    0.62
  -4   4  -6   -0.02    0.72
  -4  -4  -6    0.66    0.47
  -4  -4  -6    0.56    0.39
   4  -4   6    0.85    0.47
   6   0  -8   16.38    1.13
  -6   0   8   12.02    0.80
  -6   0   8   20.91    1.36
  -6   0   8   20.36    1.48
   1  -5   7    5.78    0.96
  -1  -5  -7    6.61    0.64
  -1   5  -7    6.26    0.83
  -1  -5  -7    7.06    0.68
  -1  -5  -7    7.94    0.74
  -1  -5  -7    5.92    0.66
   1  -5   7    7.22    0.65
  -1  -5  -7    6.20    0.74
  -1   5  -7    6.87    0.66
  -1  -5  -7    6.39    0.79
   6  -8   1   12.66    0.88
  -6  -8  -1   14.49    1.12
  -6   8  -1   11.79    0.86
  -6  -8  -1   14.29    0.96
  -6  -8  -1   14.17    1.05
   6  -8   1   16.06    1.48
  -6   8  -1   13.95    1.13
   6   8   1   15.43    1.07
  -6   8  -1   13.00    1.07
   6  -8   1   14.01    1.04
   6   8   1   14.09    1.05
  -5  -1  -6    0.36    0.47
  -5  -1  -6   -0.07    0.54
  -5   1  -6    0.34    0.53
  -5   1  -6   -0.22    0.59
   5  -1   6   -0.12    0.46
  -5   1  -6    0.05    0.30
  -5  -1  -6    0.31    0.30
   5  -1   6    0.76    0.62
   5   1   6    0.41    0.58
  -5  -1  -6    0.26    0.41
  -5   1  -6    0.11    0.35
  -5  -1  -6    0.25    0.39
  -9   3  -1   16.27    1.20
  -9   3  -1   16.64    1.06
   9  -3   1   14.05    1.26
   9  -3   1   15.12    1.13
   9  -3   1   16.67    1.04
   9   3   1   18.70    1.23
  -9   3  -1   15.02    1.12
  -9  -3  -1   15.29    1.14
  -3  -9  -3    1.53    0.47
  -3   9  -3    1.98    0.52
   3   9   3    2.15    0.54
   3  -9   3    2.33    0.45
  -3  -9  -3    2.01    0.61
   3  -9   3    2.42    0.61
  -3  -9  -3    1.78    0.88
  -3   9  -3    3.01    0.83
   3   9   3    2.32    0.60
  -3  -9  -3    2.96    0.54
   3  -9   3    1.87    0.58
   7  -5   3   20.11    1.27
  -7   5  -3   20.39    1.44
   7   5   3   16.86    1.25
  -7  -5  -3   25.24    1.47
  -7   5  -3   25.42    1.49
   7  -5   3   20.14    1.19
  -7   5  -3   21.39    1.34
   7  -5   3   23.67    1.65
  -7  -5  -3   24.98    1.52
  -7   7  -1    6.41    0.73
   7  -7   1    5.58    0.58
   7  -7   1    6.48    0.68
  -7   7  -1    4.29    0.83
   7  -7   1    5.93    1.03
   7   7   1    7.46    0.71
  -7  -7  -1    5.19    0.70
   7   7   1    6.26    0.70
  -7   7  -1    6.98    0.71
  -7  -7  -1    6.34    0.78
  -7  -7  -1    6.77    0.67
   7   7   1    7.19    0.79
 -10  -2   2   11.85    0.94
  10  -2  -2   10.02    0.86
  10  -2  -2   11.75    1.00
  10   2  -2   11.76    1.02
  10   2  -2   10.68    0.87
 -10  -2   2   11.29    0.89
 -10   2   2   11.13    0.98
 -10  -2   2   10.73    0.85
 -10   2   2   11.57    0.81
 -10   2   2   10.22    0.82
  10  -2  -2    8.87    0.92
   9   5  -2    3.42    0.64
   9  -5  -2    1.70    0.43
  -9   5   2    2.54    0.57
   9  -5  -2    2.44    0.79
  -9  -5   2    2.93    0.62
   9  -5  -2    1.62    0.50
  -9  -5   2    2.95    0.50
   9   5  -2    3.22    0.67
   9   5  -2    1.79    0.59
  -9   5   2    2.32    0.69
  -9   5   2    2.06    0.59
  -9  -5   2    2.52    0.62
   8  -6  -4    3.93    0.55
  -8  -6   4    4.53    0.77
  -8   6   4    4.05    0.70
  -8  -6   4    3.84    0.71
   8   6  -4    3.77    0.61
   8  -6  -4    2.08    0.80
  -8  -6   4    3.98    0.57
  -8   6   4    3.10    0.61
   8   6  -4    3.55    0.70
   8   6  -4    4.72    0.67
  -8   6   4    3.10    0.50
  -5  -9   3   19.78    1.17
  -5  -9   3   19.41    1.28
   5   9  -3   18.55    1.19
  -5   9   3   15.81    1.03
   5  -9  -3   13.68    1.37
  -5   9   3   14.95    1.08
   5   9  -3   16.56    1.24
   5  -9  -3   17.54    1.07
   5   9  -3   18.08    1.17
  -5  -9   3   18.76    1.40
  -5   9   3   16.71    1.18
  -1  -1  -8    9.95    0.85
  -1  -1  -8    7.92    0.79
   1  -1   8    8.37    0.89
  -1   1  -8   11.04    0.82
  -1  -1  -8    9.38    0.80
   1  -1   8    8.76    0.73
   1   1   8   11.22    1.06
  -1  -1  -8    9.44    1.02
  -1   1  -8    8.24    0.91
  -1  -1  -8    9.62    0.80
  -2  10  -2   11.84    1.21
   2 -10   2   10.82    1.14
   2 -10   2   11.16    0.96
  -2 -10  -2   12.52    1.06
   2 -10   2   11.62    0.93
  -2 -10  -2   10.90    0.83
  -2 -10  -2   10.37    1.19
   2 -10   2   11.30    0.83
   2  10   2   10.68    0.97
   2  10   2   10.46    0.84
  -2 -10  -2   10.63    0.80
  -1  -7  -6    1.29    0.43
   1  -7   6    0.79    0.46
  -1  -7  -6    0.56    0.35
  -1   7  -6    0.67    0.52
   1   7   6    1.13    0.48
   1  -7   6    1.10    0.42
  -1  -7  -6    1.26    0.65
  -1  -7  -6    1.08    0.70
  -1  -7  -6    0.42    0.46
  -1   7  -6    0.85    0.72
   1  -7   6    1.25    0.37
  -7   3  -4    5.07    0.79
  -7  -3  -4    6.19    0.70
  -7  -3  -4    5.06    0.75
   7  -3   4    6.09    0.66
  -7   3  -4    5.61    0.67
   7  -3   4    6.17    0.83
   7   3   4    5.95    0.75
  -7  -3  -4    6.08    0.69
  -7   3  -4    6.37    0.70
   7  -3   4    4.41    0.57
  10   2  -3    2.71    0.61
  10  -2  -3    2.73    0.64
 -10  -2   3    2.56    0.54
 -10   2   3    2.78    0.54
  10   2  -3    2.85    0.58
 -10  -2   3    2.25    0.53
 -10   2   3    0.92    0.75
  10  -2  -3    1.97    0.68
  10   2  -3    2.80    0.67
 -10   2   3    2.50    0.49
 -10  -2   3    2.79    0.56
   5  -3  -8   19.75    1.19
   5  -3  -8   23.43    1.39
  -5  -3   8   22.09    1.51
  -5  -3   8   21.23    1.30
  -5  -3   8   22.01    1.19
  -5   3   8   21.54    1.34
   5  -3  -8   21.73    1.37
   5   3  -8   23.56    1.31
   5   3  -8   19.70    1.23
  10   0  -4    1.43    0.62
 -10   0   4    1.14    0.46
 -10   0   4    1.50    0.45
 -10   0   4    0.88    0.52
  10   0  -4    1.34    0.56
  10   0  -4    1.49    0.50
  -5   5  -5    4.04    0.81
  -5  -5  -5    5.18    0.63
  -5  -5  -5    4.48    0.71
  -5  -5  -5    4.87    0.59
   5  -5   5    4.93    0.78
  -5  -5  -5    4.85    0.71
  -5  -5  -5    4.83    0.71
  -5   5  -5    3.62    0.50
  -5   5  -5    4.61    0.61
   5  -5   5    3.88    0.47
  -5  -5  -5    4.14    0.51
   2   4  -8    3.28    0.73
   2  -4  -8    2.17    0.57
  -2  -4   8    2.91    0.57
  -2  -4   8    2.60    0.46
   2   4  -8    3.64    0.49
   2  -4  -8    3.19    0.64
   2  -4  -8    3.52    0.66
  -2   4   8    2.72    0.57
   2  -4  -8    2.02    0.42
   2   4  -8    2.46    0.52
   2  -4  -8    2.72    0.43
  -8   0   7    0.34    0.62
   8   0  -7   -0.82    0.43
  -8   0   7    0.23    0.31
   8   0  -7    0.25    0.59
  -8   0   7    0.02    0.31
  -8   0   7    0.09    0.67
   0  10   3   16.95    1.17
   0  10   3   17.59    1.12
   0  10  -3   17.41    1.08
   0 -10  -3   13.89    0.88
   0 -10   3   18.31    1.06
   0 -10   3   18.89    1.12
   0 -10  -3   15.15    1.01
   0 -10   3   17.86    1.18
   0 -10   3   19.73    1.40
   0 -10  -3   19.21    1.24
   0 -10  -3   17.89    1.35
  -6  -8   4   18.84    1.31
   6   8  -4   18.61    1.18
   6   8  -4   19.12    1.33
   6  -8  -4   18.71    1.44
   6  -8  -4   15.28    1.10
  -6  -8   4   18.19    1.04
  -6   8   4   13.03    0.86
  -6   8   4   17.45    1.16
   6  -8  -4   15.33    0.96
  -6   8   4   14.89    1.10
  -6  -8   4   19.22    1.21
   6   8  -4   20.38    1.22
   2  10  -3   35.17    1.73
   2  10  -3   31.82    1.81
   2 -10  -3   34.29    1.98
  -2 -10   3   37.29    2.03
  -2 -10   3   37.78    1.84
  -2  10   3   35.34    1.79
  -2  10   3   32.84    1.75
   2 -10  -3   31.61    1.69
  -2 -10   3   36.43    1.82
   2 -10  -3   32.61    1.62
  -4   6   7   18.72    1.18
   4  -6  -7   16.66    0.98
   4  -6  -7   22.48    1.43
   4   6  -7   23.11    1.30
  -4  -6   7   22.65    1.21
  -4  -6   7   19.65    1.39
   4  -6  -7   18.41    1.26
   4   6  -7   19.70    1.21
  -4   6   7   16.99    1.06
   4  -6  -7   21.51    1.31
  -4  -6   7   20.24    1.22
  -8  -4   6    2.14    0.77
   8   4  -6    2.23    0.60
   8   4  -6    2.30    0.76
  -8  -4   6    3.12    0.47
   8  -4  -6    3.31    0.73
   8  -4  -6    2.91    0.69
  -8  -4   6    2.05    0.53
  -8   4   6    0.95    0.29
   8   4  -6    3.07    0.51
  -8   4   6    2.24    0.39
   8  -4  -6    3.01    0.54
   9  -5  -3   13.02    0.92
   9   5  -3   15.13    1.02
  -9   5   3   10.52    0.99
  -9  -5   3   12.36    1.01
  -9  -5   3   12.68    1.01
   9  -5  -3   12.13    0.85
  -9   5   3   13.15    0.90
  -9  -5   3   13.73    0.95
   9   5  -3   14.23    1.04
  -9   5   3    9.65    0.89
   9  -5  -3   12.31    1.15
   9   5  -3   14.74    1.13
   9  -5  -1    3.88    0.50
   9  -5  -1    4.18    0.98
  -9   5   1    4.06    0.67
  -9   5   1    4.18    0.65
  -9   5   1    5.25    0.79
   9  -5  -1    4.06    0.56
  -9  -5   1    4.90    0.57
  -9  -5   1    5.71    0.69
   9   5  -1    5.22    0.76
   9   5  -1    4.71    0.68
  -9  -5   1    4.73    0.69
   5   7  -6    1.37    0.73
   5  -7  -6    1.44    0.41
   5  -7  -6    1.45    0.58
  -5  -7   6    1.08    0.47
  -5   7   6    0.53    0.38
  -5  -7   6    0.86    0.46
   5   7  -6    1.93    0.58
   5   7  -6    1.37    0.56
  -5  -7   6    1.55    0.81
   5  -7  -6    0.37    0.60
   5  -7  -6    0.87    0.80
  -9  -1   6   13.16    0.87
  -9  -1   6   14.29    0.93
  -9  -1   6   14.66    1.01
   9  -1  -6   15.42    1.08
   9  -1  -6   14.89    1.11
   9   1  -6   15.19    1.04
  -9   1   6   12.98    0.82
  -9  -1   6   16.00    1.24
   9  -1  -6   14.61    1.08
  -9   1   6   11.77    0.81
   9   1  -6   15.11    1.14
   5   9   1   30.79    1.69
  -5  -9  -1   27.78    1.67
  -5  -9  -1   29.58    1.62
   5  -9   1   27.74    1.44
   5   9   1   30.24    1.59
  -5   9  -1   30.16    1.60
  -5  -9  -1   28.59    1.48
   5  -9   1   23.93    1.37
  -5   9  -1   25.14    1.42
  -5   9  -1   21.38    1.41
  10   2  -1    3.04    0.62
 -10   2   1    3.59    0.71
  10   2  -1    3.23    0.62
 -10  -2   1    3.52    0.57
 -10   2   1    3.79    0.58
  10  -2  -1    3.14    0.62
  10   2  -1    3.83    0.63
  10  -2  -1    4.34    0.68
 -10  -2   1    3.46    0.62
 -10  -2   1    2.93    0.59
 -10   2   1    2.85    0.57
  10  -2  -1    3.29    0.78
  -3   3  -7   19.75    1.15
  -3  -3  -7   15.53    1.01
  -3   3  -7   19.35    1.36
   3  -3   7   20.41    1.14
   3  -3   7   20.05    1.37
  -3  -3  -7   21.10    1.19
  -3  -3  -7   19.26    1.28
  -3  -3  -7   14.88    1.19
  -3  -3  -7   20.29    1.18
  -6  -2   8    8.35    0.97
  -6  -2   8    9.45    0.69
   6   2  -8    9.60    0.76
  -6  -2   8    8.75    0.90
   6  -2  -8    7.27    0.84
   6  -2  -8    7.44    0.75
   6   2  -8    8.73    0.81
  -6   2   8    7.99    0.81
   6  -2  -8    7.72    0.82
  -9  -1  -2   33.76    1.71
   9  -1   2   29.04    1.67
   9   1   2   30.55    1.76
   9  -1   2   27.17    1.68
  -9   1  -2   26.57    1.57
  -9   1  -2   31.09    1.65
  -9  -1  -2   26.34    1.54
  -4   4   8   30.70    1.67
  -4  -4   8   32.67    1.74
   4   4  -8   31.29    1.71
   4  -4  -8   33.58    1.87
   4  -4  -8   30.53    1.67
   4  -4  -8   31.65    1.69
   4   4  -8   35.15    1.70
   4   4  -8   32.14    1.88
  -4  -4   8   33.57    1.93
  -4  -4   8   34.77    1.64
   0  -6  -7   13.40    0.92
   0  -6  -7   10.39    0.78
   0  -6   7   12.89    0.88
   0   6  -7   13.29    1.15
   0  -6  -7   10.51    0.91
   0  -6   7    9.35    0.73
   0   6  -7   13.23    0.94
   0   6   7   11.16    0.89
   0  -6  -7   12.08    0.99
   0  -6  -7    8.85    0.72
  -4  10   1    0.92    0.51
   4  10  -1    1.21    0.54
  -4 -10   1    0.44    0.39
   4 -10  -1    0.94    0.39
  -4  10   1    0.55    0.50
   4 -10  -1    1.03    0.97
  -4 -10   1    0.96    0.51
  -4 -10   1    0.48    0.64
  -4  10   1    0.52    0.67
   4 -10  -1    0.81    0.54
   4  10  -1    0.88    0.69
  -2  -8  -5    4.71    0.60
  -2   8  -5    4.05    0.84
  -2  -8  -5    4.13    0.68
   2  -8   5    3.83    0.62
  -2  -8  -5    5.44    0.62
  -2   8  -5    3.67    0.57
  -2  -8  -5    4.57    0.87
   2  -8   5    4.29    0.55
   2   8   5    4.53    0.60
  -2  -8  -5    4.47    0.73
  10   0   0   10.57    0.88
  10   0   0    8.23    0.79
 -10   0   0    9.89    0.88
 -10   0   0    8.91    0.74
 -10   0   0    9.53    0.79
  10   0   0    8.07    0.98
  10  -2  -4    9.39    0.93
 -10   2   4    8.49    0.74
  10   2  -4    8.59    0.77
 -10   2   4    7.02    0.92
 -10  -2   4    8.35    0.70
 -10   2   4    8.39    0.67
 -10  -2   4    8.79    0.75
 -10  -2   4    8.25    0.79
  10  -2  -4    9.63    0.86
  10   2  -4    8.93    0.85
  10  -2  -4    9.16    0.86
  10   2  -4    9.30    0.92
  -8   2   7    1.95    0.64
  -8  -2   7    1.02    0.58
   8  -2  -7    1.77    0.50
   8   2  -7    1.65    0.61
  -8  -2   7    1.16    0.67
   8   2  -7    1.04    0.66
   8  -2  -7    1.37    0.71
   8  -2  -7    1.43    0.60
   8   2  -7    1.17    0.45
  -8  -2   7    0.81    0.34
  -4  10   0   18.75    1.29
   4  10   0   15.64    1.07
  -4 -10   0   20.30    1.43
   4 -10   0   17.82    1.12
  -4  10   0   17.41    1.21
   4  10   0   20.20    1.32
  -4 -10   0   19.76    1.12
   4 -10   0   17.47    1.05
  -4  10   0   19.54    1.15
   4 -10   0   21.00    1.54
   8  -6   1   18.81    1.07
  -8   6  -1   18.13    1.09
  -8  -6  -1   20.97    1.21
   8  -6   1   20.04    1.46
  -8   6  -1   18.65    1.22
   8   6   1   19.36    1.18
   8  -6   1   18.43    1.15
  -8  -6  -1   17.20    1.14
   8   6   1   22.67    1.33
  -8   6  -1   15.47    1.11
  -2   8   6    3.09    0.60
  -2  -8   6    2.35    0.57
   2  -8  -6    1.80    0.70
   2  -8  -6    1.90    0.62
  -2   8   6    2.16    0.46
   2   8  -6    2.34    0.57
  -2  -8   6    1.68    0.79
   2  -8  -6    2.70    0.47
  -2  -8   6    2.92    0.49
   2  -8  -6    2.22    0.52
  -2  -8   6    2.29    0.47
  -4  10   2    1.40    0.64
  -4  10   2    1.14    0.51
   4  10  -2    2.00    0.55
  -4 -10   2    0.94    0.42
  -4  10   2    1.99    0.53
   4 -10  -2    0.65    0.37
  -4 -10   2    2.83    0.62
  -4 -10   2    1.50    0.65
   4  10  -2    0.78    0.50
   4  10  -2    2.32    0.80
   4 -10  -2    2.44    1.07
   4 -10  -2    1.69    0.56
  -1   9   5   11.09    0.86
  -1  -9   5   11.00    1.13
   1  -9  -5   13.54    1.12
  -1  -9   5   11.00    0.90
   1  -9  -5   12.15    0.91
  -1  -9   5   13.21    0.90
  -1   9   5   12.21    0.90
   1   9  -5   12.63    0.93
  -1  -9   5   12.08    0.82
   1  -9  -5    7.24    0.63
  -5   7  -4   25.51    1.65
  -5   7  -4   31.54    1.62
   5  -7   4   25.43    1.44
  -5   7  -4   25.68    1.50
  -5  -7  -4   32.15    1.73
   5  -7   4   29.04    1.84
  -5  -7  -4   29.00    1.63
  -5  -7  -4   30.64    1.78
  -5  -7  -4   33.45    1.67
  -5  -7  -4   31.84    1.64
   5   7   4   31.57    1.68
   9   5  -4    6.45    0.69
  -9   5   4    6.28    0.79
   9  -5  -4    5.79    0.58
  -9   5   4    5.65    0.66
   9   5  -4    5.45    0.72
   9  -5  -4    4.71    0.83
  -9  -5   4    6.99    0.78
  -9  -5   4    6.52    0.65
  -9   5   4    5.49    0.58
   9   5  -4    6.70    0.74
  -9   5   0    2.91    0.67
   9   5   0    4.24    0.71
   9  -5   0    3.29    0.54
   9  -5   0    3.73    0.52
  -9   5   0    3.87    0.68
   9  -5   0    2.99    1.04
  -9  -5   0    4.48    0.71
  -9   5   0    2.38    0.63
   9   5   0    3.72    0.64
  -5   3  -6    2.12    0.65
  -5  -3  -6    0.87    0.46
  -5   3  -6    0.46    0.61
  -5  -3  -6    0.83    0.51
  -5  -3  -6    0.92    0.43
  -5  -3  -6    0.45    0.42
   5  -3   6    0.62    0.69
  -5  -3  -6    1.70    0.39
   5  -3   6    1.62    0.44
  -5  -3  -6    1.05    0.46
  -4   0  -7   -0.06    0.36
  -4   0  -7   -0.67    0.47
   4   0   7   -0.28    0.42
  -4   0  -7   -0.07    0.59
  -4   0  -7    0.06    0.33
   4   0   7    0.40    0.61
   4  -8   4   11.29    0.91
  -4  -8  -4   10.61    0.94
  -4   8  -4   12.72    1.14
  -4  -8  -4   13.88    1.23
   4  -8   4   13.01    1.24
  -4  -8  -4   12.78    0.89
   4   8   4   14.15    0.99
  -4   8  -4   12.40    0.90
  -4   8  -4   13.25    0.91
  -4  -8  -4   13.68    0.90
   3  -9  -5    0.55    0.35
   3   9  -5    1.73    0.54
  -3  -9   5    0.88    0.49
  -3  -9   5    1.33    0.44
   3   9  -5    1.18    0.50
   3   9  -5    1.09    0.74
   3  -9  -5    1.46    0.83
  -3  -9   5    1.36    0.78
  -3   9   5   -0.13    0.52
  -3   9   5    0.48    0.41
  -5   9   4    1.80    0.54
   5   9  -4    2.05    0.81
   5  -9  -4    2.16    0.84
   5   9  -4    2.78    0.59
  -5  -9   4    2.43    0.49
   5  -9  -4    1.73    0.45
  -5  -9   4    2.06    0.60
   5   9  -4    1.72    0.61
  -5  -9   4    1.75    0.80
  -5   9   4    1.03    0.43
   7   7  -5   18.58    1.26
   7   7  -5   17.07    1.13
  -7  -7   5   17.80    1.03
  -7  -7   5   16.43    1.14
   7  -7  -5   16.14    0.97
   7   7  -5   16.23    1.08
  -7   7   5   12.43    0.86
  -7   7   5   14.17    1.11
  -7  -7   5   15.03    1.16
   0   4   8   17.95    1.15
   0  -4  -8   16.16    1.05
   0  -4  -8   17.50    1.21
   0   4  -8   18.09    1.07
   0  -4   8   14.79    0.93
   0  -4  -8   12.75    0.99
   0   4  -8   15.10    1.19
   0  -4  -8   18.95    1.08
   0  -4   8   19.60    1.37
   0  -4  -8   15.07    1.02
   1 -11   0   14.00    0.97
  -1 -11   0   15.25    1.02
   1 -11   0   13.80    0.89
  -1 -11   0   15.72    0.99
  -1 -11   0   14.56    1.26
  -1 -11   0   15.41    1.11
   1 -11   0   12.94    1.30
  -1  11   0   13.95    1.12
   1  11   0   13.35    1.08
  -1  11   0   13.78    0.95
   1 -11   0   14.56    1.11
 -10   0   5   -0.05    0.36
  10   0  -5   -0.68    0.48
  10   0  -5   -0.46    0.56
 -10   0   5   -0.24    0.37
 -10   0   5   -0.50    0.56
  -6  -8  -2   19.11    1.28
   6   8   2   21.24    1.25
  -6  -8  -2   19.90    1.25
   6  -8   2   17.96    1.18
   6  -8   2   19.45    1.10
  -6   8  -2   18.17    1.33
  -6   8  -2   16.49    1.11
  -6  -8  -2   21.65    1.24
   6   8   2   20.39    1.21
   6  -8   2   21.10    1.59
 -10  -2   0   23.67    1.32
 -10  -2   0   21.69    1.30
 -10   2   0   22.28    1.33
  10  -2   0   18.87    1.43
  10   2   0   19.90    1.49
  10   2   0   23.10    1.51
 -10   2   0   21.23    1.29
  10   2   0   26.46    1.50
  10  -2   0   25.62    1.47
 -10   2   0   22.25    1.24
 -10   2   0   21.20    1.26
 -10  -2   0   20.77    1.22
  -1  -3  -8    9.10    0.89
   1   3   8   13.71    1.14
  -1  -3  -8   13.15    0.93
  -1  -3  -8   12.48    0.82
  -1  -3  -8   10.48    0.82
  -1   3  -8   12.39    0.86
  -1   3  -8   12.21    1.11
   1  -3   8   13.42    1.12
   1  -3   8   12.70    0.84
  -1  -3  -8   10.98    1.01
  -6  -4  -5    1.25    0.55
  -6   4  -5    0.72    0.53
  -6  -4  -5    1.52    0.55
  -6   4  -5    1.74    0.82
   6  -4   5    0.92    0.71
  -6   4  -5    1.39    0.42
  -6  -4  -5    1.52    0.49
   6  -4   5    1.69    0.44
  -6  -4  -5    0.74    0.47
   6   4   5    1.79    0.53
  -2   0  -8   16.45    1.09
  -2   0  -8   19.79    1.35
  -2   0  -8   21.02    1.20
   2   0   8   20.87    1.36
   2   0   8   15.93    1.02
  -7  -1   8   13.72    1.11
  -7  -1   8   11.94    1.15
   7   1  -8   12.92    1.09
   7   1  -8   11.13    0.83
   7   1  -8   11.69    0.92
  -7  -1   8   13.31    0.83
   7  -1  -8   11.66    0.88
  -7   1   8   13.19    1.13
  -7   1   8   11.11    1.01
  -1 -11   1    8.85    0.89
   1 -11  -1    7.41    0.63
   1 -11  -1    7.43    1.14
   1  11  -1    7.70    0.97
  -1 -11   1    8.83    1.12
  -1 -11   1    8.35    0.76
  -1  11   1    8.65    0.80
   1 -11  -1    7.61    0.72
  -1  11   1    7.23    0.87
   1 -11  -1    8.11    0.90
   8  -6  -5   22.04    1.41
   8  -6  -5   29.61    1.69
   8   6  -5   29.72    1.57
  -8  -6   5   29.92    1.66
  -8  -6   5   31.61    1.59
  -8   6   5   24.57    1.46
   8  -6  -5   24.90    1.33
   8   6  -5   29.42    1.61
  -8  -6   5   30.78    1.78
   8   6  -5   29.89    1.72
   6   6   4    6.35    0.76
  -6  -6  -4    7.08    0.81
   6  -6   4    4.94    0.59
  -6   6  -4    5.44    0.62
  -6   6  -4    6.29    0.73
  -6  -6  -4    5.65    0.80
  -6  -6  -4    5.73    0.64
  -6   6  -4    4.99    0.93
   6  -6   4    5.65    0.82
   6   6   4    6.24    0.69
   4  10   1   18.48    1.23
  -4 -10  -1   18.57    1.11
  -4 -10  -1   19.30    1.23
  -4  10  -1   20.69    1.22
   4 -10   1   18.66    1.08
  -4 -10  -1   23.45    1.54
   4 -10   1   20.31    1.58
   4 -10   1   19.07    1.17
  -4  10  -1   16.90    1.13
   0  -8   6    0.97    0.45
   0   8   6    0.66    0.44
   0   8  -6    1.07    0.47
   0  -8  -6    1.40    0.81
   0  -8   6    1.09    0.44
   0  -8  -6    0.65    0.64
   0  -8  -6    0.84    0.40
   0  -8  -6    0.74    0.59
   0  -8   6    1.53    0.78
   0  -8   6    1.54    0.41
   0  -8  -6    1.05    0.51
   3  -5  -8    8.03    0.87
   3  -5  -8    9.53    0.69
  -3  -5   8   11.11    0.77
   3   5  -8   10.46    0.79
  -3  -5   8   11.51    1.09
   3  -5  -8   10.69    1.02
   3   5  -8    7.76    0.75
  -3   5   8    8.35    0.75
   3  -5  -8   11.19    0.91
  -3  -5   8   10.44    0.81
   9   3  -6    6.25    0.77
   9   3  -6    7.78    0.89
   9  -3  -6    7.15    0.92
  -9  -3   6    6.86    0.91
   9  -3  -6    7.74    0.90
  -9  -3   6    7.18    0.63
  -9  -3   6    6.46    0.69
   9   3  -6    7.35    0.73
  -9   3   6    5.55    0.59
  -9   3   6    6.70    0.61
  -7  -7  -2    1.24    0.62
   7  -7   2    1.45    0.46
  -7  -7  -2    1.54    0.57
   7  -7   2    0.83    0.42
   7  -7   2    2.49    0.97
   7   7   2    1.40    0.57
  -7   7  -2    0.90    0.52
  -7   7  -2    0.83    0.63
   2  10   3    0.46    0.48
  -2 -10  -3    0.96    0.41
   2 -10   3    1.24    0.80
   2 -10   3    0.09    0.49
  -2  10  -3    0.74    0.51
   2 -10   3    0.14    0.44
   2  10   3    0.48    0.56
  -2 -10  -3    0.35    0.57
  -2 -10  -3   -0.27    0.95
  -1 -11  -1   10.15    0.75
   1 -11   1    9.89    1.14
   1 -11   1   10.25    0.87
   1  11   1   10.94    0.88
   1 -11   1    9.74    0.79
  -1 -11  -1   10.09    1.30
   1  11   1   10.04    0.92
   4   8  -6   13.92    1.13
  -4  -8   6   13.96    1.02
   4  -8  -6   10.94    0.88
   4  -8  -6   12.77    1.08
   4   8  -6   11.72    0.89
  -4  -8   6   13.09    0.85
   4   8  -6   13.59    0.96
  -4  -8   6   12.98    1.17
   4  -8  -6   10.36    0.74
  -8  -4  -3   12.57    1.04
  -8  -4  -3   16.28    1.04
  -8   4  -3   15.61    1.06
  -8   4  -3   14.79    1.15
   8  -4   3   14.13    1.01
   8  -4   3   16.21    1.26
   8   4   3   13.42    0.94
  -8   4  -3   16.56    1.10
  -5  -9  -2    2.28    0.76
  -5  -9  -2    1.34    0.60
   5  -9   2    2.45    0.90
  -5  -9  -2    2.46    0.52
  -5   9  -2    1.18    0.52
   5   9   2    1.02    0.53
   5  -9   2    1.85    0.59
  -5   9  -2    0.99    0.85
   4  10  -3    1.33    0.53
   4 -10  -3   -0.29    1.06
   4  10  -3    1.14    0.89
  -4  10   3    1.92    0.55
  -4 -10   3    1.04    0.68
   4  10  -3    1.67    0.56
  -4 -10   3    2.44    0.63
   4 -10  -3    0.47    0.41
  -4  10   3    1.55    0.52
   9  -3   2   15.33    1.11
  -9  -3  -2   15.43    1.05
  -9  -3  -2   16.76    1.02
  -9   3  -2   14.18    1.06
   9   3   2   19.89    1.19
   9  -3   2   15.83    1.21
  -9   3  -2   15.42    1.10
   3   7  -7   20.59    1.16
  -3  -7   7   18.94    1.36
   3  -7  -7   16.24    0.96
  -3  -7   7   20.23    1.22
   3  -7  -7   18.47    1.14
  -3  -7   7   19.86    1.08
   3   7  -7   19.95    1.21
   3  -7  -7   19.32    1.26
  -3   7   7   14.65    0.96
  -3   7   7   15.99    1.04
   3  -7  -7   17.82    1.26
  -4  -2  -7    1.30    0.45
   4   2   7    1.20    0.62
   4  -2   7    0.78    0.62
  -4   2  -7    1.51    0.61
   4  -2   7    1.21    0.43
  -4  -2  -7    1.94    0.46
  -4  -2  -7    1.13    0.40
  -4   2  -7    0.46    0.56
  -4  -2  -7    1.36    0.48
  -4  -2  -7    1.09    0.57
   2  10  -4    8.30    0.74
  -2 -10   4    7.99    0.98
   2  10  -4    6.27    0.94
  -2  10   4    6.25    0.80
  -2  10   4    5.88    0.67
   2 -10  -4    7.27    1.02
  -2 -10   4    7.82    0.71
  -2 -10   4    7.25    0.79
   2 -10  -4    6.79    0.64
  -2  10   4    7.56    0.76
  -6   8   5    3.41    0.52
   6   8  -5    5.34    0.65
   6   8  -5    4.71    0.84
  -6  -8   5    4.87    0.78
  -6  -8   5    4.15    0.65
   6  -8  -5    3.94    0.56
   6  -8  -5    4.39    0.91
   6   8  -5    5.03    0.70
  -6  -8   5    5.26    0.59
  -6   8   5    4.40    0.67
  -2   0   9   -0.24    0.68
   2   0  -9   -0.25    0.63
   2   0  -9   -0.15    0.37
  -2   0   9   -0.06    0.33
   2   0  -9   -0.38    0.35
  -2   0   9    0.29    0.40
  -3  -1   9    9.88    0.73
  -3   1   9   10.80    0.84
  -3  -1   9   11.21    0.85
   3   1  -9   11.44    0.79
   3  -1  -9    9.58    0.76
  -3   1   9   12.79    1.16
   3   1  -9   10.51    0.82
   3  -1  -9   11.80    1.11
   3  -1  -9   10.41    0.74
  10   4  -2    0.79    0.60
 -10   4   2    0.65    0.63
 -10  -4   2    1.78    0.57
  10  -4  -2    0.87    0.50
  10  -4  -2    1.33    0.41
 -10  -4   2    2.60    0.53
  10  -4  -2    1.63    0.87
  10   4  -2    1.50    0.44
  10   4  -2    1.74    0.56
 -10   4   2    1.01    0.47
 -10   4   2    0.78    0.55
  10  -2  -5    9.30    0.92
 -10   2   5    9.53    0.75
 -10   2   5    9.67    0.97
 -10  -2   5   11.76    0.83
 -10  -2   5    9.09    0.73
  10   2  -5   10.95    0.94
  10  -2  -5   11.06    0.94
  -1  -7   7   12.16    1.24
   1  -7  -7   11.80    0.91
   1  -7  -7   11.78    1.04
   1   7  -7   13.91    0.94
  -1  -7   7   12.13    0.83
  -1   7   7   12.82    0.97
   1  -7  -7   11.84    0.96
  -1  -7   7    8.56    0.76
  -1   7   7    9.80    0.79
  -1  -7   7   12.69    0.85
   1  -7  -7    6.85    0.59
  -4   0   9    0.22    0.44
   4   0  -9   -0.18    0.30
   4   0  -9    0.05    0.38
  -4   0   9    0.97    0.27
  -8   0  -4   24.50    1.30
   8   0   4   20.34    1.35
   8   0   4   24.49    1.48
  -8   0  -4   22.17    1.38
   1  -5  -8    4.87    0.79
  -1  -5   8    4.77    0.55
   1  -5  -8    4.57    0.62
  -1   5   8    5.00    0.59
  -1  -5   8    4.56    0.59
  -1  -5   8    0.79    0.26
   1  -5  -8    4.67    0.67
   1   5  -8    4.74    0.56
   1  -5  -8    3.22    0.51
   1  -5  -8    5.47    0.57
   0  10   4    4.00    0.71
   0  10   4    2.79    0.52
   0  10  -4    3.35    0.63
   0 -10   4    4.44    0.53
   0 -10   4    4.14    0.69
   0 -10  -4    4.66    1.06
   0 -10   4    4.30    0.94
   0 -10  -4    4.27    0.71
   0 -10  -4    3.97    0.51
  10  -4  -3    3.43    0.48
  10   4  -3    3.88    0.68
 -10  -4   3    4.14    0.67
  10  -4  -3    4.82    0.69
 -10  -4   3    5.07    0.62
 -10  -4   3    4.83    0.71
 -10   4   3    3.81    0.62
 -10   4   3    4.07    0.79
  10   4  -3    4.55    0.61
  10  -4  -3    2.93    0.73
  -7   1  -5    0.29    0.45
  -7  -1  -5    0.76    0.51
   7  -1   5    0.50    0.41
   7  -1   5    0.87    0.60
  -7   1  -5    0.72    0.67
   7   1   5    0.53    0.51
  -7  -1  -5    0.34    0.48
   7   1   5    0.95    0.50
  -7   1  -5    0.49    0.40
  -2  -2  -8   13.39    1.13
  -2  -2  -8   11.05    0.92
   2  -2   8   11.91    0.83
   2  -2   8   12.24    1.06
  -2   2  -8   14.86    1.00
  -2   2  -8   11.89    1.03
  -2  -2  -8    9.47    0.73
  -2  -2  -8   14.53    0.92
   2   2   8   12.54    1.01
  -2  -2  -8   13.04    0.90
   3  -9   4    2.25    0.55
  -3  -9  -4    2.53    0.64
  -3   9  -4    1.19    0.59
   3   9   4    1.21    0.51
   3   9   4    2.80    0.54
  -3  -9  -4    1.95    0.46
  -3  -9  -4    1.56    0.50
   3  -9   4    1.85    0.48
  -3  -9  -4    1.95    0.83
   1 -11  -2    2.39    0.98
  -1 -11   2    2.54    0.65
  -1  11   2    2.78    0.54
  -1 -11   2    3.68    0.53
   1  11  -2    3.23    0.84
   1 -11  -2    3.86    0.51
  -1 -11   2    3.31    0.99
   1  11  -2    3.66    0.58
  -1  11   2    4.56    0.72
   1   9   5   11.44    0.92
   1   9   5   13.07    0.92
  -1   9  -5   16.72    1.06
  -1  -9  -5   15.45    0.96
  -1  -9  -5   16.00    0.98
   1  -9   5   12.05    0.99
  -1  -9  -5   15.47    1.12
   1  -9   5   16.15    1.37
  -1  -9  -5   14.97    1.23
   1  -9   5   14.57    0.94
 -10   0  -1   -0.08    0.46
  10   0   1   -0.10    0.51
  10   0   1    1.24    0.43
 -10   0  -1    0.26    0.48
  10   0   1   -0.39    0.52
   7   5  -7   16.15    1.03
  -7  -5   7   16.78    0.98
   7   5  -7   16.60    1.05
   7  -5  -7   14.12    1.07
  -7   5   7   12.75    0.99
   7   5  -7   15.83    1.23
   7  -5  -7   12.12    0.92
  -7  -5   7   15.02    1.03
  -7  -5   7   14.46    1.16
  -6  -6   7   15.92    0.93
   6  -6  -7   14.91    1.09
  -6   6   7   14.65    1.07
   6  -6  -7   14.64    1.08
  -6  -6   7   18.01    1.32
   6   6  -7   15.70    1.16
   6   6  -7   15.56    1.00
  -6  -6   7   15.96    1.07
   6   6  -7   15.90    1.02
 -10   4   1    4.71    0.84
  10   4  -1    5.05    0.69
 -10  -4   1    5.98    0.64
  10  -4  -1    5.17    1.02
 -10  -4   1    4.88    0.75
  10   4  -1    5.32    0.64
 -10   4   1    4.87    0.66
  10  -4  -1    5.66    0.67
 -10   4   1    5.20    0.65
  10  -4  -1    5.08    0.57
  -9  -5   5   45.48    2.40
   9   5  -5   43.84    2.31
  -9  -5   5   45.90    2.33
  -9   5   5   36.25    1.73
  -9  -5   5   43.08    2.38
   9   5  -5   45.13    2.46
   9  -5  -5   38.80    1.98
   9  -5  -5   42.27    2.32
  -9   5   5   37.55    1.95
  -6  -4   8    1.59    0.54
  -6   4   8    0.86    0.61
  -6  -4   8    2.28    0.77
   6  -4  -8    1.59    0.61
  -6  -4   8    1.38    0.42
   6   4  -8    1.10    0.46
   6  -4  -8    1.18    0.50
   6   4  -8    0.33    0.43
   9   5   1   12.34    0.94
   9   5   1   14.82    1.02
  -9   5  -1   12.31    0.89
  -9   5  -1   13.59    0.99
   9  -5   1   16.16    1.42
   9  -5   1   15.05    0.94
  -9  -5  -1   17.46    1.15
  -9   5  -1   14.79    1.03
   9  -5   1   12.91    0.97
  -6   0  -6    1.98    0.70
  -6   0  -6    1.55    0.49
  -6   0  -6    1.66    0.46
   6   0   6    2.13    0.60
   6   0   6    1.16    0.46
  -6   0  -6    1.70    0.51
  -2   2   9    7.74    0.94
   2  -2  -9    5.46    0.65
  -2  -2   9    6.93    0.96
   2   2  -9    6.40    0.61
  -2   2   9    5.59    0.59
  -2  -2   9    6.38    0.59
   2  -2  -9    6.16    0.57
   2  -2  -9    6.39    0.81
  -2  -2   9    7.13    0.67
   1   1  -9    0.72    0.41
  -1   1   9   -0.12    0.64
   1  -1  -9   -0.12    0.33
   1  -1  -9    0.39    0.42
  -1  -1   9    0.21    0.34
  -1  -1   9    0.45    0.37
   1   1  -9   -0.04    0.66
   1  -1  -9    0.61    0.73
  -1  -1   9    0.67    0.73
  -1   1   9    0.41    0.38
   1  -1  -9    0.48    0.39
   4  -2  -9   13.73    0.95
  -4  -2   9   14.84    1.19
   4   2  -9   13.68    0.97
  -4  -2   9   14.69    0.88
  -4   2   9   15.41    1.03
   4   2  -9   14.18    0.90
   8  -2   4   10.19    1.00
  -8  -2  -4    9.60    0.78
  -8   2  -4    8.37    0.74
   8  -2   4    6.93    0.74
   8   2   4    9.10    0.83
  -8   2  -4    8.63    0.90
  -8   2  -4   10.49    0.87
  -8  -2  -4    9.78    0.87
   1 -11   2   32.17    1.64
   1  11   2   31.92    1.67
   1 -11   2   32.69    1.91
   1 -11   2   32.83    1.73
  -1 -11  -2   32.72    1.71
  -1 -11  -2   33.04    1.61
   1  11   2   32.00    1.62
  -1 -11  -2   32.20    1.98
   8   6   2    3.85    0.70
  -8   6  -2    4.65    0.81
  -8  -6  -2    3.22    0.68
   8   6   2    4.90    0.73
   8  -6   2    2.67    0.93
   8  -6   2    2.50    0.47
  -8   6  -2    2.54    0.51
   7   5   4    8.82    0.80
   7  -5   4   12.12    1.15
  -7   5  -4   12.14    1.08
  -7   5  -4    9.75    0.78
  -7   5  -4   10.46    0.84
  -7  -5  -4   11.29    0.83
   7  -5   4    9.93    0.81
  -7  -5  -4   11.96    0.97
  -5  -5   8   19.74    1.18
   5   5  -8   16.87    1.07
   5  -5  -8   19.98    1.25
  -5  -5   8   22.49    1.18
  -5  -5   8   22.41    1.45
   5  -5  -8   19.86    1.25
  -5   5   8   21.08    1.26
   5   5  -8   19.07    1.09
   9   1  -7    4.13    0.74
  -9  -1   7    3.72    0.46
  -9  -1   7    3.92    0.49
  -9   1   7    5.65    0.94
  -9  -1   7    5.62    0.85
   9   1  -7    5.54    0.68
  -9   1   7    3.85    0.45
  -9  -1   7    5.62    0.85
   9  -1  -7    5.26    0.86
  -9   1   7    3.37    0.44
   9  -1  -7    6.08    0.80
 -10   4   4    0.89    0.49
 -10  -4   4    2.17    0.58
  10  -4  -4    1.67    0.72
 -10   4   4    1.49    0.44
  10   4  -4    2.21    0.59
 -10  -4   4    1.46    0.44
  10   4  -4    2.06    0.66
 -10   4   4    0.85    0.70
 -10  -4   4    2.11    0.66
  10  -4  -4    0.79    0.58
  -8  -4   7   19.16    1.07
  -8   4   7   15.76    1.13
   8   4  -7   18.63    1.13
  -8  -4   7   17.19    1.11
   8   4  -7   18.78    1.13
  -8  -4   7   17.25    1.31
   8   4  -7   19.58    1.38
  -3 -11   1   14.85    1.19
   3 -11  -1   12.92    0.92
  -3 -11   1   14.43    1.03
  -3  11   1   11.91    0.91
   3 -11  -1   12.08    0.82
   3  11  -1   11.81    1.05
  -3  11   1   13.61    0.92
   3  11  -1   13.18    0.93
   3 -11  -1   15.50    1.41
  -7  -3   8    2.21    0.59
  -7  -3   8    2.02    0.41
   7   3  -8    2.04    0.50
   7  -3  -8    1.26    0.64
  -7  -3   8    1.70    0.81
  -7   3   8    1.47    0.56
   7   3  -8    1.81    0.49
   7  -3  -8    2.16    0.49
   5  -1  -9   -0.07    0.36
   5   1  -9   -0.06    0.38
  -5  -1   9    0.44    0.31
  -5   1   9    1.06    0.77
  -5  -1   9    0.07    0.76
   5   1  -9    0.16    0.34
  -5  -1   9   -0.03    0.53
  -5   1   9    0.57    0.54
 -10  -2  -1    6.06    0.76
 -10   2  -1    5.15    0.65
  10  -2   1    5.71    0.87
 -10   2  -1    4.89    0.64
 -10   2  -1    5.54    0.76
  10  -2   1    5.45    0.66
  10   2   1    4.32    0.62
   4 -10   2    1.06    0.44
  -4  10  -2    1.78    0.54
   4  10   2    1.46    0.57
  -4 -10  -2    1.52    0.62
  -4 -10  -2    0.51    0.76
   4  10   2    1.03    0.55
  -3  11   0   15.53    1.11
   3 -11   0   15.72    1.02
   3  11   0   17.59    1.21
   3 -11   0   13.81    0.87
   3 -11   0   18.10    1.51
  -3  11   0   15.69    1.00
  -3 -11   0   16.04    1.25
   9   1   3   25.33    1.45
  -9   1  -3   24.89    1.44
  -9  -1  -3   27.89    1.55
   9  -1   3   27.51    1.61
  -9   1  -3   27.46    1.43
   9  -1   3   22.81    1.45
  -9  -1  -3   28.74    1.48
  -2  -6  -7    5.22    0.57
  -2  -6  -7    9.44    0.74
   2  -6   7    8.74    0.75
  -2  -6  -7    8.37    0.67
  -2  -6  -7    7.45    0.83
  -2  -6  -7    7.38    0.79
   2  -6   7   10.17    1.16
  -2   6  -7    7.88    0.93
  -2  -6  -7    8.01    0.76
  -2   6  -7    8.98    0.77
  -4  -6  -6    3.42    0.62
  -4  -6  -6    5.10    0.52
  -4  -6  -6    5.27    0.77
  -4   6  -6    4.19    0.62
   4  -6   6    5.00    0.86
  -4  -6  -6    4.56    0.61
  -4  -6  -6    4.25    0.56
  -4  -6  -6    4.66    0.68
  -4   6  -6    4.58    0.85
  -3  -5  -7    1.69    0.45
  -3  -5  -7    0.89    0.41
  -3  -5  -7    2.03    0.39
  -3  -5  -7    2.01    0.55
  -3   5  -7    1.65    0.70
   3  -5   7    2.51    0.79
  -3  -5  -7    1.31    0.62
  -3   5  -7    2.54    0.55
  -3  -5  -7    1.73    0.55
   3  -5   7    1.99    0.49
  -3  -7  -6    8.30    0.84
   3  -7   6    8.11    0.69
  -3  -7  -6   11.52    0.81
   3   7   6   10.29    0.87
  -3  -7  -6   10.42    0.94
  -3  -7  -6    9.26    0.85
  -3  -7  -6   10.10    0.80
  -3   7  -6   10.71    0.83
   3  -7   6    9.43    1.05
  -3   7  -6    9.73    1.03
 -10   0   6    1.97    0.45
 -10   0   6    2.72    0.47
  10   0  -6    1.47    0.59
  10   0  -6    1.93    0.61
   5   9  -5   19.59    1.30
   5   9  -5   20.85    1.21
  -5  -9   5   20.23    1.38
  -5   9   5   17.67    1.16
   5   9  -5   21.05    1.25
  -5   9   5   19.45    1.17
   5  -9  -5   19.29    1.06
  -5  -9   5   23.74    1.25
  -5  -9   5   19.78    1.21
   5  -9  -5   18.32    1.35
   6  -2   6    5.34    0.85
   6   2   6    4.06    0.65
  -6   2  -6    4.94    0.91
  -6  -2  -6    3.48    0.47
  -6  -2  -6    4.16    0.60
  -6  -2  -6    3.50    0.56
   6  -2   6    4.62    0.53
  -6   2  -6    4.86    0.65
  -6  -2  -6    3.46    0.60
   4  10  -4   14.49    1.27
   4  10  -4   13.68    0.97
  -4  10   4   11.22    0.85
   4 -10  -4    8.43    1.09
   4 -10  -4   11.50    0.79
  -4  10   4   10.21    0.86
  -4 -10   4   11.92    0.93
   4  10  -4   12.09    0.90
  -4 -10   4   13.46    1.25
   5   7  -7    7.96    0.78
   5  -7  -7    6.92    0.88
  -5  -7   7    8.22    1.02
  -5   7   7    5.98    0.59
  -5  -7   7    8.98    0.68
  -5   7   7    6.50    0.73
  -5  -7   7    7.88    0.77
   5   7  -7    9.30    0.81
  -3  -3   9   11.11    0.85
   3   3  -9   10.75    0.77
   3  -3  -9   11.42    0.88
  -3   3   9    9.74    0.83
  -3  -3   9   10.34    0.75
   3  -3  -9   11.41    0.95
  -3  11   2    8.86    0.82
  -3 -11   2    9.56    0.86
   3  11  -2    9.11    1.00
   3  11  -2   11.11    0.88
  -3  11   2    9.16    0.81
   3 -11  -2    9.40    0.70
  -3 -11   2   10.22    0.79
   3 -11  -2    9.62    1.25
  -3 -11   2    9.48    1.10
  -8   0   8   13.95    0.83
  -8   0   8   11.70    1.05
  -8   0   8    9.27    0.66
  -8   0   8   13.94    1.08
   8   0  -8   13.82    0.95
 -11  -1   2   15.62    0.99
 -11   1   2   13.82    0.93
  11   1  -2   18.26    1.22
 -11   1   2   17.98    1.17
 -11  -1   2   16.20    1.09
  11  -1  -2   16.03    1.11
  11   1  -2   12.41    0.94
  11  -1  -2   13.70    1.16
 -11  -1   2   16.78    1.05
 -11   1   2   13.71    0.89
 -11   1   3   -0.02    0.39
 -11   1   3    0.53    0.55
  11   1  -3   -0.00    0.47
  11  -1  -3   -0.35    0.58
  11   1  -3    0.25    0.55
 -11  -1   3   -0.54    0.44
 -11   1   3   -0.46    0.35
 -11  -1   3   -0.31    0.47
 -11  -1   3    0.34    0.56
  11  -1  -3    0.51    0.55
  10  -4   0   12.56    0.95
 -10  -4   0   15.62    1.09
  10  -4   0   11.50    1.18
 -10   4   0   12.33    0.93
 -10   4   0   11.90    0.91
 -10   4   0   13.05    1.03
  10  -4   0   12.91    0.86
   8  -8  -2    6.24    0.61
   8   8  -2    7.71    0.78
  -8  -8   2    5.61    0.75
  -8  -8   2    6.05    0.82
   8   8  -2    7.88    0.93
  -8   8   2    5.69    0.77
   8  -8  -2    7.53    1.07
  -8   8   2    6.04    0.62
   8  -8  -2    5.98    0.78
   0   0  -9   -0.26    0.43
   0   0  -9   -0.11    0.41
   0   0   9    2.23    0.79
   0   0  -9    0.34    0.62
   0   0   9    0.07    0.38
  -7   3  -5    7.06    0.93
   7  -3   5    5.19    0.59
  -7   3  -5    7.06    0.78
   7   3   5    4.53    0.60
   7  -3   5    6.65    0.85
  -7  -3  -5    7.78    0.69
  -7   3  -5    7.73    0.76
  -7  -3  -5    5.89    0.73
   1 -11  -3   12.22    1.40
   1 -11  -3    9.51    0.72
   1  11  -3   10.50    0.88
   1 -11  -3   11.09    0.97
  -1  11   3    8.88    0.78
  -1 -11   3   10.60    0.80
  -1  11   3    9.17    0.91
  -1 -11   3    9.24    1.09
  -1 -11   3    9.58    0.93
   2  -6  -8    2.61    0.68
  -2  -6   8    2.07    0.48
   2  -6  -8    1.49    0.51
   2  -6  -8    1.78    0.41
  -2  -6   8    1.59    0.44
  -2   6   8    1.09    0.57
  -2  -6   8    2.85    0.87
   2   6  -8    1.57    0.48
   2  -6  -8    1.85    0.64
  -6  -8  -3    5.76    0.74
  -6   8  -3    3.27    0.81
   6   8   3    5.62    0.70
  -6   8  -3    3.83    0.60
   6  -8   3    4.70    0.61
   6  -8   3    5.65    0.93
  -6  -8  -3    4.16    0.73
   7   9  -2    0.60    0.80
   7   9  -2    1.75    0.58
  -7  -9   2    0.90    0.61
  -7   9   2    0.71    0.54
  -7   9   2    0.27    0.40
   7  -9  -2    0.26    0.41
  -7  -7   6    7.32    0.98
  -7   7   6    2.79    0.49
  -7  -7   6    6.88    0.61
  -7  -7   6    7.20    0.82
   7   7  -6    6.41    0.86
   7   7  -6    7.41    0.77
   7   7  -6    6.99    0.71
   7  -7  -6    5.41    0.83
   8  -8  -1    9.21    1.32
  -8   8   1    6.89    0.83
  -8   8   1    8.38    0.82
  -8  -8   1    9.61    0.89
   8   8  -1    9.86    0.98
   8  -8  -1    8.62    0.79
   8   8  -1   11.97    0.93
  -8  -8   1    9.27    0.90
  -8   8   1    8.19    0.71
   8  -8  -1    8.08    0.64
   7   9  -1    2.77    0.59
   7   9  -1    3.85    0.80
  -7  -9   1    2.83    0.77
  -7  -9   1    4.30    0.71
   7  -9  -1    3.92    0.76
   7  -9  -1    3.16    0.51
  -7   9   1    2.97    0.59
   7  -9  -1    3.00    1.20
  -7   9   1    4.09    0.57
   8   6  -6    2.21    0.55
  -8   6   6    1.06    0.37
   8   6  -6    2.28    0.66
  -8  -6   6    1.78    0.68
  -8   6   6    0.19    0.57
  -8  -6   6    2.28    0.43
   8   6  -6    1.92    0.49
  -8  -6   6    1.95    0.66
  -3 -11  -1   17.86    1.39
   3  11   1   19.10    1.24
  -3  11  -1   17.97    1.23
   3 -11   1   18.25    1.20
  -3 -11  -1   18.16    1.25
   3  11   1   19.33    1.35
   3 -11   1   14.45    1.31
  -3  11  -1   20.26    1.26
  -3  -1  -8    4.95    0.57
  -3   1  -8    6.90    0.75
  -3  -1  -8    6.49    0.70
   3   1   8    6.59    0.88
   3  -1   8    5.48    0.63
   3  -1   8    6.26    0.93
  -3  -1  -8    7.46    0.91
  -3   1  -8    5.38    0.82
  -3  -1  -8    5.08    0.61
  -6   0   9   -0.81    0.48
  -6   0   9   -0.02    0.71
   6   0  -9    0.09    0.43
  -8   8   3   12.83    0.93
  -8   8   3   14.65    1.17
   8  -8  -3   13.35    0.88
   8  -8  -3   16.24    1.35
   8   8  -3   14.47    1.17
   8   8  -3   16.36    1.15
  -8  -8   3   16.96    1.30
  -1  -7  -7    4.92    0.66
  -1  -7  -7    4.81    0.66
   1  -7   7    5.94    0.69
   1  -7   7    5.10    0.70
  -1  -7  -7    6.25    0.82
   1  -7   7    5.82    0.90
   1  -7   7    6.55    0.71
  -1  -7  -7    5.18    0.63
  -1   7  -7    6.28    0.66
  -1  -7  -7    1.86    0.41
   5  -9   3   13.62    1.27
   5   9   3   15.86    1.07
  -5  -9  -3   14.91    1.26
  -5  -9  -3   15.43    1.14
   5  -9   3   14.68    1.08
   5   9   3   17.06    1.18
  -5   9  -3   11.55    0.94
  -5  -5  -6   15.85    1.03
   5  -5   6   14.94    1.33
  -5  -5  -6   11.71    0.81
  -5   5  -6   15.24    1.05
  -5  -5  -6   13.23    1.07
  -5  -5  -6   12.64    0.94
  -5   5  -6   11.38    1.10
  -5  -5  -6   14.99    1.10
 -10  -2   6    9.30    0.74
 -10  -2   6    9.46    0.84
  10   2  -6    9.82    0.95
 -10   2   6    8.09    0.71
  10   2  -6    8.91    0.80
 -10   2   6    8.15    0.68
  10  -2  -6    7.90    0.86
 -10  -2   6    9.70    0.98
  10  -2  -6   10.28    1.01
  -4  -6   8    7.87    0.65
   4   6  -8    8.26    0.71
  -4   6   8    7.71    0.77
   4  -6  -8    7.63    0.86
  -4  -6   8    7.57    0.72
   4  -6  -8    7.72    0.84
   4   6  -8    5.45    0.69
  -4  -6   8    7.52    1.00
  -4   4  -7    7.14    0.90
  -4  -4  -7    9.09    0.81
  -4   4  -7    8.80    0.78
  -4  -4  -7    9.13    0.90
  -4  -4  -7    8.14    0.72
  -4  -4  -7    7.74    0.82
  -4  -4  -7    8.61    0.75
   4  -4   7    8.60    1.05
  -4  -4  -7    8.97    0.73
  -2 -10  -4    9.39    0.74
   2 -10   4    9.33    0.87
  -2 -10  -4   11.82    1.26
   2 -10   4   12.15    1.21
   2  10   4   12.41    0.97
  -2 -10  -4   11.69    0.97
   2 -10   4   11.29    0.86
  -2  10  -4   12.41    0.94
   2  10   4   12.48    0.96
   1  -9  -6    3.12    0.48
  -1  -9   6    3.30    0.52
  -1  -9   6    2.21    0.52
  -1  -9   6    3.63    0.97
   1   9  -6    4.32    0.62
   1  -9  -6    3.75    0.94
  -1   9   6    3.01    0.54
  -1   9   6    2.48    0.63
  -2  -8  -6    4.91    0.74
  -2   8  -6    7.56    0.74
  -2  -8  -6    6.23    0.75
  -2  -8  -6    6.09    0.87
  -2  -8  -6    8.25    0.73
   2  -8   6    4.77    0.61
   2   8   6    6.37    0.69
   2  -8   6    5.64    0.61
  -2  -8  -6    5.67    0.59
   2  -8   6    6.26    0.97
  11   1  -1   -0.10    0.61
 -11   1   1   -0.36    0.49
 -11  -1   1    0.35    0.44
 -11   1   1   -0.10    0.50
 -11  -1   1    0.99    0.49
 -11  -1   1    0.56    0.57
  11  -1  -1    1.18    0.78
  11   1  -1    0.12    0.49
  11  -1  -1    0.12    0.52
 -11   1   1    0.00    0.41
 -11  -1   4   17.73    1.19
 -11   1   4   17.27    1.08
  11  -1  -4   16.76    1.18
 -11   1   4   19.22    1.34
  11  -1  -4   14.49    1.08
  11   1  -4   17.12    1.25
 -11  -1   4   18.89    1.20
  11   1  -4   16.87    1.15
 -11  -1   4   18.62    1.15
 -11   1   4   16.61    1.10
  -7  -7  -3    5.09    0.74
  -7   7  -3    3.16    0.57
   7   7   3    4.08    0.61
  -7   7  -3    4.28    0.76
   7  -7   3    3.27    0.86
   7  -7   3    4.38    0.57
  -1  -3   9    5.32    0.85
  -1  -3   9    2.94    0.45
  -1   3   9    4.59    0.78
  -1   3   9    3.55    0.54
   1  -3  -9    2.72    0.70
   1  -3  -9    3.58    0.60
  -1  -3   9    3.53    0.57
   1  -3  -9    3.45    0.53
   1   3  -9    2.95    0.52
   8  -2  -8    9.40    0.82
  -8  -2   8   11.44    0.99
  -8  -2   8   12.65    0.86
   8   2  -8   11.51    0.89
  -8   2   8   11.17    0.98
  -8  -2   8   10.48    1.04
   8   2  -8   10.53    0.91
  -3  -9   6    5.98    0.73
  -3  -9   6    6.98    0.99
  -3   9   6    5.52    0.71
  -3  -9   6    5.43    0.58
   3   9  -6    5.39    0.60
   3  -9  -6    6.58    0.97
   3  -9  -6    4.06    0.50
   3   9  -6    6.01    0.70
  -3   9   6    5.05    0.64
   9  -7  -2    1.48    0.88
   9   7  -2    2.93    0.65
  -9  -7   2    1.35    0.67
  -9  -7   2    1.49    0.62
  -9   7   2    1.97    0.66
   9  -7  -2    2.01    0.50
  -9   7   2    1.50    0.48
  -9   7   2    2.37    0.59
   9   7  -2    1.81    0.72
   7  -9  -3   25.80    1.43
  -7  -9   3   26.88    1.64
   7   9  -3   29.73    1.84
  -7   9   3   27.12    1.54
  -7   9   3   22.64    1.44
   7   9  -3   31.22    1.77
  -7  -9   3   27.49    1.77
  -5  -1  -7    6.07    0.65
  -5   1  -7    6.63    0.87
   5   1   7    7.99    0.88
   5  -1   7    8.46    0.93
  -5  -1  -7    6.72    0.72
   5  -1   7    7.85    0.71
  -5  -1  -7    7.55    0.82
  -5  -1  -7    7.02    0.72
  -5   1  -7    7.62    0.76
 -10  -4   5   11.51    0.87
  10  -4  -5    9.39    0.99
  10   4  -5   10.42    0.97
  10   4  -5   11.13    0.89
 -10   4   5    8.00    0.73
 -10   4   5    7.85    0.87
  10  -4  -5    9.08    0.90
 -10  -4   5   11.06    0.99
 -10   4   5    9.38    0.78
  -1  -5  -8   33.83    1.84
  -1  -5  -8   33.15    1.95
  -1   5  -8   35.38    1.89
  -1  -5  -8   33.65    1.79
  -1  -5  -8   29.54    1.80
   1  -5   8   33.17    2.06
  -1  -5  -8   32.39    1.85
   1  -5   8   30.64    1.63
  -1  -5  -8   28.19    1.69
   0  -2  -9    2.13    0.50
   0   2  -9    2.75    0.49
   0  -2  -9    2.00    0.47
   0   2  -9    2.75    0.73
   0  -2  -9    1.56    0.56
   0  -2   9    1.80    0.46
   0  -2  -9    2.31    0.69
   0   2   9    3.52    0.75
   0  -2   9    4.11    0.81
  -2 -10   5    5.14    0.92
   2  10  -5    3.82    0.58
   2 -10  -5    4.57    0.96
  -2 -10   5    5.58    0.76
   2 -10  -5    4.09    0.55
  -2  10   5    1.45    0.46
  -2 -10   5    5.03    0.61
  -9   3   7    8.10    0.97
  -9   3   7    7.82    0.64
  -9  -3   7   10.69    0.77
  -9   3   7    5.49    0.53
  -9  -3   7   10.93    1.07
   9   3  -7   10.20    0.87
  -9  -3   7   10.15    0.88
   9  -3  -7    7.24    0.85
   9   3  -7    8.95    0.79
   9   3  -7   10.96    1.03
  -5  -7  -5    0.97    0.36
  -5   7  -5    0.36    0.51
  -5   7  -5   -0.72    0.77
  -5  -7  -5    0.85    0.44
   5   7   5    0.81    0.51
  -5  -7  -5    0.09    0.64
   5  -7   5    0.12    0.84
  -5  -7  -5    0.87    0.63
   5  -7   5    0.19    0.35
  -2  -4  -8   13.57    0.97
   2  -4   8   12.87    1.16
  -2   4  -8   16.54    1.08
  -2   4  -8   14.73    1.23
  -2  -4  -8   13.92    0.99
   2  -4   8   13.76    0.92
  -2  -4  -8   15.19    1.00
  -2  -4  -8   17.19    1.14
  -2  -4  -8   13.53    1.12
  -2  -4  -8   15.38    1.15
  -7  -9   0    2.43    0.60
  -7   9   0    1.07    0.56
   7  -9   0    1.19    0.66
  -7   9   0    0.78    0.48
   7  -9   0    1.86    1.01
   7  -9   0    1.42    0.44
  -7  -9   0    1.64    0.60
   7   9   0    0.87    0.56
   7   9   0    1.33    0.57
   5  -3  -9    6.34    0.78
   5  -3  -9    5.81    0.70
  -5  -3   9    6.21    0.92
   5   3  -9    5.68    0.68
  -5  -3   9    7.41    0.65
  -5   3   9    7.14    0.81
  -5  -3   9    8.39    0.84
   5   3  -9    8.25    0.72
  -6  -8   6    7.63    0.67
  -6  -8   6    8.04    0.81
   6   8  -6    8.81    0.80
   6  -8  -6    7.92    0.99
   6   8  -6    8.75    0.98
  -6   8   6    3.47    0.55
  -6  -8   6    7.76    0.98
   6   8  -6    8.83    0.79
  -1 -11  -3    2.37    0.75
   1  11   3    1.85    0.62
  -1 -11  -3    2.11    1.16
   1  11   3    1.17    0.50
   1 -11   3    1.23    0.92
  -1 -11  -3    1.65    0.48
  -1  11  -3    1.53    0.56
   1 -11   3    1.95    0.69
   1 -11   3    1.79    0.50
  -4   8  -5    3.55    0.64
  -4  -8  -5    2.95    0.47
   4  -8   5    2.49    0.53
  -4  -8  -5    2.77    0.54
   4  -8   5    4.00    0.93
   4   8   5    3.47    0.67
  -4  -8  -5    4.23    0.87
  -4  -8  -5    1.78    0.63
   4  -8   5    2.64    0.56
  -9   7   3    0.36    0.39
  -9   7   3   -0.10    0.61
   9  -7  -3   -0.07    0.99
   9  -7  -3   -0.23    0.33
  -9  -7   3   -0.84    0.57
   9   7  -3   -0.35    0.61
   9   7  -3   -0.80    0.50
  -2   8   7    1.11    0.42
   2   8  -7    1.71    0.55
   2  -8  -7    2.30    0.82
  -2   8   7    1.89    0.55
   2  -8  -7    1.24    0.65
  -2  -8   7    1.93    0.50
  -2  -8   7    2.34    0.86
  -2  -8   7    1.61    0.45
  -2  -8   7    0.87    0.46
   8  -8   0    9.77    1.24
  -8   8   0    9.28    0.90
  -8   8   0    8.16    0.76
   8   8   0   11.45    0.95
  -8  -8   0    9.97    0.94
  -8  -8   0   10.81    0.95
   8   8   0   10.79    0.96
   8  -8   0    9.58    0.77
  -8   8   0    9.46    0.89
   8  -8   0    7.86    0.75
  -9  -7   1   10.26    0.92
   9  -7  -1    8.96    0.75
   9  -7  -1    8.57    1.15
  -9   7   1    9.20    0.78
  -9   7   1    7.32    0.82
  -9   7   1    8.36    0.82
   9   7  -1    8.47    0.93
   9   7  -1    9.92    0.92
   9  -7  -1    7.84    0.74
   6  10  -1    7.38    0.82
   6 -10  -1    5.05    0.65
  -6  10   1    6.28    0.72
  -6  10   1    6.09    0.71
  -6 -10   1    7.18    0.86
   6 -10  -1    5.50    0.72
   6  10  -1    6.40    0.91
   3 -11  -3   11.36    0.81
   3  11  -3   12.14    0.96
  -3  11   3    9.55    0.78
   3 -11  -3   14.22    1.34
  -3  11   3   10.21    0.88
  -3 -11   3   14.69    1.05
  -3 -11   3   15.73    1.30
  -3 -11   3   13.33    1.04
   3  11  -3   12.86    1.17
  10   0   2   17.22    1.25
  10   0   2   13.74    1.04
 -10   0  -2   15.60    1.12
   9  -5  -6    5.17    0.92
   9   5  -6    6.40    0.85
   9   5  -6    5.21    0.69
  -9   5   6    4.64    0.74
  -9  -5   6    5.99    0.82
  -9   5   6    3.67    0.47
  -9  -5   6    5.47    0.59
  -9   5   6    4.32    0.53
  -9  -5   6    4.56    0.70
  -9   3  -3    8.31    0.86
   9  -3   3    5.34    0.67
  -9  -3  -3    7.51    0.71
  -9   3  -3    8.22    0.81
  -9  -3  -3    9.23    0.90
   9  -3   3    6.99    0.86
   9   3   3    7.62    0.79
  -6 -10   2    1.37    0.63
  -6 -10   2    2.06    0.68
   6 -10  -2    1.98    0.54
   6  10  -2    1.87    0.60
  -6  10   2    1.62    0.54
  -6  10   2    1.38    0.56
   6  10  -2    1.00    0.71
   6   2  -9   11.21    0.90
  -6  -2   9   10.40    0.78
  -6  -2   9   10.06    0.92
   6  -2  -9    9.14    0.81
  -6   2   9    9.97    0.90
  -6  -2   9   12.34    1.19
   6  -2  -9   11.69    1.03
  -9   5  -2    3.35    0.64
  -9  -5  -2    2.76    0.63
   9  -5   2    2.78    0.58
  -9   5  -2    2.67    0.62
   9   5   2    3.97    0.64
   9  -5   2    4.11    0.79
  -9   5  -2    3.02    0.68
  -9  -5  -2    3.76    0.61
   0 -10  -5    6.49    0.62
   0  10   5    9.71    0.84
   0  10   5    8.82    0.77
   0 -10   5   10.45    1.10
   0 -10  -5   11.53    1.16
   0 -10   5   10.63    0.94
   0 -10   5   10.63    0.83
   0  10  -5   10.66    0.90
   0 -10  -5   11.51    1.05
  -2  -4   9   12.83    0.88
  -2   4   9   13.22    1.02
   2   4  -9   15.24    1.03
  -2  -4   9   13.37    0.95
   2  -4  -9   12.75    0.98
   2  -4  -9   15.77    1.18
   0  -6  -8    5.16    0.71
   0  -6  -8    5.29    0.60
   0  -6  -8    4.54    0.56
   0  -6   8    7.41    0.98
   0  -6  -8    4.72    0.72
   0  -6   8    6.39    0.64
   0   6  -8    5.42    0.70
   0  -6  -8    5.00    0.78
   8  -8  -4    2.96    0.48
   8  -8  -4    2.72    0.80
  -8  -8   4    3.59    0.71
  -8   8   4    1.83    0.45
  -8   8   4    2.95    0.67
   8   8  -4    4.37    0.73
  -8  -8   4    3.08    0.70
   8   8  -4    3.48    0.64
  11   3  -2    2.64    0.63
 -11  -3   2    2.35    0.49
  11   3  -2    2.40    0.52
 -11   3   2    2.30    0.83
 -11   3   2    2.77    0.51
 -11   3   2    2.08    0.48
  11  -3  -2    2.01    0.80
 -11  -3   2    2.81    0.56
 -11  -3   2    3.08    0.64
  11  -3  -2    2.30    0.60
   4   4  -9   13.76    0.96
  -4  -4   9   11.84    0.85
   4  -4  -9   12.38    1.01
  -4  -4   9   13.79    1.19
   4  -4  -9   11.28    0.94
  -4  -4   9   13.66    1.07
  -4   4   9   12.41    0.96
 -11   3   3   11.25    0.84
  11  -3  -3   11.64    1.02
 -11   3   3   10.30    0.87
 -11  -3   3   10.88    0.94
  11   3  -3   10.52    0.85
  11   3  -3   12.55    1.06
 -11  -3   3    9.90    0.81
 -11  -3   3   12.29    0.89
 -11   3   3    9.37    0.97
  11  -3  -3    7.83    0.89
  -8  -4  -4    2.47    0.62
  -8   4  -4    2.87    0.55
  -8   4  -4    2.81    0.62
  -8  -4  -4    2.87    0.63
   8  -4   4    3.99    0.77
  -8   4  -4    2.83    0.72
   8   4   4    2.16    0.57
   8  -4   4    2.69    0.51
   6  -6   5    4.60    0.58
   6  -6   5    4.80    0.83
  -6   6  -5    5.99    0.99
  -6   6  -5    5.72    0.69
  -6  -6  -5    6.01    0.78
  -6  -6  -5    4.99    0.56
  -6  -6  -5    5.48    0.67
  -6 -10   0   16.95    1.21
   6  10   0   18.15    1.28
  -6 -10   0   16.97    1.26
   6 -10   0   14.78    1.08
  -6  10   0   14.19    1.05
  -6  10   0   17.53    1.19
   6  10   0   18.35    1.24
   3  11   2   24.08    1.47
  -3 -11  -2   23.18    1.47
   3 -11   2   20.24    1.33
   3 -11   2   24.13    1.73
   3  11   2   24.20    1.47
   3 -11   2   19.63    1.23
   4  10   3   27.32    1.60
   4  10   3   26.42    1.55
  -4 -10  -3   26.76    1.77
  -4  10  -3   25.12    1.46
   4 -10   3   22.35    1.37
  -4 -10  -3   27.09    1.63
  -4  10  -3   20.30    1.36
  -4  -8   7    9.00    0.84
  -4  -8   7    9.50    1.07
   4   8  -7    9.99    0.87
  -4  -8   7    8.21    0.68
   4   8  -7    6.54    0.74
   4  -8  -7    8.59    1.02
  -4   8   7    7.36    0.80
  -4   8   7    5.28    0.60
  -1   1  -9    0.65    0.42
  -1  -1  -9    0.36    0.39
  -1  -1  -9    0.42    0.50
  -1   1  -9   -0.18    0.69
   1   1   9    0.02    0.63
   1  -1   9    1.76    0.72
   1  -1   9    0.30    0.35
  -1  -1  -9    1.38    0.72
 -10  -4  -1    8.96    0.91
 -10   4  -1    7.54    0.76
 -10   4  -1    7.15    0.80
 -10   4  -1    7.20    0.77
  10  -4   1    8.02    1.05
  10  -4   1    7.52    0.74
  -3  -3  -8    4.47    0.75
  -3  -3  -8    5.04    0.68
   3  -3   8    4.43    0.60
  -3  -3  -8    4.17    0.53
  -3   3  -8    4.54    0.61
   3  -3   8    5.53    0.95
  -3  -3  -8    4.13    0.53
  -3   3  -8    5.66    0.81
  10   2   2   15.41    1.17
  10  -2   2   18.25    1.32
 -10  -2  -2   18.64    1.20
 -10   2  -2   16.52    1.14
 -10  -2  -2   17.74    1.22
  10  -2   2   15.07    1.11
   6  10  -3   23.38    1.64
  -6 -10   3   24.59    1.52
  -6 -10   3   24.20    1.60
  -6  10   3   18.24    1.27
   6  10  -3   25.91    1.54
  -6  10   3   23.74    1.39
   6 -10  -3   17.59    1.46
   6 -10  -3   22.27    1.29
   0 -12   0   44.97    2.91
   0 -12   0   46.18    2.78
   0  12   0   38.08    2.06
 -11   1   0   25.04    1.44
 -11   1   0   28.77    1.65
 -11  -1   0   24.45    1.42
  11  -1   0   24.83    1.70
  11  -1   0   27.09    1.62
  11   1   0   23.43    1.54
  11  -1   0   31.35    1.79
 -11  -1   0   28.01    1.63
  11  -1  -5    5.45    0.80
  11  -1  -5    4.40    0.69
 -11  -1   5    4.96    0.67
 -11  -1   5    4.96    0.57
 -11   1   5    5.26    0.58
 -11   1   5    3.31    0.76
 -11   1   5    4.57    0.56
  11   1  -5    5.77    0.76
 -11  -1   5    4.97    0.60
  11   1  -5    4.92    0.78
   9   7  -4    1.22    0.65
  -9  -7   4    1.97    0.66
   9   7  -4    1.97    0.56
   9  -7  -4    2.80    0.95
  -9   7   4    1.27    0.44
   9  -7  -4    1.03    0.41
  -9   7   4    1.48    0.57
  -9  -7   4    1.74    0.52
  -3  -9  -5    6.82    0.80
   3   9   5    7.07    0.72
  -3  -9  -5    8.42    0.76
   3  -9   5    6.01    0.76
   3  -9   5    7.15    0.73
  -3  -9  -5    7.52    1.01
  -3   9  -5    7.42    0.78
   3  -9   5    8.03    1.02
  -3  -9  -5    8.22    0.85
  -7   9   4    0.24    0.39
   7  -9  -4    0.36    0.41
  -7   9   4    0.43    0.54
  -7  -9   4    0.42    0.73
   7   9  -4    1.97    0.70
  -7  -9   4    1.27    0.65
   7   9  -4    0.88    0.53
   8   6   3    9.31    0.87
  -8  -6  -3    5.99    0.73
  -8   6  -3    6.28    0.69
   8  -6   3    8.34    0.96
   8  -6   3    7.37    0.72
  -8   6  -3    5.96    0.80
   9  -7   0   -0.03    1.02
  -9   7   0    0.98    0.56
  -9   7   0    0.64    0.49
   9  -7   0   -0.10    0.43
  -9  -7   0    0.94    0.61
   9   7   0   -0.04    0.50
  -9   7   0    0.25    0.49
   0  -8  -7    7.49    0.75
   0  -8  -7    7.82    0.84
   0  -8  -7    7.26    0.92
   0  -8   7    4.42    0.57
   0  -8  -7    4.86    0.55
   0   8   7    7.29    0.73
   0   8  -7    7.89    0.75
   0  -8   7    6.97    0.63
   0  -8  -7    6.31    0.76
  -6  -4  -6    4.30    0.52
  -6  -4  -6    4.68    0.65
   6  -4   6    5.03    0.57
  -6   4  -6    6.01    0.99
   6  -4   6    6.16    0.84
  -6   4  -6    4.10    0.65
  -6  -4  -6    4.56    0.59
   4 -10  -5    2.20    0.45
   4  10  -5    2.52    0.57
   4 -10  -5    2.15    0.91
  -4  10   5    1.60    0.49
  -4  10   5    1.15    0.50
   4  10  -5    2.94    0.64
  -4 -10   5    0.94    0.81
  -4 -10   5    1.74    0.61
 -11   3   1    3.34    0.73
 -11   3   1    2.81    0.54
  11  -3  -1    4.39    0.92
 -11  -3   1    3.49    0.72
 -11   3   1    4.95    0.63
  11   3  -1    2.97    0.64
 -11   3   1    3.70    0.57
 -11  -3   1    3.63    0.60
 -11  -3   4    1.57    0.48
 -11   3   4    0.36    0.41
  11   3  -4    2.29    0.63
  11   3  -4    1.32    0.52
  11  -3  -4   -0.04    0.75
  11  -3  -4    1.53    0.58
 -11  -3   4    0.91    0.51
 -11   3   4    1.24    0.70
 -11   3   4    0.75    0.46
 -11  -3   4    0.82    0.43
   0 -12   1    1.94    0.71
   0 -12  -1    2.04    0.67
   0 -12   1    2.00    0.87
   0 -12  -1    2.40    0.95
   0  12   1    2.57    0.57
  -1 -11   4    3.61    0.53
  -1 -11   4    3.35    1.01
   1 -11  -4    1.49    0.44
   1 -11  -4    1.85    0.71
  -1  11   4    1.67    0.50
   1  11  -4    1.89    0.59
  -1 -11   4    2.93    0.71
   1 -11  -4    1.25    0.91
   7  -9   1    5.55    0.73
  -7   9  -1    5.16    0.72
   7   9   1    6.32    0.77
  -7   9  -1    5.01    0.67
  -7  -9  -1    5.99    0.82
  -7  -9  -1    6.38    0.80
   7  -9   1    4.79    1.26
   7   9   1    6.58    0.74
  10  -6  -2    2.23    0.95
  10  -6  -2    2.04    0.46
 -10  -6   2    0.80    0.60
 -10   6   2    1.93    0.54
 -10   6   2    2.75    0.63
  10   6  -2    2.32    0.64
  10   6  -2    1.88    0.56
 -10   6   2    1.57    0.61
  -7  -1   9    5.14    0.78
  -7   1   9    4.51    0.72
  -7   1   9    4.17    0.90
  -7  -1   9    5.38    0.92
   7  -1  -9    4.37    0.61
   7   1  -9    5.18    0.65
  -5  -3  -7    3.51    0.61
  -5   3  -7    2.41    0.65
  -5   3  -7    1.34    0.79
   5  -3   7    2.46    0.77
  -5  -3  -7    1.80    0.54
  -5  -3  -7    1.41    0.49
  -5  -3  -7    1.95    0.48
  -1  -9  -6    6.96    0.67
   1   9   6    9.20    0.84
   1  -9   6    9.97    0.94
  -1  -9  -6   13.58    1.17
  -1   9  -6   12.75    1.01
   1  -9   6   12.49    0.98
  -1  -9  -6   10.47    1.07
  -1  -9  -6   12.43    1.10
  10  -6  -3    8.07    1.03
 -10  -6   3    8.63    0.90
 -10   6   3    6.66    0.69
 -10   6   3    7.11    0.81
  10   6  -3    9.11    0.86
  10   6  -3    7.72    0.86
 -10  -6   3    9.41    0.90
 -10   6   3    8.11    0.91
  10  -6  -3    7.36    0.69
 -10   0   7    0.03    0.34
  10   0  -7   -0.67    0.52
 -10   0   7   -0.06    0.66
 -10   0   7    0.10    0.33
  -7  -5   8    0.94    0.39
  -7   5   8    0.55    0.53
  -7  -5   8    0.94    0.47
   7   5  -8    1.11    0.47
   7  -5  -8    0.73    0.80
  -7  -5   8    1.09    0.70
   7   5  -8    0.81    0.48
  -8   0  -5   -0.31    0.45
  -8   0  -5    0.31    0.48
   8   0   5   -0.03    0.48
   8   0   5   -0.20    0.40
   8   8   1    6.23    0.75
  -8  -8  -1    5.52    0.74
   8   8   1    1.76    0.40
   8  -8   1    5.03    1.16
  -8   8  -1    3.94    0.74
   8  -8   1    4.70    0.63
  -8   8  -1    3.89    0.58
  -8   8  -1    4.39    0.67
   5  -9  -6    3.86    1.02
  -5  -9   6    6.46    0.82
   5   9  -6    7.39    0.83
  -5  -9   6    6.74    1.01
  -5   9   6    5.10    0.64
   5   9  -6    7.24    0.79
  -3  -7   8   11.48    1.25
  -3  -7   8   14.76    1.04
   3   7  -8   13.54    1.05
   3  -7  -8   12.46    1.09
  -3   7   8   11.86    1.01
  -3  -7   8   11.95    0.98
 -10   6   1    7.82    0.81
  10  -6  -1    8.57    1.13
 -10  -6   1    9.67    0.93
 -10   6   1    8.03    0.85
 -10   6   1    6.58    0.73
  10  -6  -1    8.01    0.74
  10   6  -1   11.30    0.99
   5 -11  -1    6.42    0.67
  -5  11   1    7.41    0.80
  -5 -11   1    7.30    0.89
   5  11  -1    9.26    0.99
  -5  11   1    5.79    0.73
   5 -11  -1    6.71    1.24
   5  11  -1    6.03    0.72
  -6  -6   8   11.67    0.96
   6   6  -8   12.20    1.02
  -6  -6   8   11.26    1.19
   6  -6  -8   11.14    1.09
   6   6  -8   13.18    1.04
  -6  -6   8   11.59    0.88
  -6   6   8    8.54    0.86
  -2 -12   0    6.63    0.83
  -2  12   0    5.05    0.66
   2  12   0    6.33    0.87
  -2 -12   0    6.47    1.05
   2 -12   0    5.21    1.14
   2 -12   0    6.25    0.82
   6 -10   1   12.63    1.06
  -6  10  -1   10.84    0.99
  -6  10  -1   14.46    1.10
  -6 -10  -1   14.98    1.21
   6 -10   1   13.75    1.48
   6  10   1   15.61    1.21
  -6 -10  -1   14.28    1.21
   2 -12  -1    7.02    0.86
  -2  12   1    7.60    0.80
   2 -12  -1    7.24    1.33
  -2 -12   1    7.97    0.91
  -2 -12   1    7.66    1.13
  -9   1   8   25.72    1.80
  -9  -1   8   27.41    1.84
  -9  -1   8   28.70    1.98
  -9  -1   8   24.34    1.54
  -9  -1   8   23.40    1.48
   9  -1  -8   28.83    1.89
 -10   4   6    3.98    0.51
 -10   4   6    5.86    0.83
  10   4  -6    6.33    0.84
  10   4  -6    5.15    0.70
 -10  -4   6    4.98    0.55
 -10   4   6    4.38    0.55
 -10  -4   6    4.65    0.87
  10  -4  -6    5.64    0.83
 -10  -4   6    5.46    0.68
  -4   0  -8    2.60    0.68
  -4   0  -8    2.67    0.63
  -4   0  -8    1.90    0.50
   4   0   8    3.70    0.73
   3  11  -4    0.33    0.60
   3 -11  -4    0.29    0.38
  -3 -11   4    0.38    0.53
  -3 -11   4    0.58    0.76
   3 -11  -4   -0.09    1.06
  -3  11   4    0.14    0.58
  -3  11   4    0.50    0.43
  -3 -11   4   -0.39    0.42
   5 -11  -2   28.18    2.12
   5  11  -2   29.70    2.03
  -5  11   2   22.94    1.62
  -5  11   2   22.77    1.49
   5  11  -2   27.54    1.77
  -5 -11   2   28.49    1.98
  -5 -11   2   26.54    1.75
   5 -11  -2   26.46    1.64
   3  -5  -9    0.57    0.55
  -3  -5   9    1.28    0.48
   3  -5  -9    0.12    0.62
  -3  -5   9    1.59    0.70
  -3   5   9   -0.01    0.43
  -3  -5   9    0.98    0.55
   3   5  -9    1.29    0.48
   8   4  -8    3.56    0.57
  -8   4   8    4.20    0.70
  -8  -4   8    4.83    0.56
  -8  -4   8    3.88    0.61
  -8  -4   8    4.73    0.86
   8   4  -8    3.97    0.62
  -7  -1  -6    0.99    0.47
  -7   1  -6    1.24    0.52
  -7  -1  -6    1.68    0.49
   7   1   6    0.83    0.51
   7  -1   6    0.43    0.56
   7   1   6    1.10    0.47
   7  -1   6    0.95    0.49
  -1   7   8    3.88    0.62
   1   7  -8    3.31    0.61
  -1  -7   8    3.03    0.55
   1  -7  -8    2.98    0.51
   1  -7  -8    3.57    0.77
  -1  -7   8    3.09    0.49
   1  -7  -8    3.44    0.79
  -1  -7   8    3.66    0.47
   1  -7  -8    3.32    0.57
   0  -4  -9    6.70    0.81
   0  -4  -9    8.39    0.93
   0  -4  -9    8.12    0.72
   0   4  -9    9.22    0.82
   0  -4  -9    8.90    0.88
   0  -4   9    7.25    0.95
   0  -4   9    6.99    0.65
  -9  -1  -4    2.13    0.55
   9  -1   4    1.74    0.52
  -9   1  -4    1.18    0.48
  -9  -1  -4    1.59    0.53
  -9   1  -4    1.58    0.52
   9   1   4    1.36    0.55
   9  -1   4    0.78    0.59
  -5  11   0   21.30    1.52
   5  11   0   23.19    1.59
   5  11   0   26.08    1.78
  -5  11   0   21.60    1.45
   5 -11   0   27.61    2.02
  -5 -11   0   25.61    1.80
  -5 -11   0   22.92    1.57
   5 -11   0   20.51    1.42
   0 -12   2   13.86    1.05
   0 -12  -2   13.35    1.37
   0  12   2   13.41    1.06
   0 -12   2   15.10    1.43
   0 -12   2   13.00    1.11
   7   5   5    6.37    0.75
  -7   5  -5    6.26    0.71
  -7  -5  -5    6.86    0.73
  -7   5  -5    6.44    0.86
   7  -5   5    6.87    0.89
  -7  -5  -5    8.08    0.86
   7  -5   5    5.72    0.64
  10  -6  -4    8.81    1.06
 -10   6   4    8.19    0.92
  10   6  -4   12.81    1.16
  10   6  -4   10.93    0.97
 -10  -6   4   11.66    1.10
 -10   6   4    8.14    0.75
 -10  -6   4   12.47    0.95
  -8   6   7    8.45    0.82
   8   6  -7   10.91    0.92
  -8  -6   7   10.57    0.83
   8   6  -7    9.84    0.90
  -8  -6   7   12.18    1.16
  -8  -6   7   12.15    1.01
 -10  -2   7    0.78    0.37
  10   2  -7    0.84    0.49
 -10   2   7   -0.08    0.72
 -10   2   7    0.70    0.33
  10  -2  -7    0.61    0.61
  10   2  -7    0.94    0.60
 -10  -2   7    0.67    0.55
 -10   2   7    0.89    0.42
 -10  -2   7    0.40    0.75
  -6  10   4   18.20    1.26
   6 -10  -4   18.44    1.27
   6  10  -4   21.96    1.49
   6 -10  -4   21.07    1.73
  -6  10   4   17.55    1.35
  -6 -10   4   23.78    1.60
  -6 -10   4   21.39    1.66
   6  10  -4   25.74    1.88
  -8  -8   5   33.76    2.21
  -8  -8   5   36.51    1.86
   8   8  -5   37.11    1.95
   8   8  -5   33.95    2.11
  -8   8   5   28.52    1.93
  -8   8   5   23.68    1.66
   6  -8   4    7.28    0.69
  -6   8  -4   11.51    0.96
   6   8   4   11.57    0.99
  -6   8  -4    7.83    0.79
   6  -8   4    9.51    1.10
  -6  -8  -4    9.63    0.94
  -8  -2  -5    1.91    0.57
  -8   2  -5    1.13    0.58
   8   2   5   -0.01    0.50
   8  -2   5    0.60    0.60
   8  -2   5    0.57    0.47
  -8   2  -5    0.30    0.47
  -8  -2  -5    1.23    0.55
   1  -3   9    0.60    0.37
  -1  -3  -9    0.51    0.54
   1  -3   9    1.03    0.68
  -1  -3  -9   -0.27    0.68
  -1   3  -9    0.95    0.51
   1   3   9    0.85    0.67
  -1  -3  -9    1.71    0.44
   7  -7  -7   16.86    1.37
  -7  -7   7   23.97    1.53
  -7  -7   7   22.72    1.68
   7   7  -7   18.93    1.34
  -7  -7   7   22.68    1.53
  -7   7   7   17.74    1.33
   7   7  -7   21.81    1.46
   1 -11   4    2.73    0.52
   1 -11   4    2.61    0.94
  -1  11  -4    3.40    0.62
   1  11   4    2.16    0.54
  -1 -11  -4    3.71    0.72
  -1 -11  -4    2.73    1.09
   1 -11   4    2.96    0.66
  -1 -11  -4    3.07    0.49
   1  11   4    3.11    0.60
   2 -12   1    7.15    1.28
  -2 -12  -1    6.79    1.10
   2 -12   1    5.82    0.79
   2  12   1    9.32    0.86
  -2  12  -1    7.66    0.77
   2  12   1    8.05    0.88
 -11  -3   0    8.61    0.88
 -11   3   0    7.93    0.93
  11  -3   0    8.05    1.08
 -11   3   0    6.84    0.74
 -11  -3   0    8.73    0.82
  11  -3   0    7.90    0.80
  -5   9  -4    7.51    0.76
  -5   9  -4    7.18    0.77
   5   9   4    9.21    0.87
  -5  -9  -4    9.44    0.99
  -5  -9  -4    6.97    0.95
   5  -9   4    7.06    1.00
   5  -9   4    6.93    0.78
  11   3  -5    5.26    0.68
 -11   3   5    5.17    0.60
 -11  -3   5    6.54    0.67
 -11   3   5    5.59    0.64
 -11   3   5    4.79    0.83
  11  -3  -5    4.50    0.80
  11   3  -5    7.68    0.92
  11  -3  -5    5.49    0.78
  -2  12   2    0.10    0.53
  -2  12   2    0.96    0.57
  -2 -12   2   -0.21    0.67
   2  12  -2    0.94    0.56
   2 -12  -2   -0.22    1.07
  -2 -12   2   -0.63    0.85
  -6  -4   9   18.14    1.20
   6   4  -9   16.58    1.19
  -6  -4   9   17.92    1.43
   6  -4  -9   19.91    1.48
  -6   4   9   18.37    1.41
  -6  -4   9   18.05    1.36
   6  -4  -9   15.91    1.21
   6   4  -9   16.23    1.22
  -9   7   5   21.22    1.53
  -9   7   5   17.67    1.23
   9  -7  -5   19.93    1.56
  -9  -7   5   21.61    1.39
  -9  -7   5   23.99    1.70
   9   7  -5   24.90    1.73
  -9  -7   5   21.37    1.48
   9   7  -5   21.22    1.48
   2   0   9    0.13    0.36
  -2   0  -9   -0.14    0.47
   2   0   9    0.64    0.73
  -2   0  -9   -0.47    0.56
   4  -2   8    4.27    0.79
   4   2   8    3.76    0.73
  -4   2  -8    5.10    0.74
  -4   2  -8    5.04    0.77
  -4  -2  -8    3.26    0.51
  -4  -2  -8    4.45    0.56
   9   7   1    8.99    0.89
   9  -7   1    6.57    0.69
   9  -7   1    7.31    1.08
  -9   7  -1    7.22    0.77
  -9   7  -1    6.76    0.75
  -9   7  -1    7.68    0.87
  -9  -7  -1    8.54    0.93
  -3 -11  -3   11.21    1.01
  -3 -11  -3   13.14    1.42
   3 -11   3   10.81    1.05
   3  11   3   10.62    0.96
  -3  11  -3   11.04    0.95
   3  11   3   11.40    1.00
   3 -11   3   10.61    0.89
   3 -11   3    9.57    1.26
   2  10   5   12.48    1.04
  -2  10  -5   10.28    0.92
   2  10   5    9.70    0.88
  -2 -10  -5    8.46    0.92
   2 -10   5    9.54    0.83
   2 -10   5    7.40    0.83
  -2 -10  -5    9.95    1.20
  -2 -10  -5    8.97    0.78
  -1   5   9    7.41    0.78
   1   5  -9    7.17    0.76
  -1  -5   9    7.46    0.71
  -1  -5   9    6.93    1.04
   1  -5  -9    6.59    0.68
   1  -5  -9    6.92    0.82
   7  -3  -9    4.86    0.82
  -7  -3   9    5.16    0.77
  -7  -3   9    6.06    0.92
  -7  -3   9    5.83    0.58
   7   3  -9    5.36    0.69
  -7   3   9    4.89    0.76
  11  -1   1   14.83    1.17
 -11   1  -1   14.04    1.11
 -11  -1  -1   13.95    1.09
 -11   1  -1   11.28    0.92
  11  -1   1   12.73    1.14
 -11  -1  -1   14.68    1.16
  11  -1   1   13.49    1.10
   7   9  -5   16.98    1.38
  -7   9   5   11.40    1.02
   7  -9  -5   11.72    1.23
  -7   9   5   10.69    0.91
  -7  -9   5   12.97    1.22
  -7  -9   5   15.33    1.23
   7   9  -5   14.06    1.11
   5 -11  -3    1.44    1.22
  -5  11   3    3.62    0.66
   5  11  -3    2.23    0.59
  -5 -11   3    2.31    0.73
  -5  11   3    2.34    0.50
   5 -11  -3    2.66    0.51
  -5 -11   3    4.30    0.69
   5  11  -3    2.14    0.80
  11   1  -6    7.11    0.92
  11  -1  -6    6.03    0.79
  11   1  -6    6.61    0.77
 -11  -1   6    5.72    0.62
 -11   1   6    6.06    0.59
  11  -1  -6    5.20    0.78
 -11  -1   6    5.18    0.60
 -11   1   6    4.90    0.57
  10   6   0    1.60    0.60
 -10   6   0    2.15    0.61
 -10   6   0    1.88    0.65
  10  -6   0    1.33    0.47
 -10  -6   0    2.56    0.69
  10  -6   0    1.29    0.84
 -10   6   0    1.33    0.61
  -7  -7  -4    0.48    0.62
  -7   7  -4   -0.15    0.66
   7  -7   4    0.76    0.42
  -7   7  -4    0.25    0.37
  -7   7  -4   -0.63    0.48
   7  -7   4    1.52    0.74
   7   7   4    1.90    0.58
  -5  -7   8    0.74    0.41
  -5  -7   8    0.23    0.47
   5   7  -8    1.29    0.46
  -5  -7   8    1.20    0.77
  -5   7   8    0.68    0.45
   5  -7  -8   -0.05    0.69
  -4   0  10   12.77    1.03
   9  -5  -7    9.74    1.06
  -9   5   7    4.12    0.48
  -9   5   7    3.63    0.48
  -9  -5   7    9.78    0.81
   9   5  -7    9.24    0.87
  -9  -5   7    9.54    1.08
  -9  -5   7    8.25    0.80
  -3   1  10    2.25    0.49
  -3  -1  10    1.58    0.37
  -3  -1  10    2.59    0.78
  -3  -1  10    2.42    0.49
  -3   1  10    2.61    0.75
   5   5  -9   17.86    1.25
  -5   5   9   15.08    1.14
  -5  -5   9   18.44    1.48
   5  -5  -9   14.36    1.15
  -5  -5   9   16.53    1.13
   5  -5  -9   16.45    1.29
  -5  -5   9   14.17    1.11
   6   0   7    0.21    0.56
  -6   0  -7    0.06    0.52
  -2  10   6   17.39    1.29
  -2 -10   6   19.41    1.32
  -2 -10   6   20.07    1.66
   2  10  -6   20.24    1.37
   2 -10  -6   17.86    1.42
  -2 -10   6   15.45    1.25
  -2   0  10    5.85    0.58
  -2   0  10    6.78    0.70
  -2   0  10    9.19    1.00
 -10   0  -3    0.25    0.47
  10   0   3   -0.01    0.48
  10   0   3   -0.78    0.48
 -10   0  -3   -0.09    0.43
 -10  -4  -2    3.38    0.65
 -10   4  -2    3.12    0.65
 -10  -4  -2    2.89    0.64
  10  -4   2    2.93    0.59
  10  -4   2    3.76    0.81
 -10   4  -2    3.87    0.78
  -5  11  -1    8.24    0.81
   5 -11   1    4.87    0.66
  -5 -11  -1    8.17    0.98
  -5  11  -1    5.96    0.74
   5  11   1    7.88    0.90
  -5 -11  -1    9.05    0.96
   8   0  -9   -0.44    0.49
  -8   0   9    0.91    0.60
  -8   0   9    1.20    0.78
   9  -5   3    4.87    0.85
  -9   5  -3    3.79    0.75
  -9  -5  -3    3.63    0.68
   9  -5   3    3.17    0.58
  -9   5  -3    2.90    0.59
  -9  -5  -3    3.51    0.64
  -7   9  -2    1.16    0.51
   7  -9   2    1.04    0.55
   7  -9   2    1.14    0.84
   7   9   2    1.72    0.44
  -7  -9  -2    2.00    0.71
  -7   9  -2    1.36    0.48
  -6   8   7   14.50    1.14
  -6  -8   7   17.01    1.26
   6   8  -7   18.96    1.33
  -6  -8   7   19.00    1.27
   6   8  -7   15.79    1.21
   6  -8  -7   14.20    1.24
  -6  -8   7   18.78    1.55
  -2   2  -9    5.04    0.69
  -2  -2  -9    4.22    0.59
   2  -2   9    5.18    0.84
   2   2   9    5.85    0.88
  -2   2  -9    4.37    0.79
  -2  -2  -9    4.97    0.84
   2  -2   9    3.48    0.53
  -2  -2  -9    4.16    0.58
  -3  -7  -7    2.56    0.43
  -3  -7  -7    1.35    0.42
  -3   7  -7    1.95    0.56
  -3  -7  -7    1.23    0.43
  -3  -7  -7    1.64    0.64
   3  -7   7    3.81    1.01
  -3  -7  -7    1.91    0.60
   9   3  -8    9.75    0.87
  -9   3   8    9.16    0.95
   9  -3  -8    9.03    0.97
  -9  -3   8    8.78    0.85
  -9  -3   8    9.87    0.79
  -9  -3   8    8.35    1.02
  -3  -9   7   11.76    1.20
   3   9  -7   12.59    1.00
  -3   9   7    6.65    0.74
  -3   9   7    9.71    0.95
  -3  -9   7   11.24    0.98
   3  -9  -7   11.87    1.14
  -4  -6  -7    1.01    0.35
   4  -6   7    0.95    0.86
  -4   6  -7    0.65    0.52
  -4  -6  -7    1.22    0.55
  -4  -6  -7    0.58    0.56
  -4  -6  -7    0.57    0.44
  -4  -6  -7    0.62    0.50
  -4 -10  -4    1.79    0.67
   4  10   4    2.78    0.55
   4  10   4    1.16    0.55
  -4 -10  -4    2.61    0.92
  -4  10  -4    2.04    0.58
   4 -10   4    1.14    0.49
   4 -10   4    1.29    0.56
   4 -10   4    1.30    0.85
 -10  -6   5    1.35    0.57
 -10  -6   5    1.95    0.45
  10   6  -5    2.08    0.56
 -10   6   5    1.49    0.43
 -10   6   5    2.70    0.74
 -10  -6   5    2.45    0.73
  10  -6  -5    1.66    0.81
  10   6  -5    2.32    0.72
  -7   3  -6    8.80    0.88
   7  -3   6   10.17    1.07
  -7  -3  -6   12.08    0.96
  -7  -3  -6    8.15    0.88
   7  -3   6    9.21    0.82
 -12   0   3   -0.14    0.57
 -12   0   3   -0.27    0.46
  12   0  -3    0.34    0.59
  12   0  -3    0.30    0.53
 -12   0   3   -0.52    0.40
   1  -9  -7    3.28    0.81
  -1   9   7    2.05    0.63
  -1  -9   7    2.43    0.98
   1   9  -7    3.48    0.63
  -1  -9   7    1.80    0.50
  -1  -9   7    1.90    0.40
  -1   9   7    1.84    0.49
 -11   5   2    0.52    0.63
  11   5  -2   -0.06    0.50
 -11  -5   2    0.94    0.61
 -11   5   2   -0.34    0.52
  11  -5  -2   -0.21    0.37
  11   5  -2    0.12    0.41
  11  -5  -2    0.26    0.95
  11   5  -2   -0.45    0.47
 -11   5   2    0.58    0.48
  -6  10  -2    2.02    0.57
   6  10   2    2.53    0.58
  -6  10  -2    1.34    0.55
   6 -10   2    2.06    0.96
   6 -10   2    1.41    0.54
  -6 -10  -2    1.87    0.61
 -11   5   3    0.49    0.65
  11   5  -3    0.49    0.56
  11  -5  -3    0.16    0.36
 -11   5   3   -0.04    0.47
 -11   5   3   -0.52    0.44
  11  -5  -3   -1.23    0.73
 -11  -5   3   -0.02    0.60
  11   5  -3    0.10    0.48
   8  -8   2    4.23    0.98
  -8   8  -2    3.68    0.62
  -8   8  -2    1.85    0.61
  -8  -8  -2    2.89    0.67
   8  -8   2    3.31    0.56
   9  -3   4    1.85    0.49
  -9  -3  -4    3.53    0.64
   9   3   4    2.33    0.62
   9  -3   4    2.76    0.68
  -9  -3  -4    3.31    0.68
  -9   3  -4    2.40    0.63
  -9   3  -4    2.86    0.63
   2 -12   2   10.50    0.97
   2  12   2    9.56    0.83
   2 -12   2   10.26    1.22
  -2 -12  -2   11.05    0.96
   2  12   2   10.70    0.90
   2 -12   2   10.40    0.82
  -2 -12  -2   11.39    1.21
  -4   2  10   -0.34    0.43
  -4   2  10    0.56    0.74
  -4  -2  10    0.31    0.33
  -4  -2  10   -0.04    0.38
  -5  -1  10    9.51    1.04
  -5  -1  10    7.10    0.60
  -5   1  10    9.80    0.83
  -5  -1  10    7.15    0.73
  -2   6  -8    7.54    0.76
  -2  -6  -8    5.09    0.70
  -2  -6  -8    6.61    0.64
  -2  -6  -8    6.88    0.79
   2  -6   8    7.03    0.98
  -2  -6  -8    7.42    0.80
  -2  -6  -8    7.84    0.69
  -2  -6  -8    7.76    0.67
 -12   0   2   30.64    1.11
  12   0  -2   24.43    1.57
 -12   0   2   28.54    0.97
  12   0  -2   30.13    1.20
   0  12   3   13.26    0.98
   0 -12   3   11.03    1.25
   0  12  -3   12.51    0.94
   0 -12  -3    8.52    0.93
   0 -12  -3   10.08    1.24
   0 -12   3   10.19    0.77
   0 -12   3   12.18    0.95
  -2  12   3    3.85    0.58
   2  12  -3    5.73    0.71
  -2  12   3    6.87    0.77
   2 -12  -3    4.93    1.15
  -2 -12   3    5.55    1.01
  -2 -12   3    6.21    0.76
   2 -12  -3    4.12    0.51
  -6   2  -7    4.81    0.65
  -6  -2  -7    4.95    0.64
   6  -2   7    3.73    0.75
   6   2   7    4.85    0.69
  -2  -2  10   12.23    1.10
   2   2 -10   12.55    0.85
  -2  -2  10    9.52    0.75
  -2   2  10    9.42    0.78
  -2  -2  10   10.04    0.76
  -2   2  10   10.03    1.05
   0  10   6    1.71    0.46
   0 -10  -6    2.14    0.76
   0 -10  -6    3.78    0.86
   0 -10   6    2.91    0.61
   0  10  -6    3.27    0.66
   0 -10   6    2.13    0.88
   0  10   6    2.31    0.55
   0 -10   6    3.02    0.47
   0 -10  -6    3.48    0.50
 -10  -2  -3    5.16    0.69
  10  -2   3    5.43    0.61
  10   2   3    6.64    0.75
 -10  -2  -3    5.98    0.68
 -10   2  -3    6.20    0.76
  10  -2   3    6.05    0.77
  -3  -5  -8    2.10    0.60
  -3  -5  -8    2.01    0.50
  -3  -5  -8    1.12    0.55
  -3   5  -8    2.60    0.61
  -3  -5  -8    0.77    0.45
   3  -5   8    1.64    0.73
   1 -11  -5   19.11    1.07
   1 -11  -5   26.75    1.68
  -1 -11   5   28.10    1.57
   1 -11  -5   27.19    1.58
   1  11  -5   28.05    1.48
  -1 -11   5   27.41    1.43
  -1 -11   5   29.73    1.48
  -8  -2   9    9.92    0.99
  -8  -2   9   11.73    1.17
   8   2  -9    9.07    0.82
  -8  -2   9    9.13    0.67
  -8   2   9   10.71    0.96
   2   8   7    0.84    0.45
  -2  -8  -7    0.92    0.40
  -2  -8  -7    0.40    0.63
  -2   8  -7    1.15    0.52
   2  -8   7   -0.08    0.82
   2  -8   7    2.45    0.43
   2  -8   7    0.76    0.41
  -2  -8  -7    1.03    0.68
  -2  -8  -7    0.41    0.45
  -1  -1  10   12.99    0.92
   1   1 -10   20.60    1.17
  -1   1  10   21.85    1.42
  -1  -1  10   14.62    0.95
  -1   1  10   15.24    1.01
  -1  -1  10   17.66    1.28
  -4  10   6    1.17    0.45
  -4 -10   6    1.97    0.95
   4  10  -6    1.99    0.57
  -4 -10   6    2.52    0.58
   4  10  -6    2.98    0.63
   4 -10  -6    1.02    0.84
  -4  -8  -6    6.35    0.86
  -4   8  -6    4.57    0.67
   4   8   6    6.09    0.74
   4  -8   6    3.94    0.57
  -4  -8  -6    5.21    0.83
   4  -8   6    5.59    0.90
   4  -8   6    1.63    0.31
 -12   0   4   12.06    0.88
  12   0  -4   12.33    1.03
  12   0  -4   12.52    1.01
 -12   0   4   12.37    0.87
 -12   0   4   13.77    1.01
  -5   7  -6    8.07    0.72
  -5  -7  -6    5.61    0.54
  -5  -7  -6    6.62    0.66
   5  -7   6    5.66    0.55
  -5  -7  -6    5.16    0.72
   5  -7   6    5.21    0.62
   5  -7   6    6.01    0.98
 -11   5   1    0.85    0.52
  11  -5  -1    0.81    0.96
  11   5  -1   -0.07    0.53
  11   5  -1    0.05    0.73
 -11   5   1    0.19    0.60
 -11  -5   1    1.53    0.61
  11   5  -1    5.95    1.04
 -11   5   1    0.70    0.51
   6 -10  -5   14.51    1.27
  -6 -10   5   17.22    1.33
   6  10  -5   17.76    1.14
  -6  10   5   12.48    0.94
  -6 -10   5   18.36    1.20
   2   6  -9   11.95    0.88
   2  -6  -9   10.28    0.93
  -2   6   9   10.29    0.88
   2  -6  -9    9.31    0.81
  -2  -6   9   10.58    0.81
  -2  -6   9   10.73    0.86
   4  12  -1   12.56    1.05
  -4  12   1    8.76    0.76
   4 -12  -1   13.53    1.41
  -4 -12   1   11.34    1.09
  -4 -12   1   13.08    0.99
  -4  12   1   11.00    0.88
   4  12  -1   13.57    0.98
 -11  -5   4    4.58    0.75
 -11   5   4    3.54    0.56
  11   5  -4    6.06    0.78
 -11   5   4    6.39    0.85
 -11  -5   4    5.82    0.78
 -11   5   4    3.61    0.52
  11   5  -4    5.08    0.67
  11  -5  -4    3.64    0.84
  -3 -11   5   18.46    1.09
   3  11  -5   17.51    1.09
  -3  11   5   12.79    1.00
   3 -11  -5   13.90    1.38
  -3 -11   5   16.46    1.14
  -3 -11   5   19.72    1.44
 -11  -3  -1   -0.04    0.52
 -11   3  -1   -0.63    0.71
  11  -3   1    0.66    0.68
  11  -3   1    0.26    0.48
 -11   3  -1    0.37    0.49
  -5  11   4    7.40    0.79
  -5 -11   4    9.44    0.87
  -5 -11   4    8.13    1.07
   5 -11  -4    3.93    1.00
   5  11  -4    7.63    0.77
   5 -11  -4    7.39    0.62
  -5  11   4    8.61    0.75
  -5   5  -7   14.29    1.16
  -5  -5  -7   16.50    1.05
   5  -5   7   14.19    1.21
  -5   5  -7   14.05    1.00
  -5  -5  -7   16.46    1.15
 -12  -2   3    2.86    0.64
  12  -2  -3    3.25    0.68
  12   2  -3    3.43    0.63
 -12  -2   3    3.02    0.55
 -12   2   3    3.02    0.49
 -12   2   3    2.84    0.54
  12  -2  -3    2.60    0.75
  12   2  -3    4.16    0.70
 -12   2   3    2.86    0.74
  -4   6   9    1.37    0.49
  -4  -6   9    1.03    0.72
   4   6  -9    0.93    0.47
  -4  -6   9    1.57    0.46
  -4  -6   9    0.87    0.42
   4  -6  -9    1.04    0.67
  -8  -6  -4    6.37    0.77
   8  -6   4    6.26    0.87
  -8   6  -4    5.13    0.77
  -8   6  -4    7.13    0.79
  -8  -6  -4    7.22    0.73
   8  -6   4    5.53    0.62
  11   3  -6    6.11    0.79
 -11   3   6    4.77    0.60
 -11  -3   6    5.14    0.54
 -11  -3   6    4.06    0.78
 -11   3   6    4.33    0.85
 -11  -3   6    4.60    0.65
  11  -3  -6    4.38    0.77
  11   3  -6    4.85    0.65
 -11   3   6    3.97    0.53
  -1  -7  -8    4.87    0.70
  -1  -7  -8    5.10    0.69
  -1   7  -8    5.62    0.65
   1  -7   8    5.72    0.93
  -1  -7  -8    5.43    0.70
  -1  -7  -8    4.77    0.56
  -1  -7  -8    5.97    0.61
  -2   8   8    2.00    0.45
   2  -8  -8    2.33    0.81
  -2   8   8    2.21    0.53
   2   8  -8    2.67    0.59
  -2  -8   8    3.42    1.00
  -2  -8   8    1.97    0.47
  -2  -8   8    2.55    0.44
  12  -2  -2   12.13    1.13
  12   2  -2   11.34    0.91
 -12   2   2   11.79    0.86
  12  -2  -2   14.54    1.07
 -12   2   2   15.20    1.15
 -12  -2   2   12.57    0.95
 -12  -2   2   14.54    0.96
  12   2  -2   13.00    1.03
   4  12   0   28.69    1.21
   4 -12   0   27.30    1.81
  -4  12   0   25.73    1.40
  -4  12   0   22.59    1.37
  -4 -12   0   27.66    1.67
 -12   0   1    0.46    0.54
  12   0  -1   -0.43    0.45
  12   0  -1   -0.71    0.66
 -12   0   1   -0.06    0.47
  10  -4  -7    6.06    0.90
 -10  -4   7    7.35    0.63
 -10  -4   7    7.58    0.77
 -10  -4   7    7.35    0.92
 -10   4   7    4.16    0.48
  10   4  -7    8.22    0.76
   3  -3 -10    9.18    0.92
  -3  -3  10    6.66    0.63
  -3   3  10    6.02    0.70
  -3  -3  10    5.89    0.58
   3   3 -10    6.91    0.64
  -8   4  -5    4.37    0.77
   8   4   5    5.34    0.67
   8  -4   5    4.57    0.81
   8  -4   5    3.97    0.55
  -8  -4  -5    5.61    0.65
  -8  -4  -5    4.66    0.65
  -8   8   6    2.41    0.68
  -8  -8   6    4.11    0.78
   8   8  -6    4.52    0.63
  -8   8   6    0.96    0.38
  -8  -8   6    4.08    0.71
  -6   0  10   15.66    1.23
   6   0 -10   15.16    1.06
  -6   0  10   16.01    1.06
 -10   6  -1    4.23    0.71
  10   6   1    5.73    0.73
 -10  -6  -1    4.73    0.72
  10  -6   1    3.30    0.54
  10  -6   1    3.56    1.03
 -10   6  -1    4.68    0.73
 -10   6  -1    3.95    0.70
   4 -12  -2    6.02    1.28
   4  12  -2    4.70    0.67
  -4  12   2    3.93    0.64
  -4  12   2    3.72    0.57
  -4 -12   2    3.10    0.91
  -4 -12   2    5.20    0.77
   9  -7  -6    9.35    1.05
  -9   7   6    8.12    0.90
   9   7  -6   10.40    0.85
  -9  -7   6   10.80    0.76
  -9  -7   6    9.20    0.82
  -9  -7   6    9.32    0.98
   9   7  -6   11.30    0.98
 -10   0   8    2.58    0.41
  10   0  -8    3.26    0.75
 -10   0   8    2.04    0.73
 -10   0   8    2.28    0.39
  -5 -11  -2    5.23    0.90
  -5 -11  -2    6.49    0.82
   5  11   2    5.37    0.70
   5 -11   2    4.39    0.65
   5  11   2    7.17    0.77
  -5  11  -2    5.44    0.68
  -5  11  -2    4.61    0.69
 -12   2   4    1.25    0.47
  12   2  -4    2.01    0.62
  12  -2  -4    2.31    0.66
 -12  -2   4    1.34    0.61
 -12   2   4    1.46    0.47
 -12  -2   4    2.96    0.53
  12   2  -4    1.54    0.55
  12  -2  -4    0.97    0.70
 -12  -2   4    1.96    0.53
 -12   2   4    2.01    0.79
   3  -9   6    3.86    0.56
   3  -9   6    4.94    0.63
  -3   9  -6    4.73    0.66
   3  -9   6    7.53    1.07
  -3  -9  -6    6.31    0.83
  -3  -9  -6    4.67    0.58
  -3  -9  -6    3.95    0.86
   3   9   6    3.85    0.60
   9   7   2    4.20    0.65
  -9   7  -2    2.64    0.56
  -9  -7  -2    4.26    0.76
  -9   7  -2    3.52    0.60
   9  -7   2    3.34    0.57
  -9   7  -2    3.17    0.77
   9  -7   2    3.92    1.03
   4   8  -8   17.49    1.09
  -4  -8   8   19.10    1.07
  -4  -8   8   16.06    1.08
  -4  -8   8   17.47    1.36
  -4   8   8   13.31    1.03
   4  -8  -8   15.32    1.22
  -4   8   8   15.81    1.03
   4  -4   8    6.27    0.88
  -4  -4  -8    6.06    0.70
  -4   4  -8    5.47    0.93
  -4  -4  -8    5.09    0.65
  -4  -4  -8    6.07    0.64
  -4   4  -8    5.41    0.69
  -4  -4  -8    6.87    0.69
   6  -6   6    7.71    0.63
  -6  -6  -6    9.15    0.68
  -6  -6  -6    9.27    0.79
  -6  -6  -6    7.12    0.83
   6  -6   6    9.37    1.05
  -6   6  -6    7.78    0.96
  -6   6  -6    8.21    0.76
  -5   9   7    8.41    0.84
  -5   9   7    5.28    0.59
   5   9  -7    7.10    0.70
  -5  -9   7    7.89    0.76
   5   9  -7    9.91    0.85
  -5  -9   7    9.80    1.15
   5  -9  -7    7.27    1.00
   0   0 -10   21.00    1.19
   0   0  10   22.85    1.47
  -3  -1  -9    0.23    0.37
   3  -1   9    0.33    0.40
  -3   1  -9   -0.65    0.57
  -3  -1  -9    0.45    0.56
   3   1   9    0.57    0.68
   3  -1   9   -1.08    0.55
  -3   1  -9   -0.03    0.56
  -3  -1  -9   -0.60    0.51
 -12   0   5   -0.07    0.33
 -12   0   5    0.49    0.67
  12   0  -5    0.02    0.62
  12   0  -5    0.36    0.62
 -12   0   5    0.08    0.43
  -5   1  -8    4.93    0.70
   5  -1   8    3.51    0.68
  -5  -1  -8    3.98    0.59
   5   1   8    5.56    0.78
  -5   3  10    2.71    0.55
  -5  -3  10    3.02    0.45
  -5  -3  10    3.42    0.61
  -5  -3  10    2.67    0.78
   5  -3 -10    1.92    0.48
   5  -3 -10    3.52    0.72
 -12  -2   1    2.70    0.60
 -12   2   1    2.67    0.65
  12  -2  -1    3.08    0.60
  12  -2  -1    2.42    0.82
  12   2  -1    1.91    0.67
 -12   2   1    2.90    0.53
 -12  -2   1    1.87    0.61
  -7   9   6    0.86    0.41
   7  -9  -6    0.55    0.85
  -7  -9   6    1.00    0.75
  -7  -9   6    1.80    0.67
   7   9  -6    2.34    0.57
  -7   9   6    0.73    0.58
  -3 -11  -4    5.03    0.78
   3 -11   4    4.75    0.72
   3  11   4    6.07    0.71
   3  11   4    6.79    0.73
  -3  11  -4    6.43    0.72
   3 -11   4    5.27    0.57
  -3 -11  -4    6.09    1.13
  11  -1   2    1.52    0.52
 -11  -1  -2    1.26    0.53
 -11   1  -2    1.26    0.49
  11   1   2    1.41    0.58
  11  -1   2    1.46    0.53
  -1  -5  -9    8.86    0.87
  -1  -5  -9   10.83    0.76
  -1   5  -9    9.40    0.78
  -1  -5  -9    8.33    0.82
   1  -5   9    9.76    1.02
  -1  -5  -9    7.53    0.84
  -6   2  10    2.93    0.63
   6  -2 -10    3.89    0.59
  -6  -2  10    4.90    0.89
  -6  -2  10    5.08    0.66
   6  -2 -10    6.92    0.84
  -6  -2  10    3.96    0.45
   1 -11   5    1.17    0.58
  -1  11  -5    0.16    0.53
   1 -11   5    0.60    0.86
   1 -11   5    0.75    0.43
  -1 -11  -5    0.47    0.42
  -1 -11  -5    1.04    0.64
   1  11   5    1.22    0.56
  -1 -11  -5    1.07    0.87
   1  11   5    0.42    0.49
 -11   1   7    0.21    0.34
 -11  -1   7    0.01    0.37
 -11   1   7    0.16    0.66
  11   1  -7    0.22    0.63
 -11   1   7    0.58    0.33
 -11  -1   7    0.29    0.63
  11  -1  -7    1.07    0.62
 -11  -1   7    0.33    0.35
  -4  12  -1   15.44    1.06
   4 -12   1   18.51    1.52
  -4  12  -1   17.64    1.10
   4  12   1   18.12    1.17
   4  12   1   18.91    1.20
  -4 -12  -1   17.08    1.26
  -4 -12  -1   17.33    1.17
 -11   5   0    1.74    0.66
 -11  -5   0    2.09    0.57
  11  -5   0    0.92    0.81
 -11  -5   0    1.68    0.63
 -11   5   0    2.35    0.66
   2 -12   3    6.14    1.15
  -2  12  -3    5.87    0.71
   2 -12   3    5.79    0.65
  -2 -12  -3    5.85    0.87
   2 -12   3    5.68    0.76
   2  12   3    4.09    0.66
  -2 -12  -3    5.63    1.22
   2  12   3    5.44    0.69
 -11  -5   5    0.74    0.69
 -11  -5   5    1.50    0.43
  11   5  -5    0.96    0.51
  11   5  -5    1.79    0.67
 -11   5   5   -0.33    0.64
 -11   5   5    1.03    0.43
 -11   5   5    1.16    0.42
  11  -5  -5    0.85    0.74
  10  -2  -8   14.05    1.12
 -10  -2   8   10.74    0.73
 -10  -2   8   13.39    1.01
 -10   2   8   11.82    1.03
 -10  -2   8   12.25    1.15
  -1  -3  10    7.63    0.66
  -1  -3  10   10.71    1.10
  -1   3  10    7.30    0.69
   1   3 -10    9.17    0.76
  -2  -4  -9    2.97    0.50
  -2   4  -9    2.29    0.53
  -2  -4  -9    2.63    0.59
  -2  -4  -9    3.21    0.62
   2  -4   9    3.67    0.84
  -1  -9  -7    8.60    0.99
  -1   9  -7    9.07    0.78
   1  -9   7    8.86    0.71
   1   9   7   10.69    0.86
  -1  -9  -7   10.82    1.00
   1  -9   7    7.61    0.69
  -1  -9  -7   10.31    0.90
  -4 -12   3   11.39    1.12
  -4  12   3    7.48    0.69
   4  12  -3   10.32    0.87
   4 -12  -3   11.76    1.37
  -4 -12   3   12.19    0.96
  -4  12   3    8.97    0.86
   4 -12  -3    8.03    0.65
 -10   6   6    1.83    0.62
 -10  -6   6    2.05    0.43
 -10   6   6    1.19    0.38
  10   6  -6    2.37    0.56
 -10  -6   6    3.11    0.77
  10  -6  -6    2.77    0.78
 -10  -6   6    1.53    0.56
  10   6  -6    2.41    0.71
 -10   6   6    1.48    0.41
  -2  12   4   -0.06    0.45
   2 -12  -4   -0.32    1.03
  -2 -12   4    1.29    0.83
   2  12  -4    1.80    0.56
  -2  12   4    1.67    0.62
  -2 -12   4    0.72    0.42
  -2 -12   4    0.17    0.64
   2 -12  -4    0.60    0.39
   7   9   3    2.74    0.65
  -7  -9  -3    3.01    0.74
   7  -9   3    2.55    0.49
  -7   9  -3    2.72    0.53
   7  -9   3    2.52    0.88
  -8  -6   8    0.04    0.70
  -8  -6   8    1.06    0.56
  -8  -6   8    0.85    0.43
  -8   6   8   -0.30    0.57
   8   6  -8    0.94    0.46
   8  -6  -8    0.66    0.72
   0   2 -10    6.90    0.70
   0  -2  10    6.91    0.88
   0   2  10    5.59    0.83
   0  -2  10    6.35    0.63
  -9  -9   2    1.67    0.65
   9   9  -2    3.81    0.86
  -9   9   2    2.72    0.53
  -9   9   2    1.57    0.64
   9  -9  -2    1.98    0.47
   9  -9  -2    0.67    1.00
   9   9  -2    2.42    0.66
  -7  -5   9    5.31    1.00
   7   5  -9    6.07    0.65
   7  -5  -9    5.19    0.80
  -7  -5   9    5.19    0.67
  -7  -5   9    6.38    0.57
  -7   5   9    4.81    0.68
   0  -8  -8    5.68    0.78
   0  -8  -8    5.68    0.61
   0  -8  -8    5.49    0.81
   0  -8   8    4.57    0.53
   0   8  -8    5.91    0.68
   0  -8  -8    5.19    0.71
   1 -13   0   21.06    1.62
  -1  13   0   22.44    1.30
  -1 -13   0   21.51    1.34
  -1 -13   0   22.68    1.59
   1  13   0   21.03    1.25
   1 -13   0   21.79    1.33
 -12   0   0   -0.18    0.50
 -12   0   0    1.43    0.56
  12   0   0    0.46    0.63
  12   0   0    1.19    0.47
   8  10  -2    2.58    0.78
  -8 -10   2    3.44    0.74
  -8  10   2    2.71    0.52
   8  10  -2    2.47    0.64
   8 -10  -2    3.33    1.11
  -8  10   2    3.11    0.65
   8 -10  -2    2.50    0.45
  -9  -1   9    7.21    0.60
  -9  -1   9    9.73    0.97
  -9  -1   9   10.52    1.11
  -9   1   9    9.52    1.01
   9  -1  -9   12.37    1.03
   0  -6  -9   16.31    1.24
   0  -6  -9   16.47    1.04
   0  -6  -9   18.47    1.18
   0   6  -9   17.51    1.07
   0  -6   9   19.66    1.38
   0 -12   4    8.19    0.88
   0 -12   4    8.44    0.69
   0 -12   4    9.49    1.12
   0 -12  -4    8.14    0.86
   0 -12  -4    8.81    1.18
   0  12   4    6.58    0.67
   0  12  -4   10.22    0.89
   6  -8   5    7.44    1.00
   6   8   5   10.02    0.86
  -6   8  -5    7.44    0.72
   6  -8   5    7.42    0.65
  -6  -8  -5    7.47    0.84
  12   2  -5    2.15    0.67
 -12  -2   5    4.19    0.66
 -12  -2   5    2.68    0.52
 -12   2   5    2.92    0.53
  12   2  -5    2.11    0.60
  12  -2  -5    2.48    0.61
 -12  -2   5    2.67    0.50
 -12   2   5    4.06    0.89
  12  -2  -5    2.17    0.65
 -12   2   5    2.05    0.46
  -4   4  10    0.08    0.48
  -4  -4  10   -0.03    0.37
   4  -4 -10   -0.92    0.63
   4   4 -10    0.32    0.41
  -4  -4  10   -0.41    0.71
   4  -4 -10   -0.15    0.51
  -4  -4  10   -0.43    0.49
  -5  -9  -5   -0.93    0.58
   5   9   5    0.36    0.52
  -5   9  -5   -0.18    0.46
   5  -9   5   -0.19    0.37
   5  -9   5   -0.06    0.75
   5  -9   5    0.26    0.45
   6  10   3    8.63    0.81
   6 -10   3    8.06    0.79
   6 -10   3    8.06    1.10
   6  10   3    9.73    0.77
  -6 -10  -3    9.32    0.91
  -6  10  -3    7.12    0.70
  -7   7   8    8.50    1.01
  -7  -7   8   11.03    1.11
   7   7  -8    9.54    0.99
  -7  -7   8   10.29    0.97
   7   7  -8   10.14    1.02
   7  -7  -8    6.86    1.04
  -7  -7   8    8.17    1.00
  -1 -13   1    2.60    0.94
   1 -13  -1    3.15    0.74
   1 -13  -1    1.62    1.00
  -1  13   1    2.01    0.62
  -1 -13   1    2.96    0.71
   8 -10  -1    3.55    1.20
  -8  10   1    3.40    0.58
  -8 -10   1    5.83    0.83
   8  10  -1    3.69    0.70
  -8  10   1    3.33    0.60
   8  10  -1    4.27    0.80
   6  -4   7    1.90    0.76
  -6  -4  -7    1.60    0.53
  -6   4  -7    2.26    0.64
  -6  -4  -7    1.94    0.52
   8   0   6    2.59    0.57
   8   0   6    1.91    0.51
  -8   0  -6    1.87    0.50
   9   9  -3    2.61    0.73
  -9   9   3    0.53    0.59
  -9  -9   3    1.16    0.67
   9  -9  -3    1.22    1.06
  -9   9   3    2.02    0.51
   9   9  -3    2.35    0.62
  -2  -4  10    4.70    0.60
  -2  -4  10    5.44    0.64
  -2  -4  10    7.34    1.11
  -2   4  10    4.61    0.67
   2  -4 -10    5.57    0.83
   2   4 -10    5.22    0.70
   9   9  -1    2.61    0.72
  -9  -9   1    2.98    0.71
   9   9  -1    2.92    0.62
  -9   9   1    2.39    0.58
  -9   9   1    1.65    0.48
   9  -9  -1   -0.22    1.05
 -10  -4  -3   -0.43    0.50
 -10   4  -3    0.52    0.49
 -10  -4  -3   -0.80    0.53
  10  -4   3    0.40    0.45
  10  -4   3    0.42    0.64
  -8   4   9    5.80    0.81
  -8  -4   9    7.80    0.79
  -8  -4   9    8.27    0.95
   8   4  -9    7.57    0.89
   8  -4  -9    7.80    1.05
  -8  -4   9    6.80    1.01
   9   1   5    3.37    0.58
   9  -1   5    3.47    0.64
  -9  -1  -5    3.01    0.57
  -9   1  -5    3.59    0.56
  -9  -1  -5    4.11    0.65
   9  -1   5    2.28    0.55
  -7  -1  10    8.09    0.98
   7  -1 -10    7.87    0.88
  -7   1  10    8.52    0.96
  -7  -1  10    7.47    0.78
  -7  -1  10   10.24    1.18
  -7   1  10    9.93    1.20
   7   1 -10    7.17    0.86
   6  -6  -9    2.90    0.85
  -6   6   9    3.67    0.73
  -6  -6   9    4.31    0.86
  -6  -6   9    5.13    0.70
  -6  -6   9    4.28    0.55
   6   6  -9    5.91    0.78
  -1  13  -1    1.06    0.55
  -1 -13  -1    1.20    0.81
   1 -13   1    0.15    0.91
  -1 -13  -1    0.74    0.65
   1  13   1    0.87    0.59
   1 -13   1    0.40    0.69
  -8  10   3    0.97    0.44
   8 -10  -3    1.67    0.42
  -8  10   3    0.83    0.57
   8 -10  -3   -0.12    1.11
   8  10  -3    2.47    0.61
   8  10  -3    1.64    0.84
  -8 -10   3    2.51    0.68
  -8 -10   3    2.69    0.74
  -8  -8  -3   19.27    1.69
   8  -8   3   12.25    1.17
  -8   8  -3   12.13    1.21
   8  -8   3   14.93    1.55
  -9   5   8    3.19    0.67
   9   5  -8    3.67    0.64
  -9  -5   8    3.83    0.81
  -9  -5   8    2.69    0.55
  -9  -5   8    3.89    0.55
  -5  11   5    0.51    0.46
  -5  11   5    1.02    0.63
   5 -11  -5    0.49    0.90
   5  11  -5    0.77    0.58
  -5 -11   5    1.25    0.59
  -5 -11   5    0.78    0.84
   2 -10   6    3.68    0.65
  -2 -10  -6    4.30    0.86
  -2 -10  -6    4.18    0.88
   2 -10   6    3.71    0.57
   2  10   6    4.61    0.68
  -2 -10  -6    5.10    0.67
  -2  10  -6    4.50    0.72
   3  -7  -9    8.58    1.02
  -3  -7   9    7.76    0.82
  -3   7   9    7.87    0.89
   3   7  -9    9.03    0.93
  -3  -7   9    8.97    1.20
  -3  -7   9    8.57    0.87
  10  -8  -2    3.46    0.47
  10   8  -2    4.26    0.86
 -10  -8   2    5.12    0.82
  10   8  -2    4.57    0.75
 -10   8   2    3.41    0.65
 -10   8   2    3.52    0.59
  10  -8  -2    4.36    1.14
   7  -5   6    4.63    0.84
  -7   5  -6    3.21    0.60
  -7  -5  -6    2.78    0.53
  -7  -5  -6    3.18    0.58
 -12  -4   3    1.64    0.51
  12   4  -3    0.96    0.46
  12  -4  -3    1.29    0.60
 -12   4   3    2.11    0.54
  12  -4  -3    1.76    0.81
 -12   4   3    1.44    0.47
  12   4  -3    1.33    0.54
 -12   4   3    0.40    0.72
 -12  -4   3    0.94    0.63
   3  -3   9    4.08    0.89
  -3   3  -9    3.76    0.65
  -3  -3  -9    3.24    0.52
  12  -2   0    7.88    1.13
  12  -2   0    7.83    0.91
 -12  -2   0    6.69    0.78
 -12   2   0    8.52    1.00
 -12  -2   0    8.07    0.92
 -12   2   0    6.52    0.83
  -9  -5  -4    1.59    0.56
  -9  -5  -4    1.11    0.64
   9  -5   4    1.66    0.50
   9  -5   4    0.91    0.72
  -9   5  -4    1.39    0.58
 -10   8   3    3.70    0.63
 -10   8   3    5.32    0.85
  10   8  -3    7.14    0.88
  10  -8  -3    5.71    1.09
  10   8  -3    4.52    0.81
  -7  -7  -5    4.97    0.68
  -7  -7  -5    6.08    0.86
   7  -7   5    6.80    1.06
  -7   7  -5    5.54    0.73
   7  -7   5    5.84    0.71
  -5   3  -8    4.21    0.68
  -5  -3  -8    3.28    0.50
   5  -3   8    3.26    0.83
 -10   0  -4    0.19    0.49
 -10   0  -4    1.01    0.52
  10   0   4    0.90    0.47
  10   0   4    0.68    0.54
 -12  -4   2    5.45    0.75
 -12   4   2    4.96    0.76
 -12   4   2    4.96    0.88
  12   4  -2    5.04    0.75
  12   4  -2    5.30    0.71
 -12  -4   2    6.56    0.91
  12  -4  -2    4.98    0.75
  12  -4  -2    4.96    1.08
  -7 -11   2   11.42    1.26
  -7 -11   2    8.54    1.00
   7  11  -2   11.91    1.25
   7  11  -2   10.89    1.11
  -7  11   2    8.85    0.98
  -7  11   2    8.83    0.94
 -11   3  -2   -0.05    0.51
  11  -3   2    0.86    0.62
  11  -3   2   -0.13    0.49
 -11  -3  -2    0.38    0.52
 -11   3  -2    1.11    0.59
   6 -10  -6    4.72    0.98
   6  10  -6    8.36    0.93
  -6 -10   6    6.91    1.02
  -6 -10   6    6.60    0.86
  -6  10   6    5.34    0.78
  -6  10   6    4.39    0.62
   1 -13  -2    5.79    1.35
  -1  13   2    5.23    0.75
  -1 -13   2    5.89    0.85
  -1 -13   2    6.81    1.14
   1  13  -2    4.77    0.74
  -7  11   1    4.16    0.70
   7  11  -1    5.06    0.76
   7  11  -1    4.70    0.79
  -7 -11   1    4.52    0.82
  -7  11   1    3.87    0.65
   7 -11  -1    4.53    1.26
  -4  10  -5    4.46    0.71
   4 -10   5    3.93    0.65
  -4 -10  -5    3.83    0.77
   4  10   5    5.10    0.74
   4 -10   5    4.20    0.67
   4 -10   5    6.25    1.06
  -8  -2  -6    5.34    0.76
  -8  -2  -6    6.46    0.80
  -8   2  -6    4.78    0.72
   8  -2   6    6.68    0.96
   8   2   6    5.72    0.76
   8  -2   6    4.83    0.66
   2 -10  -7    1.12    0.78
  -2 -10   7    1.46    0.51
  -2  10   7    0.57    0.39
  -2 -10   7    2.32    0.92
   2  10  -7    2.15    0.55
  -2  10   7    1.77    0.57
  -2 -10   7    1.47    0.40
  -1  -1 -10   13.97    1.28
   1  -1  10   10.49    1.05
  -1   1 -10   13.00    1.23
   1   1  10   14.10    1.42
   1  -1  10   14.26    1.44
 -11  -3   7    7.97    0.94
 -11   3   7    5.58    0.65
  11   3  -7    7.55    0.88
  11  -3  -7    5.23    0.88
 -11  -3   7    5.92    0.95
 -11   3   7    3.22    0.44
 -11  -3   7    7.56    0.79
   4 -12   2    7.36    0.85
  -4 -12  -2   10.17    1.16
   4  12   2    9.30    1.00
   4  12   2   10.31    1.09
   4 -12   2    8.68    1.02
   4 -12   2   10.44    1.38
  -4 -12  -2   10.49    1.32
  -4  12  -2   10.31    1.05
  -8  10   0    0.41    0.54
   8  10   0    0.02    0.59
  -8  10   0    0.31    0.50
   8  10   0    0.41    0.58
   8 -10   0   -0.55    1.19
  -8 -10   0    0.62    0.61
 -10   6  -2    2.15    0.61
 -10  -6  -2    3.27    0.62
  10  -6   2    5.81    1.03
 -10   6  -2    2.92    0.58
  10  -6   2    3.47    0.56
 -10  -6  -2    3.78    0.75
  12   0  -6   22.84    1.09
  12   0  -6   22.24    1.04
 -12   0   6   19.07    1.61
 -12   0   6   16.19    1.51
 -12   0   6   18.69    1.55
   9   9  -4    1.84    0.76
  -9  -9   4    1.60    0.69
  -9   9   4    1.42    0.63
  -9   9   4    1.59    0.49
  -9  -9   4    1.22    0.66
   9  -9  -4    1.32    0.95
   9   9  -4    1.12    0.62
 -10   8   1    2.76    0.57
 -10   8   1    3.28    0.61
  10   8  -1    3.84    0.75
  10  -8  -1    2.63    1.01
  10   8  -1    3.18    0.68
 -10  -8   1    3.63    0.80
   6  -8  -8    3.95    0.93
   6   8  -8    3.35    0.58
  -6  -8   8    4.00    0.88
  -6  -8   8    4.15    0.70
  -6   8   8    3.14    0.46
  -6   8   8    3.25    0.58
   5 -11   3   11.00    1.39
   5 -11   3   10.65    1.11
   5  11   3   13.48    1.29
  -5  11  -3   10.46    1.07
  -5 -11  -3   11.20    1.17
   5  11   3   13.95    1.28
   9   9   0    6.40    0.84
   9   9   0    6.45    0.82
  -9   9   0    6.14    0.80
  -9   9   0    6.27    0.80
   9  -9   0    3.66    1.22
  -9  -9   0    7.55    0.95
  12  -4  -4   14.98    1.51
  12   4  -4   19.90    0.89
  12   4  -4   21.74    1.08
 -12  -4   4   19.20    1.66
 -12   4   4   15.02    1.37
 -12   4   4   18.35    1.70
 -12   4   4   15.19    1.34
 -12  -4   4   21.30    0.87
  -7   1  -7    0.25    0.52
  -7  -1  -7    0.67    0.47
   7  -1   7    0.89    0.59
   7   1   7    0.43    0.49
  -1 -11   6    6.41    0.72
  -1 -11   6    6.88    1.14
  -1 -11   6    4.73    0.75
   1  11  -6    6.82    0.82
   1 -11  -6    6.20    0.90
  -1  11   6    5.01    0.75
   1 -11  -6    5.69    1.03
   4  12  -4    6.70    0.86
  -4  12   4    3.43    0.57
   4 -12  -4    5.74    1.32
  -4 -12   4    5.50    0.97
  -4  12   4    4.55    0.81
  -4 -12   4    6.08    0.88
  -1  -7   9   18.55    1.65
   1   7  -9   19.93    0.88
  -1   7   9   15.65    1.41
   1  -7  -9   16.89    1.53
  -1  -7   9   18.07    1.51
  -3 -11   6    8.33    1.14
   3 -11  -6    9.05    1.19
  -3 -11   6    8.50    0.98
  -3 -11   6    9.41    0.94
   3  11  -6    9.44    0.99
 -11  -5  -1    0.88    0.58
 -11   5  -1    2.44    0.71
 -11   5  -1    2.53    0.61
  11  -5   1    3.00    0.92
  11  -5   1    2.29    0.50
   7  11  -3    8.61    1.09
  -7 -11   3    8.59    1.06
   7  11  -3    8.39    0.99
  -7  11   3    4.00    0.60
   7 -11  -3    7.15    0.77
  -7  11   3    5.38    0.80
  -7 -11   3    8.02    1.03
   8  10  -4    9.96    1.05
   8  10  -4   10.16    1.17
  -8 -10   4   10.54    1.21
  -8 -10   4    9.51    1.07
  -8  10   4    7.36    0.93
  -8  10   4    6.33    0.76
 -11  -5   6    0.37    0.73
 -11   5   6    0.33    0.37
  11  -5  -6   -0.20    0.74
  11   5  -6   -0.26    0.61
 -11   5   6   -0.52    0.66
 -11  -5   6    0.54    0.42
  11   5  -6    0.57    0.53
 -11  -5   6   -0.58    0.54
 -11   5   6    0.20    0.35
   1 -13   2    5.95    0.92
   1  13   2    4.87    0.74
   1 -13   2    6.68    1.23
  -1 -13  -2    5.92    1.28
  -9  -3   9    8.41    1.11
  -9  -3   9    7.09    0.94
  -9   3   9    7.02    0.93
  -9  -3   9    8.34    0.82
  -9  -7   7   29.20    1.28
 -10  -8   4   -0.35    0.60
 -10   8   4    0.85    0.45
  10   8  -4    0.76    0.67
  10   8  -4    0.20    0.55
 -10   8   4   -0.05    0.62
  10  -8  -4    0.71    1.02
  10  -2   4    0.72    0.47
 -10  -2  -4    0.89    0.54
 -10   2  -4    1.79    0.60
 -10  -2  -4    0.84    0.55
  10  -2   4    1.20    0.57
  10   2   4    1.46    0.56
 -10   2  -4    1.66    0.59
  -8   8   7    2.83    0.52
  -8  -8   7    9.60    1.02
   8  -8  -7    7.07    1.09
  -8  -8   7    8.47    1.12
   8   8  -7   10.11    1.03
 -12  -4   1    0.29    0.64
  12  -4  -1    0.17    0.75
 -12   4   1    0.76    0.76
 -12  -4   1    0.97    0.62
 -12   4   1    1.45    0.64
  -7  11   0    6.13    0.78
  -7  11   0    6.91    0.82
   7  11   0    7.88    0.94
   7 -11   0    7.86    1.40
  -7 -11   0    8.21    0.96
   7  11   0    8.95    1.02
   3   5 -10    3.04    0.54
  -3  -5  10    2.81    0.43
   3  -5 -10    2.88    0.71
  -3  -5  10    3.28    0.51
  -3   5  10    2.20    0.48
  -3  13   1    0.19    0.58
  -3 -13   1    1.19    0.81
  -3  13   1    0.39    0.51
   3 -13  -1    1.01    1.14
  -3 -13   1    1.16    0.75
   5  -7  -9    3.69    0.82
  -5   7   9    3.41    0.66
   5   7  -9    5.05    0.72
  -5  -7   9    6.01    1.00
  -5  -7   9    5.84    0.69
  -5  -7   9    4.74    0.67
  -4  10   7    0.93    0.41
  -4 -10   7    1.45    0.57
   4 -10  -7    0.53    0.85
  -4  10   7    0.86    0.55
  -4 -10   7    1.29    0.87
   4  10  -7    0.61    0.54
  -6  -4  10    1.15    0.43
   6  -4 -10    0.03    0.65
  -6  -4  10   -2.00    0.72
  -6   4  10    0.32    0.47
  -6  -4  10    0.70    0.61
   3 -13   0    0.83    0.68
  -3 -13   0    2.25    0.85
  -3  13   0    1.00    0.55
  -3 -13   0    1.10    0.69
   3 -13   0    0.38    1.23
  -3  -9   8    1.79    0.52
  -3   9   8    0.99    0.52
  -3  -9   8    1.68    0.41
   3  -9  -8    1.98    0.77
   3   9  -8    1.36    0.59
  -3   9   8    1.47    0.43
  -3  -9   8    1.13    0.79
  12   2  -6    4.66    0.77
 -12   2   6    3.31    0.47
 -12  -2   6    4.71    0.61
 -12   2   6    4.22    0.57
  12   2  -6    4.66    0.71
  12  -2  -6    3.53    0.72
 -12   2   6    2.53    0.86
 -12  -2   6    4.40    0.63
  -9   7  -3    4.95    0.86
  -9  -7  -3    5.93    0.84
   9  -7   3    5.95    0.94
   9  -7   3    4.17    0.62
  -9   7  -3    5.17    0.73
   9  -3   5    0.32    0.58
   9   3   5    1.08    0.51
  -9  -3  -5    1.05    0.60
  -9   3  -5    0.72    0.64
   9  -3   5    1.40    0.44
  -9  -3  -5    1.55    0.52
  -7  -3  10    1.15    0.86
  -7  -3  10    0.92    0.70
  -7  -3  10    0.81    0.39
  -7   3  10    1.08    0.55
   7  -3 -10    1.42    0.74
   4   0   9    0.45    0.68
  -4   0  -9   -0.53    0.60
  10  -4  -8    3.81    0.83
 -10  -4   8    4.83    0.91
 -10  -4   8    5.21    0.62
 -10  -4   8    4.53    0.75
 -10   4   8    4.94    0.80
 -12   0  -1    0.02    0.55
 -12   0  -1   -0.34    0.48
  12   0   1    0.34    0.48
   0  10   7    2.05    0.52
   0 -10  -7    0.54    0.78
   0 -10  -7    0.33    0.67
   0 -10   7    1.45    0.89
   0 -10   7    0.66    0.44
   0  10  -7    0.70    0.52
   0 -10   7    1.56    0.39
  -2 -12  -4    7.77    1.25
   2  12   4    6.39    0.83
   2 -12   4    5.61    0.68
   2  12   4    6.47    0.83
  -2  12  -4    7.10    0.84
   2 -12   4    5.89    0.80
  -2 -12  -4    5.63    0.85
   2 -12   4    7.52    1.20
  -8   0  10   -0.59    0.78
  -8   0  10    0.41    0.59
   3 -13  -2    1.97    1.10
   3  13  -2    2.18    0.62
  -3 -13   2   -0.12    0.81
  -3  13   2    0.55    0.51
  -3  13   2    0.78    0.58
  -3 -13   2    1.97    0.64
   0  -4  10    5.15    0.65
   0   4 -10    6.90    0.80
   0  -4  10    9.54    1.22
   0  -4 -10    5.35    0.76
  11  -7  -2    5.96    1.13
 -11   7   2    6.63    0.80
 -11   7   2    6.04    0.83
  11   7  -2    7.77    0.99
  11   7  -2    9.34    1.08
 -11  -7   2    9.18    1.02
  11   7  -3    6.99    0.89
 -11   7   3    4.81    0.69
 -11  -7   3    6.73    0.89
 -11   7   3    4.75    0.86
  11   7  -3    7.17    0.93
  11  -7  -3    5.81    1.10
  10  -8   0    0.82    0.94
 -10   8   0    1.90    0.56
  10   8   0    3.31    0.64
 -10  -8   0    1.91    0.67
 -10   8   0    1.82    0.55
  -1  -9   8    4.48    1.06
  -1  -9   8    1.90    0.39
  -1  -9   8    1.80    0.46
   1  -9  -8    2.83    0.75
  -1   9   8    2.07    0.48
   1   9  -8    2.96    0.58
  -2 -12   5    3.43    0.93
  -2  12   5    2.42    0.67
  -2  12   5    2.60    0.58
  -2 -12   5    3.71    0.60
   2 -12  -5    1.77    1.11
   2  12  -5    4.39    0.70
  -2 -12   5    4.28    0.72
  12   4  -5   10.12    1.13
  12   4  -5    9.68    1.04
 -12   4   5    7.00    0.81
 -12   4   5    7.15    0.81
  12   4  -5    9.22    0.98
  12  -4  -5    7.72    1.06
 -12   4   5    6.46    0.98
  -1  13   3    1.56    0.60
   1  13  -3    0.44    0.59
  -1 -13   3    2.90    0.97
   1 -13  -3    1.95    1.05
  -1 -13   3    1.99    0.66
  -5  -5  10    3.06    0.50
  -5  -5  10    5.18    0.96
   5  -5 -10    4.08    0.83
  -5  -5  10    3.59    0.61
  -5   5  10    3.09    0.55
 -10  -6   7    9.35    1.11
  10  -6  -7    8.79    1.15
 -10  -6   7    9.15    1.02
 -10  -6   7   10.43    0.98
  10   6  -7   10.04    1.05
   8  -6   5    5.18    0.93
   8  -6   5    2.93    0.50
  -8  -6  -5    2.78    0.58
  -8   6  -5    3.38    0.65
  -8  -6  -5    2.96    0.67
   8 -10   1    7.51    1.26
  -8 -10  -1   10.51    1.13
   8  10   1   10.89    1.18
  -8  10  -1    7.07    0.87
  -8  10  -1    7.70    0.88
   8  10   1    8.49    0.91
   7  -9  -7    2.23    0.89
  -7  -9   7    3.81    0.96
   7   9  -7    2.73    0.56
  -7  -9   7    2.52    0.57
  -7   9   7    1.01    0.40
  -3 -13  -1    3.57    0.88
   3  13   1    2.75    0.58
  -3  13  -1    1.84    0.54
   3 -13   1    0.98    0.65
   3 -13   1    3.65    1.15
  -1   3 -10    0.87    0.52
   1  -3  10   -0.03    0.82
   1  -3  10    0.62    0.44
   6  12  -1    6.75    0.96
   6  12  -1    7.08    0.99
  -6 -12   1    5.90    0.96
  -6  12   1    5.05    0.75
  -6  12   1    2.48    0.52
  11  -1   3    1.16    0.53
  11   1   3    0.83    0.55
  11  -1   3    1.21    0.54
 -11  -1  -3    0.40    0.55
 -11  -1  -3    1.59    0.54
 -11   1  -3    1.04    0.49
  -3  -7  -8    3.33    0.68
  -3  -7  -8    3.18    0.53
  -3  -7  -8    3.20    0.59
  -3   7  -8    2.83    0.61
   3  -7   8    4.78    0.98
 -11  -1   8    0.67    0.71
 -11   1   8    0.69    0.76
 -11  -1   8    1.87    0.39
 -11  -1   8    1.80    0.38
 -11   1   8    1.99    0.39
  11   1  -8    2.25    0.66
  11  -1  -8    3.01    0.75
  -6 -12   2   15.30    1.53
   6  12  -2   15.27    1.40
   6  12  -2   14.86    1.50
  -6 -12   2   15.04    1.43
  -6  12   2   11.60    1.11
  -6  12   2   10.59    1.10
   6 -12  -2    7.05    1.35
  -4   2  -9   -0.30    0.54
   4   2   9    0.49    0.65
   4  -2   9    0.79    0.67
  -4  -2  -9    0.50    0.45
  -3 -11  -5   14.89    1.42
   3 -11   5   12.21    1.14
  -3 -11  -5   12.83    1.41
   3 -11   5   12.06    1.20
   3  11   5   15.69    1.42
  -3  11  -5   14.58    1.32
   3  11   5   13.97    1.28
  -7  11   4    0.88    0.59
   7  11  -4    0.98    0.60
  -7 -11   4    0.77    0.74
   7 -11  -4   -0.26    1.02
  -7  11   4    0.71    0.44
  -7 -11   4   -0.35    0.58
   9   9  -5   -0.04    0.72
   9  -9  -5    2.10    0.98
  -9   9   5    0.80    0.62
   9   9  -5    0.21    0.60
  -9   9   5    0.36    0.41
  -9  -9   5    0.21    0.63
  -9  -9   5    0.40    0.74
   1   5 -10    1.47    0.53
   1  -5 -10    1.18    0.58
  -1  -5  10    1.19    0.84
  -1   5  10    1.56    0.47
  -1  -5  10    1.24    0.43
   6   0   8    6.06    0.85
  -6   0  -8    5.06    0.73
 -12   2  -1    1.30    0.62
 -12  -2  -1    1.45    0.63
 -12   2  -1   -0.22    0.50
  12  -2   1    0.52    0.58
 -12  -2  -1   -0.72    0.53
  -7   3  -7    0.15    0.70
  -7  -3  -7    0.82    0.52
   7  -3   7    1.92    0.74
 -10   0   9   -0.44    0.45
  10   0  -9    0.14    0.70
 -10   0   9   -1.06    0.79
  -4   6  -8    0.62    0.52
  -4  -6  -8    0.63    0.43
  -4  -6  -8    0.47    0.51
   4  -6   8    0.73    0.77
  -9   9  -1    9.74    0.99
  -9   9  -1    9.98    0.97
  -9  -9  -1   13.45    1.23
   9   9   1   15.43    1.32
   9  -9   1   11.59    1.39
   4  -8   7    1.06    0.82
  -4   8  -7    2.16    0.55
  -4  -8  -7    1.50    0.51
  -4  -8  -7    2.42    0.71
   0 -12  -5    8.68    1.22
   0 -12   5    8.18    0.96
   0  12   5    6.19    0.78
   0 -12   5    9.79    1.25
   0 -12   5    8.85    0.85
   0 -12  -5   10.56    1.11
   0  12  -5    9.66    0.95
   8  -2 -10   10.33    1.16
  -8  -2  10   11.16    1.24
  -8  -2  10    8.18    0.95
  -8   2  10    8.79    0.93
  11  -7  -1    3.13    1.22
  11   7  -1    4.56    0.76
 -11   7   1    4.50    0.72
 -11  -7   1    5.30    0.87
  11   7  -1    5.31    0.63
 -11   7   1    3.63    0.65
  11   7  -4    1.70    0.56
  11   7  -4    1.89    0.60
  11  -7  -4    1.13    0.94
 -11   7   4    1.82    0.52
 -11   7   4    0.96    0.61
   2   0  10   15.41    1.43
  -2   0 -10   12.42    1.10
   7 -11   1    2.57    1.22
   7  11   1    1.16    0.53
  -7 -11  -1    0.27    0.62
  -7  11  -1   -0.00    0.49
  -7  11  -1    0.84    0.57
  -5  -7  -7    5.72    0.75
   5  -7   7    5.33    0.97
  -5   7  -7    5.34    0.75
  -5  -7  -7    5.75    0.69
 -10   8   5    1.85    0.42
  10  -8  -5    4.68    1.06
  10   8  -5    5.23    0.87
  10   8  -5    5.78    0.80
 -10  -8   5    7.18    0.96
 -10  -8   5    4.97    0.87
 -10   8   5    3.92    0.81
 -12   4   0    1.47    0.59
 -12  -4   0    3.38    0.71
 -12   4   0    3.09    0.77
 -12  -4   0    3.08    0.66
  12  -4   0    0.59    0.83
   1 -11   6    0.54    0.39
   1  11   6    1.14    0.49
  -1 -11  -6   -0.21    0.75
  -1 -11  -6    0.40    0.69
  -1  11  -6    1.11    0.59
   1 -11   6   -0.00    0.89
   1 -11   6    0.28    0.51
   7   9   4   -0.12    0.61
  -7   9  -4    0.71    0.54
   7  -9   4   -0.55    0.34
  -7  -9  -4    0.41    0.65
   7  -9   4    0.75    0.85
 -13   1   3   -0.36    0.71
 -13   1   3   -0.10    0.41
 -13  -1   3    0.32    0.53
  13   1  -3   -0.38    0.54
 -13  -1   3    1.46    0.55
  13  -1  -3    0.09    0.53
  13   1  -3   -0.75    0.51
  13  -1  -3    1.16    0.60
  -6  12   0    3.41    0.64
   6  12   0    3.79    0.72
   6  12   0    4.63    0.73
  -6 -12   0    5.14    0.88
  -6 -12   0    4.30    0.77
  -6  12   0    4.90    0.74
  -4   0  11   -0.02    0.80
  -4   0  11   -0.47    0.36
  -5  -9   8    0.97    0.86
   5  -9  -8   -1.24    0.81
  -5   9   8    0.38    0.37
  -5   9   8    0.65    0.55
  -5  -9   8   -0.43    0.50
   5   9  -8   -0.74    0.51
   4 -12   3    4.91    0.74
  -4 -12  -3    5.89    0.96
   4  12   3    6.25    0.79
   4  12   3    7.93    0.90
   4 -12   3    6.44    0.77
  -4 -12  -3    6.65    0.90
  -2  -8  -8    2.09    0.44
  -2  -8  -8    1.29    0.56
  -2  -8  -8    2.39    0.62
   2  -8   8    1.18    0.99
  -2   8  -8    3.06    0.62
  -8  10   5    0.50    0.41
   8  10  -5    0.45    0.54
  -8 -10   5    1.40    0.67
  -8 -10   5    1.49    0.65
  -8  10   5    1.36    0.60
   6  10   4    2.61    0.65
  -6  10  -4    2.23    0.61
   6 -10   4    0.16    0.87
   6 -10   4    1.84    0.46
  -6 -10  -4    2.46    0.73
  -1  13  -3   15.43    1.26
   1 -13   3   14.53    1.29
  -1 -13  -3   17.32    1.50
  -1 -13  -3   16.85    1.77
   1  13   3   14.50    1.26
   1 -13   3   18.28    1.71
  -8   4  -6   -1.04    0.52
  -8  -4  -6    0.34    0.56
  -8  -4  -6   -0.27    0.52
   8   4   6    0.49    0.51
   8  -4   6    0.69    0.72
  -3   1  11    2.77    0.83
  -3   1  11    3.05    0.50
  -3  -1  11    2.05    0.41
  -3  -1  11    2.94    0.49
  -3  -1  11    3.24    0.88
  -5  11   6    1.65    0.60
  -5 -11   6    2.52    0.60
   5  11  -6    2.46    0.59
  -5 -11   6    1.95    0.82
  -5  11   6    1.12    0.43
   5 -11  -6    2.19    1.05
   3 -13  -3    3.44    1.26
  -3 -13   3    5.53    0.81
   3  13  -3    4.58    0.73
  -3  13   3    2.83    0.56
  -3  13   3    4.14    0.78
  -3 -13   3    5.55    1.00
  13  -1  -2    2.58    0.57
 -13  -1   2    1.81    0.52
  13   1  -2    1.51    0.68
 -13   1   2    1.75    0.49
 -13  -1   2    2.76    0.63
 -13   1   2    3.37    0.76
  13  -1  -2    3.04    0.73
   6 -12  -3   11.76    1.59
   6  12  -3   15.28    1.28
  -6 -12   3   13.62    1.20
  -6  12   3    7.03    0.77
  -6 -12   3   12.61    1.28
  -6  12   3   10.60    1.07
 -13   1   4    6.27    0.74
  13  -1  -4    6.48    0.83
 -13  -1   4    5.81    0.81
 -13   1   4    5.52    0.92
  13  -1  -4    5.31    0.79
  13   1  -4    6.71    0.82
 -13   1   4    5.43    0.64
 -13  -1   4    6.01    0.68
  13   1  -4    7.99    0.93
  12   0  -7    0.46    0.63
 -12   0   7   -0.15    0.34
 -12   0   7   -0.38    0.35
  -2  -6  -9    3.58    0.56
  -2  -6  -9    2.45    0.60
   2  -6   9    2.72    0.89
  -2   6  -9    3.48    0.66
  -2  -6  -9    2.36    0.64
   3  -9   7    9.49    1.27
   3  -9   7    6.47    0.69
  -3   9  -7    5.79    0.77
  -3  -9  -7    7.90    0.96
   3   9   7    5.47    0.68
   6  -2   8    6.76    0.98
  -6  -2  -8    4.15    0.67
  -6   2  -8    3.94    0.70
   6   2   8    6.55    0.80
  -2   0  11    1.21    0.88
  -2   0  11   -0.55    0.31
 -10  -2   9    8.07    1.03
 -10   2   9    7.37    0.95
  10  -2  -9    7.27    0.93
 -10  -2   9    8.08    1.05
   4 -12  -5    8.25    1.32
  -4  12   5    7.59    0.88
   4  12  -5   12.50    1.14
  -4  12   5    9.06    0.91
  -4 -12   5    9.06    0.95
  -4 -12   5   10.97    1.29
   2  -8  -9   -0.30    0.69
   2   8  -9   -0.13    0.48
  -2  -8   9    0.17    0.31
  -2  -8   9   -0.51    0.84
  -2   8   9   -0.44    0.54
   2  -2  10    3.93    0.84
  -2   2 -10    3.79    0.60
   2   2  10    3.19    0.86
  -2  -2 -10    2.35    0.51
  -5   1  11    2.35    0.57
  -5  -1  11    1.93    0.50
  -4  -8   9   22.90    1.72
  -4  -8   9   26.28    1.36
   4  -8  -9   19.86    1.72
   4   8  -9   25.73    0.95
  -4   8   9   23.24    1.82
  -8   8  -4    1.80    0.61
   8   8   4    2.57    0.66
   8  -8   4    3.16    0.90
   8  -8   4    2.43    0.49
  -8  -8  -4    2.14    0.65
  -3  -5  -9    6.59    0.73
  -3   5  -9    6.47    0.83
   3  -5   9    5.88    0.99
  -3  -5  -9    7.03    0.74
  -4   2  11   10.38    1.22
  -4   2  11    8.03    0.85
  -4  -2  11    7.86    0.82
  -5  -5  -8   -0.15    0.41
  -5   5  -8    0.62    0.60
   5  -5   8    0.35    0.71
  -4  -6  10    0.12    0.41
   4   6 -10   -0.06    0.40
  -4  -6  10    0.23    0.52
  -4  -6  10    0.19    0.81
  -4   6  10    0.69    0.50
   4  -6 -10   -0.63    0.70
   3 -13   2    3.71    0.74
  -3 -13  -2    6.23    1.11
   3  13   2    6.93    0.83
  -3  13  -2    5.93    0.80
  -3 -13  -2    4.93    0.85
   3 -13   2    3.88    1.12
  10  -4   4   -0.12    0.42
  10  -4   4    0.89    0.63
 -10   4  -4    0.81    0.63
 -10  -4  -4    0.37    0.56
 -10  -4  -4    0.44    0.61
 -11  -5  -2    1.36    0.63
  11  -5   2    0.95    0.66
 -11   5  -2    0.80    0.62
  11  -5   2    0.19    0.42
 -11   5  -2    1.43    0.66
 -11  -5  -2    1.05    0.70
  -1  -7  -9    2.45    0.60
  -1  -7  -9    2.72    0.63
   1  -7   9    2.93    1.00
  -1   7  -9    3.37    0.61
  -6   6  -7    6.69    0.83
  -6  -6  -7    6.49    0.85
  -6  -6  -7    8.93    0.91
   6  -6   7    8.63    1.11
 -10  -8  -1    5.35    0.84
  10   8   1    4.41    0.84
  10  -8   1    4.87    1.07
 -10   8  -1    3.19    0.64
 -10   8  -1    4.32    0.72
  11   5  -7    1.52    0.57
 -11  -5   7    1.38    0.42
 -11   5   7   -0.07    0.30
  11  -5  -7    0.90    0.80
 -11  -5   7    1.60    0.76
 -11  -5   7    1.41    0.57
   2   6 -10   -0.25    0.43
  -2   6  10   -0.30    0.52
  -2  -6  10   -0.04    0.43
   2  -6 -10    0.65    0.60
 -10  -6  -3    2.65    0.66
  10  -6   3    2.89    0.90
  10  -6   3    2.69    0.53
 -10  -6  -3    3.32    0.73
  11  -3   3    5.90    0.70
 -11  -3  -3    6.72    0.82
 -11   3  -3    7.38    0.93
 -11  -3  -3    7.88    0.93
  11  -3   3    6.26    0.87
  12   4  -6    6.74    0.91
  12  -4  -6    4.32    0.91
  12   4  -6    5.16    0.70
 -12  -4   6    7.01    0.98
 -12  -4   6    6.53    0.72
 -12   4   6    4.44    0.57
 -12  -4   6    5.55    0.81
 -12   4   6    2.63    0.46
 -12   4   6    5.49    0.90
  -8   6   9    1.80    0.68
  -8  -6   9    1.40    0.83
  -8  -6   9    0.31    0.37
  -8  -6   9    0.46    0.54
   8  -6  -9    1.90    0.77
 -11  -7   0    2.65    0.73
 -11   7   0    2.78    0.65
  11   7   0    2.45    0.70
  11  -7   0    1.22    0.85
 -11   7   0    2.11    0.58
   5  11   4    3.75    0.56
   5 -11   4    5.30    1.11
   5 -11   4    3.46    0.67
   5  11   4    5.77    0.81
  -5  11  -4    4.06    0.71
  -5 -11  -4    4.27    0.81
   5 -11   4    3.44    0.62
 -11  -3   8    4.65    0.55
  11  -3  -8    5.37    0.94
 -11  -3   8    5.01    0.72
 -11   3   8    3.67    0.84
 -11  -3   8    5.35    0.92
 -11  -7   5    2.34    0.63
 -11  -7   5    2.08    0.76
 -11   7   5    2.38    0.67
 -11   7   5    0.40    0.39
  11   7  -5    1.60    0.59
  11  -7  -5    0.22    0.80
  11   7  -5    2.73    0.63
  -6 -10   7    2.77    0.67
  -6 -10   7    1.79    0.83
   6 -10  -7    1.67    0.97
  -6  10   7    0.29    0.37
   6  10  -7    2.07    0.56
 -12  -2   7    8.55    0.96
  12  -2  -7    7.28    0.92
  12   2  -7    9.01    0.94
 -12   2   7    5.46    0.62
 -12  -2   7    6.75    0.69
 -12  -2   7    7.21    0.72
  -6 -12  -1    6.14    0.84
  -6  12  -1    5.40    0.73
   6  12   1    6.02    0.74
  -6  12  -1    5.84    0.82
 -13  -1   1    1.86    0.56
  13   1  -1    1.12    0.64
  13  -1  -1    1.60    0.76
 -13   1   1    1.26    0.53
 -13  -1   1    1.56    0.57
 -13   1   1    0.84    0.60
   5   9   6    4.16    0.71
  -5  -9  -6    2.51    0.72
   5  -9   6    2.72    0.91
   5  -9   6    2.10    0.51
  -5   9  -6    3.80    0.73
  -2   2  11    4.31    0.58
  -2  -2  11    4.60    0.56
  -2  -2  11    5.61    0.97
  -2   2  11    5.07    0.92
  -2  -2  11    3.90    0.54
  -6  -8  -6    0.73    0.60
   6  -8   6    0.55    0.84
  -6   8  -6    0.02    0.59
  -6  -8  -6    0.42    0.51
   6  -8   6    0.13    0.41
 -13  -1   5    1.82    0.50
 -13   1   5    1.48    0.46
  13   1  -5    2.35    0.63
  13  -1  -5    2.10    0.75
  13   1  -5    2.14    0.68
 -13  -1   5    1.18    0.47
 -13   1   5    1.12    0.45
 -13  -1   5    1.96    0.60
  13  -1  -5    1.78    0.56
 -13   1   5    2.22    0.78
  -1  13   4    7.15    0.82
   1 -13  -4    9.89    1.11
  -1 -13   4    9.86    1.27
   1 -13  -4    9.14    1.40
   1  13  -4   11.45    1.12
  -1 -13   4    8.19    1.00
  -6   0  11   -0.26    0.77
  -6   0  11    0.27    0.49
  -7  -7   9    4.60    0.70
  -7   7   9    4.13    0.76
  -7  -7   9    4.52    0.55
   7   7  -9    5.20    0.72
   7  -7  -9    3.92    0.87
  -7  -7   9    5.24    0.90
   7  11  -5    3.50    0.67
  -7  11   5    2.88    0.69
  -7 -11   5    3.15    0.78
   7 -11  -5    4.55    1.08
  -7  11   5    1.88    0.48
  -7 -11   5    4.93    0.82
  12   6  -3    1.66    0.43
 -12   6   3    1.42    0.76
 -12  -6   3    2.60    0.70
 -12   6   3    1.31    0.49
  12   6  -3    2.72    0.67
  12  -6  -3   -0.50    0.79
  -9  -5   9    0.26    0.35
  -9  -5   9    0.63    0.52
  -9   5   9    0.23    0.62
  -9  -5   9    0.08    0.77
  -8  10  -2    3.48    0.68
  -8  10  -2    2.84    0.53
  -8 -10  -2    2.51    0.69
   8 -10   2    2.25    0.98
   8 -10   2    3.79    0.59
  -1  -9  -8    3.62    0.75
   1  -9   8    3.00    0.96
  -1  -9  -8    1.71    0.65
  -1   9  -8    2.57    0.59
 -13  -3   3    0.90    0.55
 -13   3   3    1.50    0.81
  13  -3  -3    0.56    0.78
 -13   3   3    0.46    0.51
  13   3  -3   -0.11    0.50
  13  -3  -3    0.54    0.60
 -13  -3   3   -0.32    0.50
  -1  -1  11    2.24    0.44
  -1   1  11    5.52    0.94
  -1  -1  11    3.67    0.90
  12   6  -2    4.41    0.59
  12   6  -2    5.22    0.79
 -12  -6   2    5.39    0.84
  12  -6  -2    3.23    1.07
 -12   6   2    4.26    0.76
 -12   6   2    3.85    0.63
 -12   0  -2   13.74    1.20
  -9   1  10    4.49    0.84
  -9  -1  10    2.68    0.83
  -9  -1  10    3.33    0.88
  -6  12   4    0.84    0.59
  -6 -12   4    0.55    0.79
   6  12  -4    1.30    0.63
   6 -12  -4    3.39    1.23
  -6  12   4    0.45    0.44
  -6 -12   4    1.41    0.68
  -3   3  11    2.91    0.57
  -3  -3  11    2.52    0.43
  -3  -3  11    2.62    0.42
  -3  -3  11    2.50    0.85
   3  -3 -11    3.51    0.83
  -9   9   6    1.40    0.44
  -9   9   6    3.41    0.76
  -9  -9   6    4.37    0.78
   9   9  -6    3.94    0.68
  -9  -9   6    4.31    0.83
 -13   3   2    4.94    0.91
  13  -3  -2    5.24    0.78
 -13  -3   2    6.49    0.77
 -13   3   2    3.36    0.68
 -13  -3   2    6.26    0.87
  13   3  -2    4.24    0.70
  13  -3  -2    4.74    0.97
   0 -14   0    0.53    0.98
   0  14   0    0.80    0.63
   0 -14   0   -0.25    0.76
  -9  -5  -5    1.80    0.52
   9  -5   5    1.48    0.77
  -9   5  -5    2.05    0.67
  -9  -5  -5    0.81    0.65
   7 -11   2    6.74    1.14
  -7  11  -2    4.98    0.70
   7 -11   2    4.76    0.77
  -7 -11  -2    7.89    0.94
  -7  11  -2    5.83    0.79
  -7   5  10    3.43    0.70
  -7  -5  10    3.84    0.88
  -7  -5  10    3.66    0.65
   7  -5 -10    3.19    0.83
  -7  -5  10    3.62    0.52
  -4   4  -9    3.56    0.63
  -4  -4  -9    3.34    0.58
   4  -4   9    1.34    0.76
  13   3  -4   17.19    1.47
 -13   3   4   14.12    1.20
 -13   3   4   12.46    1.06
 -13  -3   4   18.97    1.51
 -13   3   4   18.36    1.60
  13  -3  -4   13.82    1.37
 -13  -3   4   17.90    1.39
  13  -3  -4   16.11    1.37
  13   3  -4   15.63    1.28
  -5  13   1    8.68    0.96
   5 -13  -1    8.76    1.40
  -5 -13   1   11.21    1.12
  -5 -13   1    9.08    1.07
  -5  13   1    8.34    0.92
   5  13  -1    9.93    0.99
  -2  10  -7    8.96    0.94
   2 -10   7   11.15    1.32
  -2 -10  -7   10.83    1.13
   2 -10   7    7.70    0.79
   2  10   7    7.70    0.86
  -2 -10  -7    7.63    1.09
  -4 -10  -6    7.00    1.01
   4 -10   6    6.17    1.09
   4  10   6    6.95    0.80
  -4  10  -6    4.74    0.72
   4 -10   6    4.21    0.63
 -12   6   4    0.86    0.49
  12   6  -4    0.73    0.60
 -12  -6   4    2.39    0.70
 -12   6   4    1.64    0.70
  12  -6  -4    1.04    0.84
   9   7  -8    6.73    0.83
  -9  -7   8    9.01    1.11
  -9   7   8    8.08    0.97
  -9  -7   8    7.98    0.78
  -9  -7   8    6.95    0.82
  10   8  -6    5.24    0.75
  10  -8  -6    5.81    1.13
 -10  -8   6    4.02    0.75
 -10   8   6    1.32    0.41
 -10  -8   6    4.84    0.92
 -10   8   6    3.84    0.76
  -9  -9  -2    0.22    0.70
  -9   9  -2    0.01    0.52
   9   9   2    0.73    0.63
   9  -9   2    0.92    0.47
   9  -9   2    1.28    0.95
  -9   9  -2    0.05    0.53
  12  -4   1    4.14    0.86
 -12   4  -1    2.81    0.73
 -12   4  -1    3.30    0.74
 -12  -4  -1    3.44    0.68
  -9   1  -6    2.01    0.57
  -9  -1  -6    1.72    0.57
   9   1   6    1.15    0.49
   9  -1   6    1.47    0.58
   3 -11  -7    2.23    0.93
   3  11  -7    1.38    0.57
  -3 -11   7    1.96    0.60
  -3  11   7    2.65    0.64
  -3 -11   7    1.10    0.43
  -3  11   7    1.38    0.44
  -3 -11   7    3.42    0.99
  -3  13   4    3.32    0.60
   3 -13  -4    3.29    1.18
  -3 -13   4    4.76    0.76
  -3  13   4    4.07    0.76
  -3 -13   4    6.88    1.17
   3  13  -4    6.48    0.82
  10   0   5    0.41    0.47
 -10   0  -5   -0.32    0.53
  -8  -4  10    0.19    0.81
  -8   4  10    0.47    0.59
  -8  -4  10    0.47    0.60
   8  -4 -10   -0.03    0.75
   0 -14   1    3.01    0.78
   0  14   1    2.92    0.69
   0  14  -1    1.68    0.64
   0 -14  -1    2.28    1.01
   0 -14  -1    2.47    0.71
   0 -14   1    2.12    0.96
   5  13  -2    1.23    0.59
  -5  13   2   -0.03    0.50
  -5  13   2    0.98    0.59
  -5 -13   2    1.44    0.68
  -5 -13   2    1.16    0.70
   5 -13  -2    2.18    1.11
  -2 -12  -5    5.62    0.98
   2 -12   5    4.76    0.62
   2 -12   5    3.79    0.72
   2 -12   5    7.69    1.15
  -2 -12  -5    3.31    0.97
  -2  12  -5    4.06    0.74
   2  12   5    6.80    0.82
  -6  -2  11    0.62    0.82
  -6  -2  11   -0.19    0.48
  -6   2  11   -0.11    0.48
   6  -2 -11    1.23    0.68
   8  -8  -8    8.32    1.10
   8   8  -8   10.67    1.01
  -8   8   8    8.89    1.02
  -8  -8   8    9.16    0.94
  -8  -8   8    9.23    1.13
   5  -3 -11    3.57    0.79
  -5  -3  11    3.57    0.57
  -5   3  11    4.06    0.63
  -5  -3  11    4.20    0.87
  -7   7  -6    0.12    0.52
  -7  -7  -6    0.44    0.54
   7  -7   6   -1.29    0.67
  -7  -7  -6    0.23    0.57
  -1 -11   7    3.60    0.63
   1 -11  -7    2.54    0.75
  -1  11   7    2.68    0.56
  -1 -11   7    4.64    1.03
   1  11  -7    5.11    0.71
   1 -11  -7    4.53    1.05
   0   8  -9    3.05    0.69
   0  -8  -9    3.34    0.69
   0  -8   9    6.23    1.09
   0  -8  -9    2.53    0.70
  -9  -7  -4    3.71    0.69
  -9  -7  -4    2.74    0.63
   9  -7   4    1.80    0.75
  -5  13   0    2.48    0.63
  -5  13   0    1.33    0.55
   5  13   0    2.49    0.69
  -5 -13   0    3.35    0.77
   5 -13   0    2.29    1.09
  -5  -1  -9    1.96    0.54
   5  -1   9    0.84    0.70
  -5   1  -9    1.38    0.59
   5   1   9    2.25    0.68
   2 -10  -8   -0.03    0.76
  -2  10   8    1.53    0.68
   2  10  -8    1.04    0.55
  -2  10   8    0.57    0.46
  -2 -10   8    1.54    0.96
  -2 -10   8    0.76    0.41
 -12   6   1    2.65    0.66
 -12   6   1    0.91    0.61
 -12  -6   1    2.61    0.71
  12  -6  -1    1.64    1.11
 -12  -2  -2    5.73    0.78
 -12   2  -2    5.82    0.79
 -12   2  -2    7.09    0.86
  12  -2   2    6.00    0.83
   8   0   7    0.46    0.49
  -8   0  -7    0.47    0.60
   8 -10  -6    1.00    0.96
  -8 -10   6    2.46    0.80
  -8  10   6    1.12    0.42
  -8  10   6    2.66    0.62
   8  10  -6    4.49    0.73
  -8 -10   6    4.35    0.76
  -6  -6  10    4.82    0.51
  -6  -6  10    5.35    0.89
   6  -6 -10    4.01    0.82
  -6   6  10    5.25    0.73
  -6  -6  10    5.04    0.57
  -2  12   6    2.17    0.50
   2 -12  -6    2.50    0.99
  -2 -12   6    2.65    0.57
  -2 -12   6    3.59    0.50
   2  12  -6    3.25    0.64
  -2 -12   6    5.28    1.14
   1  -5  10   14.76    1.14
  -1   5 -10   14.23    0.83
  -1  -5 -10   13.24    0.82
   1  13   4    2.67    0.57
  -1  13  -4    4.75    0.66
  -1 -13  -4    3.04    1.10
  -1 -13  -4    3.79    0.76
   1 -13   4    5.68    1.05
   1 -13   4    3.42    0.57
   1 -13   4    2.23    0.68
  -3   1 -10    2.61    0.55
  -3  -1 -10    2.08    0.63
   3  -1  10    3.31    0.72
   3   1  10    3.25    0.71
  10   6  -8   -0.34    0.51
 -10  -6   8   -0.07    0.60
 -10   6   8    0.06    0.59
  10  -6  -8   -0.43    0.82
 -10  -6   8   -0.09    0.72
 -10  -6   8    0.65    0.41
  -6  -8   9   11.99    1.11
   6  -8  -9   11.03    1.02
   6   8  -9   12.55    0.79
  -6  -8   9   10.57    0.79
  -6   8   9    8.79    0.81
   0   0  11   -0.92    0.70
   2 -14   0   -0.01    0.72
   2  14   0    1.37    0.65
   2 -14   0    2.06    1.04
  -2  14   0   -0.01    0.55
  -2 -14   0   -0.43    0.83
  -2 -14   0   -0.42    0.64
 -13  -3   1    0.69    0.57
 -13   3   1    1.77    0.81
 -13  -3   1    1.02    0.61
  13  -3  -1    1.02    0.52
  13  -3  -1    1.22    0.85
 -13   3   1    1.24    0.55
   6  -4   8    0.37    0.76
  -6  -4  -8   -0.05    0.48
  -6   4  -8    0.90    0.57
  13  -1   0    0.97    0.68
 -13  -1   0    0.22    0.56
 -13   1   0    0.93    0.51
 -13   1   0    0.36    0.69
 -13  -1   0    0.71    0.63
  -2 -14   1    2.49    0.75
  -2 -14   1    2.08    0.97
   2 -14  -1    3.89    0.74
  -2  14   1    2.83    0.60
   2 -14  -1    4.36    1.18
  -7   5  -7    2.59    0.62
  -7  -5  -7    1.90    0.60
  -7  -5  -7    2.65    0.62
   7  -5   7    3.76    0.84
 -10  -4   9   -0.28    0.57
 -10   4   9    0.34    0.68
  10  -4  -9    0.94    0.77
 -10  -4   9    0.73    0.75
   4  10  -8    0.82    0.59
  -4  10   8    1.07    0.40
  -4 -10   8    1.99    0.87
   4 -10  -8    1.08    0.88
  -4 -10   8    1.67    0.55
  -4  10   8    0.23    0.57
  10  -2   5    1.32    0.60
 -10   2  -5    1.33    0.64
 -10  -2  -5    1.27    0.54
  10   2   5    0.81    0.53
   3  13   3    6.63    0.73
  -3 -13  -3    6.71    0.81
  -3 -13  -3    4.74    1.10
   3 -13   3    4.22    0.76
   3 -13   3    6.80    1.08
   4 -12   4    3.30    0.63
   4  12   4    5.57    0.70
  -4 -12  -4    4.63    0.78
   4  12   4    3.55    0.58
   4 -12   4    3.58    0.53
  -4  12  -4    5.38    0.71
 -13   3   5    4.22    0.58
 -13  -3   5    5.55    0.59
 -13   3   5    5.30    0.93
 -13   3   5    4.04    0.51
 -13  -3   5    5.53    0.70
  13  -3  -5    4.05    0.84
  13   3  -5    5.28    0.66
  13   3  -5    5.26    0.75
  -2   4 -10    0.91    0.46
   2  -4  10    1.55    0.78
  -2  -4 -10    1.10    0.48
  -7  -1  11    1.50    0.94
  -7  -1  11    1.11    0.59
  -7   1  11    0.52    0.57
  -7   1  11    1.96    0.79
   0  -6 -10    0.22    0.53
   0   6 -10    1.37    0.46
   0  -6 -10    1.57    0.56
   0  -6  10    3.01    0.86
  13   1  -6    9.17    0.77
 -13   1   6    6.94    0.54
 -13   1   6    7.58    0.95
 -13  -1   6   10.36    0.81
 -13   1   6    8.44    0.63
  13  -1  -6    8.60    0.86
 -13  -1   6    8.43    0.59
 -13  -1   6    9.64    0.67
 -11   7  -1    5.58    0.71
  11   7   1    6.29    0.75
  11  -7   1    5.53    0.94
 -11  -7  -1    7.32    0.82
 -11   7  -1    5.02    0.63
   6  12   2    3.05    0.66
  -6 -12  -2    2.63    0.70
   6 -12   2    3.95    1.14
  -6  12  -2    2.82    0.56
  -6  12  -2    2.35    0.60
   5  13  -3    1.70    0.65
   5 -13  -3    2.71    1.25
  -5  13   3    1.37    0.45
  -5  13   3    1.11    0.61
  -5 -13   3    2.40    0.80
  -5 -13   3    2.10    0.63
 -11   7   6    0.76    0.37
  11   7  -6    1.89    0.55
  11  -7  -6   -0.24    0.98
  11   7  -6    0.81    0.68
 -11  -7   6   -0.05    0.69
 -11  -7   6    1.16    0.58
 -11   7   6    0.78    0.70
   4  -4 -11   -0.74    0.70
  -4   4  11   -0.21    0.49
  -4  -4  11   -0.32    0.33
  -1  -3  11    0.28    0.40
   1  -3 -11   -0.40    0.64
  -1  -3  11   -0.43    0.68
   0 -14   2    1.83    0.93
   0  14   2    1.53    0.60
   0 -14   2    2.10    0.69
   0 -14  -2    1.05    1.04
  12  -6  -5    3.02    0.80
 -12   6   5    3.31    0.77
 -12   6   5    1.73    0.51
  12   6  -5    3.43    0.69
 -12   6   5    1.59    0.46
  12   6  -5    4.41    0.66
  -3   7  10    1.87    0.54
   3  -7 -10    2.76    0.82
  -3  -7  10    2.68    0.92
  -3  -7  10    2.45    0.54
   3   7 -10    2.02    0.55
   8  -2   7    1.35    0.60
  -8   2  -7    1.04    0.62
  -8  -2  -7    1.26    0.54
  -7  -9   8    0.54    0.58
  -7  -9   8   -0.12    0.79
   7  -9  -8    0.96    0.78
   7   9  -8    0.58    0.47
  -7   9   8    0.38    0.54
  -9  -3  10    5.89    0.97
  -9  -3  10    4.54    0.80
  -9   3  10    4.15    0.71
  11  -1   4    6.64    0.69
 -11   1  -4    8.05    0.70
  11   1   4    7.08    0.66
 -11  -1  -4    5.87    0.66
 -11  -1  -4    6.26    0.64
   0 -12   6    0.42    0.37
   0 -12   6    0.29    0.52
   0 -12  -6    0.60    0.74
   0 -12   6    1.26    1.07
   0 -12  -6   -0.31    0.91
   0  12  -6    0.68    0.59
   0  12   6   -0.04    0.45
   2 -14   1    3.67    1.04
  -2 -14  -1    2.45    0.88
   2  14   1    2.33    0.63
  -2  14  -1    1.89    0.65
   2 -14   1    1.72    0.72
 -10   8  -2    0.24    0.47
  10  -8   2   -0.29    0.79
 -10  -8  -2    0.25    0.63
 -10   8  -2   -0.09    0.51
  10  -8   2    0.21    0.47
  10   8   2    0.10    0.61
  -5 -13  -1    1.79    0.71
   5  13   1    0.85    0.57
   5  13   1    1.10    0.61
  -5  13  -1   -0.12    0.54
  -5  13  -1   -0.01    0.50
   5 -13   1    0.78    1.00
  -5 -13  -1    1.32    0.78
 -11   1   9    2.67    0.84
  11   1  -9    1.37    0.67
  11  -1  -9    2.47    0.76
 -11  -1   9    1.22    0.81
  -2  14   2    9.32    0.79
  -2 -14   2    7.82    1.00
   2  14  -2    6.80    0.71
   2 -14  -2    6.18    1.18
   2 -14  -2    6.76    0.85
  -2 -14   2    7.52    0.84
 -12   0   8   13.51    0.67
  12   0  -8   17.81    1.00
 -12   0   8   14.79    1.07
 -12   4   7    3.95    0.48
 -12   4   7    3.67    0.83
 -12  -4   7    3.88    0.65
 -12  -4   7    5.86    0.86
  12  -4  -7    4.24    0.80
 -12  -4   7    5.29    0.54
  -4 -12   6   -0.96    0.85
   4 -12  -6    1.07    1.06
   4  12  -6    0.08    0.58
  -4 -12   6    0.61    0.61
  -4  12   6   -0.09    0.44
   0   2  11    1.45    0.75
   0  -2  11    0.66    0.37
   0  -2  11   -0.11    0.69
   3 -11   6   -0.13    0.89
  -3 -11  -6    0.95    0.70
  -3  11  -6    0.99    0.57
   3 -11   6    0.92    0.52
   3  11   6    0.42    0.54
   2  -4 -11    4.83    0.76
  -2  -4  11    4.29    0.86
  -2   4  11    3.99    0.55
  -2  -4  11    3.83    0.48
  -9   3  -6    0.58    0.59
   9  -3   6    0.12    0.59
  -9  -3  -6    0.35    0.50
   9   3   6    0.43    0.50
  -6 -12   5   -0.55    0.58
   6 -12  -5   -0.17    1.06
  -6 -12   5   -0.06    0.79
  -6  12   5    0.68    0.45
  -6  12   5    0.29    0.59
   6  12  -5    1.41    0.59
  -5 -11   7    0.65    0.53
   5  11  -7    1.73    0.53
   5 -11  -7    1.07    1.00
  -5 -11   7    2.17    0.89
  -5  11   7    0.31    0.37
   3   9  -9    4.49    0.58
  -3  -9   9    3.38    0.51
  -3   9   9    3.78    0.68
  -3  -9   9    3.04    0.99
   3  -9  -9    3.32    0.82
   0 -10  -8   10.28    0.93
   0 -10  -8   10.78    0.99
   0  10   8    9.64    0.73
   0  10  -8   11.93    0.76
   0 -10   8    8.64    0.64
  12  -6   0    0.59    0.99
 -12   6   0   -1.32    0.55
 -12  -6   0    0.12    0.59
 -12  -6   0    0.33    0.52
 -12   6   0   -0.13    0.56
  -6  10  -5    4.74    0.65
   6 -10   5    4.48    0.97
  -6 -10  -5    3.26    0.76
   6 -10   5    3.33    0.55
   6  10   5    3.56    0.66
  -7  -9  -5   12.28    0.98
   7  -9   5   13.89    1.06
  -7   9  -5    9.35    0.78
   7   9   5   15.07    0.93
  -5   3  -9    0.32    0.60
  -5  -3  -9   -0.48    0.47
   5  -3   9   -0.00    0.62
   5  -7 -10    1.75    0.79
   5   7 -10   -0.31    0.46
  -5  -7  10    0.41    0.38
  -5   7  10    0.43    0.51
  -5  -7  10    2.67    0.87
  -5  -7  10    0.22    0.38
  -7  11   6   -0.00    0.59
   7  11  -6    0.95    0.52
  -7  11   6    0.62    0.39
  -7 -11   6    1.23    0.68
  -7 -11   6    0.69    0.74
   7 -11  -6    0.85    0.95
   7  -1   8    0.58    0.58
   7   1   8    0.10    0.52
  -7  -1  -8    0.55    0.47
  -7   1  -8    0.43    0.59
  -8   6  -6   -0.06    0.54
  -8  -6  -6    3.13    0.68
   8  -6   6    1.22    0.69
  -8  -6  -6    0.43    0.54
  11  -5   3    0.88    0.65
 -11  -5  -3    0.59    0.59
 -11  -5  -3    0.78    0.60
 -11   5  -3   -0.53    0.60
  11  -5   3   -0.23    0.47
  -1  13   5    1.93    0.54
   1 -13  -5    3.04    0.71
  -1 -13   5    2.69    0.69
   1 -13  -5    1.42    1.07
   1  13  -5    1.32    0.57
  -1 -13   5    2.51    0.92
  -3  -3 -10    5.53    0.61
   3  -3  10    6.38    0.80
  -3  -3 -10    6.08    0.67
  -3   3 -10    4.08    0.58
 -11  -5   8    1.64    0.84
  11  -5  -8   -0.73    0.70
 -11  -5   8   -0.14    0.34
 -11  -5   8    0.15    0.54
 -11   5   8   -0.04    0.57
 -12   2   8    1.84    0.76
 -12  -2   8    1.19    0.40
 -12  -2   8    1.62    0.78
  12  -2  -8    0.20    0.67
  12   2  -8    2.52    0.65
   1  -7 -10    2.31    0.66
   1  -7 -10    2.54    0.58
   1   7 -10    2.75    0.56
  -1  -7  10    3.66    0.91
   8  10   3    4.43    0.78
   8 -10   3    3.23    0.48
  -8 -10  -3    3.30    0.67
   8 -10   3    5.24    0.99
  -8  10  -3    4.35    0.68
   1  11   7    1.49    0.54
   1 -11   7    1.58    0.45
  -1  11  -7    1.85    0.59
  -1 -11  -7    1.01    0.71
  -1 -11  -7    1.02    0.91
  13  -3   0    5.40    0.86
 -13  -3   0    7.27    0.77
 -13   3   0    5.04    0.78
 -13  -3   0    5.20    0.66
 -13   3   0    2.57    0.61
  10   0 -10    0.21    0.76
 -10   0  10    0.41    0.72
  -7  11  -3    1.72    0.58
   7  11   3    0.84    0.58
  -7 -11  -3    1.73    0.69
   7 -11   3    0.58    0.48
   7 -11   3    2.07    0.98
  -6  -4  11    2.05    0.55
  -6  -4  11    0.52    0.80
  -6   4  11    1.36    0.53
   6  -4 -11    0.64    0.73
   1  -9  -9    0.32    0.64
   1  -9  -9   -0.27    0.64
   1   9  -9    0.31    0.50
  -7   3  11    0.62    0.61
   7  -3 -11    0.93    0.72
  -7  -3  11    1.23    0.73
  -7  -3  11    0.85    0.62
  -3 -13   5    4.51    0.94
   3  13  -5    2.70    0.61
  -3  13   5    2.79    0.57
  -3 -13   5    3.63    0.63
  -3  13   5    1.50    0.67
   3 -13  -5    2.35    1.07
  10  10  -2    2.30    0.65
 -10 -10   2    3.25    0.72
 -10  10   2    2.97    0.59
 -10  10   2    2.31    0.56
  10 -10  -2    1.46    1.28
   9  11  -2    2.69    0.67
   9 -11  -2   -0.24    1.08
  -9  11   2    2.39    0.60
  -9  11   2    1.57    0.54
  13  -3  -6    4.83    0.83
 -13   3   6    5.62    0.58
  13   3  -6    6.44    0.76
  13   3  -6    6.53    0.66
 -13  -3   6    7.42    0.65
 -13   3   6    4.48    0.79
 -13  -3   6    7.34    0.63
  -5 -13   4    1.17    0.61
  -5  13   4    0.11    0.52
   5 -13  -4   -0.37    1.13
  -5 -13   4    0.22    0.86
   5  13  -4    0.32    0.59
  -5  13   4    0.59    0.47
  -8   0  11   -0.42    0.76
  -8   0  11   -0.18    0.49
  -2 -14  -2    1.06    0.99
   2  14   2    1.70    0.55
   2 -14   2    4.16    1.02
  -2  14  -2    2.14    0.61
   2 -14   2    1.00    0.58
  13  -5  -3   -1.07    0.89
 -13  -5   3   -0.28    0.51
 -13  -5   3    0.80    0.53
 -13   5   3   -0.16    0.56
 -13   5   3    0.02    0.64
  13   5  -3   -0.07    0.46
  10 -10  -3    4.88    1.25
 -10  10   3    3.83    0.71
 -10  10   3    3.06    0.50
  10  10  -3    5.62    0.67
   9   9  -7    1.53    0.60
  -9   9   7    1.00    0.61
  -9  -9   7    1.70    0.60
  -9  -9   7    1.13    0.73
   5 -11   5    5.93    1.07
   5 -11   5    3.90    0.61
  -5 -11  -5    5.65    0.79
  -5  11  -5    4.23    0.61
   5  11   5    6.54    0.73
  10  -6   4    2.20    0.78
 -10  -6  -4   -0.31    0.57
 -10  -6  -4    0.79    0.54
   0  14   3    1.11    0.53
   0 -14  -3    0.44    0.69
   0 -14   3    0.16    0.87
   0 -14  -3   -0.45    1.15
   0  14  -3    0.48    0.54
   0 -14   3    0.42    0.68
 -12   4  -2    2.74    0.74
 -12   4  -2    2.96    0.74
 -12  -4  -2    2.28    0.64
  12  -4   2    2.81    0.71
 -10   8   7    7.29    0.85
 -10  -8   7   10.42    0.92
 -10  -8   7   10.21    0.80
  10  -8  -7    8.07    1.02
  10   8  -7    9.58    0.80
  -5  -9   9    6.86    0.66
   5   9  -9    8.32    0.73
  -5   9   9    5.00    0.72
   5  -9  -9    5.69    0.86
  -5  -9   9    7.84    0.96
   1  -1  11    1.51    0.77
   1   1  11    1.42    0.71
   1  -1  11    1.02    0.41
   2  14  -3    8.02    0.76
  -2  14   3    5.50    0.68
  -2 -14   3    8.45    0.98
  -2 -14   3    5.54    0.70
   2 -14  -3    5.59    1.14
  -8   8  -5    2.02    0.54
  -8  -8  -5    3.96    0.59
   8  -8   5    4.93    0.87
  -8  -8  -5    3.48    0.69
  -9  11   3    4.22    0.70
   9 -11  -3    6.54    1.17
   9  11  -3    4.95    0.95
  -9  11   3    2.88    0.55
  -9 -11   3    6.46    0.80
   9  11  -3    6.39    0.73
   3  -5 -11   -0.03    0.67
  -3   5  11    0.72    0.49
  -3  -5  11    0.33    0.38
 -11   3  -4    1.19    0.64
  11  -3   4    2.25    0.63
 -11  -3  -4    2.36    0.65
 -11  -3  -4    0.67    0.62
   9 -11  -1    5.02    1.20
  -9 -11   1    5.01    0.69
   9  11  -1    6.50    0.75
  -9  11   1    2.76    0.59
  -9  11   1    2.92    0.58
  12   6  -6    2.20    0.62
  12   6  -6    1.78    0.58
  12  -6  -6    1.86    0.89
 -12   6   6    1.38    0.41
 -12  -6   6    1.62    0.62
 -12   6   6    0.99    0.67
 -13  -5   2    0.78    0.60
  13  -5  -2   -0.97    0.83
 -13   5   2    0.43    0.62
 -13   5   2    0.94    0.69
 -13  -5   2   -0.19    0.53
  -9  -9  -3    7.83    0.78
  -9   9  -3    5.46    0.67
   9  -9   3    7.43    0.97
 -11  -3   9    4.08    0.85
  11  -3  -9    3.09    0.81
 -11   3   9    3.16    0.70
 -11  -3   9    1.36    0.62
 -12   0  -3   -0.06    0.54
 -13  -1  -1    0.06    0.52
 -13   1  -1    0.62    0.55
 -13   1  -1    0.43    0.58
 -13  -1  -1    1.19    0.62
 -13   5   4    0.91    0.42
 -13   5   4    0.96    0.47
 -13   5   4    1.03    0.77
  13   5  -4    1.48    0.46
 -13  -5   4    1.30    0.51
 -13  -5   4    1.76    0.60
  13  -5  -4   -0.03    0.90
  10 -10  -1    2.65    1.13
 -10  10   1    2.71    0.62
 -10 -10   1    3.44    0.69
  10  10  -1    3.68    0.67
 -10  10   1    1.44    0.49
  -6 -10   8   -0.12    0.80
  -6 -10   8   -0.30    0.53
   6  10  -8    0.74    0.52
  -6  10   8   -0.29    0.49
   6 -10  -8    0.45    0.90
   5  13   2    5.91    0.70
   5  13   2    5.94    0.73
  -5 -13  -2    5.47    0.77
  -5  13  -2    4.37    0.66
 -10  -2  10    7.66    0.87
 -10   2  10    8.81    0.85
 -10  -2  10    5.68    0.91
  10  -2 -10    6.74    0.81
  -4   8  -8    0.04    0.56
  -4  -8  -8    0.44    0.46
   4  -8   8   -0.46    0.84
  -4  -8  -8    0.16    0.56
 -10  -4  -5    1.71    0.63
  10  -4   5    2.16    0.67
 -10  -4  -5    2.60    0.59
 -10   4  -5    1.76    0.66
  -4 -14   1    0.29    0.66
   4 -14  -1   -0.03    1.06
  -4  14   1    0.27    0.56
  -4  14   1    0.52    0.49
  -4 -14   1    1.42    0.83
  13   1  -7    0.03    0.56
 -13   1   7    0.33    0.36
  13  -1  -7    0.64    0.65
 -13  -1   7    0.12    0.39
   5  -5 -11    1.90    0.81
  -5  -5  11    1.97    0.54
  -5  -5  11    0.63    0.80
  -5   5  11    1.08    0.49
 -11   9   2    0.43    0.56
 -11   9   2   -0.23    0.49
  11   9  -2    1.28    0.59
  11  -9  -2    0.33    1.04
 -11  -9   2    0.89    0.67
 -11   9   3    4.76    0.61
 -11  -9   3    6.75    0.79
  11  -9  -3    7.76    1.24
  11   9  -3    7.96    0.72
 -11   9   3    6.08    0.79
  -3   7  -9    4.18    0.66
  -3  -7  -9    4.20    0.56
   3  -7   9    6.17    1.00
  -3  -7  -9    4.81    0.72
   8 -12  -2    4.62    1.22
  -8  12   2    3.50    0.55
   8  12  -2    7.62    0.78
  -8  12   2    2.76    0.58
   8  -2 -11    2.38    0.72
  -8   2  11    2.54    0.57
  -8  -2  11    2.44    0.60
  -8  -2  11    2.31    0.82
  -5  -7  -8   -0.05    0.51
  -5  -7  -8   -0.11    0.41
  -5   7  -8    0.19    0.54
   5  -7   8   -1.18    0.73
 -10 -10   4    3.21    0.77
  10  10  -4    2.27    0.58
  10 -10  -4    0.26    1.00
 -10  10   4    2.12    0.61
 -10  10   4   -0.07    0.47
   4   0  10    1.83    0.77
  -4   0 -10    1.30    0.65
  -8 -10   7    2.18    0.72
  -8 -10   7    3.09    0.61
   8 -10  -7    1.44    0.99
  -8  10   7    2.11    0.64
  -8  10   7    0.53    0.37
   8  10  -7    2.23    0.58
  -4  14   0    5.83    0.65
  -4 -14   0    6.59    0.98
  -4 -14   0    6.38    0.82
   4 -14   0    4.90    0.76
   4 -14   0    4.93    1.09
  -8   4  -7    1.32    0.64
   8  -4   7    1.21    0.71
  -8  -4  -7    0.45    0.52
   6 -12   3    2.09    0.91
  -6  12  -3    0.63    0.59
   6  12   3   -0.35    0.53
   6 -12   3    0.41    0.59
  -6 -12  -3    0.75    0.62
  -7   3  -8    0.13    0.58
   7  -3   8   -0.22    0.67
  -7  -3  -8    0.57    0.48
  14   0  -3   -0.28    0.56
 -14   0   3    0.29    0.46
 -14   0   3   -0.26    0.54
   3 -13   4    4.81    0.72
   3 -13   4    4.81    0.91
   3  13   4    4.88    0.70
  -3 -13  -4    4.32    1.06
  -3  13  -4    4.17    0.64
   3 -13   4    4.06    0.56
  -3 -13  -4    4.33    0.74
  11  -7   2    0.29    0.73
 -11   7  -2    0.47    0.54
 -11  -7  -2    0.34    0.51
 -11  -7  -2    0.03    0.62
  -8  12   1    3.78    0.60
   8  12  -1    5.54    0.72
   8 -12  -1    3.33    1.43
  -8  12   1    3.87    0.59
   1 -13   5    2.25    0.52
  -1 -13  -5    4.54    1.12
  -1  13  -5    4.67    0.67
   1  13   5    3.63    0.60
  -1 -13  -5    5.93    0.88
   1 -13   5    2.80    0.72
   1 -13   5    3.54    1.01
  -4 -14   2    1.21    0.70
   4 -14  -2    1.31    1.20
  -4  14   2    0.69    0.62
  -4  14   2    1.22    0.52
   4  14  -2    1.00    0.56
  -4 -14   2    0.45    0.81
 -11  -7   7    1.86    0.59
 -11   7   7    1.20    0.69
  11   7  -7    0.82    0.50
  11  -7  -7    1.60    0.93
 -11  -7   7    0.42    0.72
  -3   9  -8    0.69    0.51
  -3  -9  -8   -0.08    0.69
  -3  -9  -8    0.69    0.46
   3  -9   8    0.61    0.77
 -12  -2  -3    2.76    0.66
 -12  -2  -3    3.29    0.63
 -14   0   4    5.73    0.75
  14   0  -4    3.01    0.69
 -14   0   4    2.16    0.44
   4  -6   9   17.77    1.18
  -4   6  -9   11.07    0.73
  -4  -6  -9   18.19    0.82
   9 -11  -4   -0.76    1.17
  -9 -11   4    1.40    0.62
  -9  11   4    0.04    0.59
  -9  11   4    0.17    0.39
   9  11  -4    0.33    0.55
  -2  -8  -9    1.37    0.67
   2  -8   9    1.23    0.87
  -2   8  -9    0.68    0.57
  -8  12   3    5.14    0.75
   8  12  -3    6.89    0.78
  -8 -12   3    6.60    0.77
  -8  12   3    3.19    0.51
   0  -4  11    3.72    0.85
   0   4 -11    2.59    0.50
   0  -4 -11    3.04    0.62
 -13  -5   1    1.36    0.65
 -13   5   1    0.52    0.61
 -13   5   1    1.05    0.60
 -13  -5   1    2.08    0.61
  13  -5  -1    1.10    1.01
   9  11   0    2.27    0.60
   9 -11   0    1.44    1.01
  -9  11   0    0.37    0.55
  -9 -11   0    1.66    0.63
  -9  11   0    0.18    0.50
 -12  -6  -1    2.45    0.65
 -12   6  -1    2.76    0.71
 -12   6  -1    3.56    0.63
  12  -6   1    2.43    0.89
  14   0  -2    0.29    0.69
 -14   0   2   -0.14    0.52
 -14   0   2   -0.55    0.55
   2 -12   6    6.27    0.70
  -2 -12  -6    8.28    1.09
  -2 -12  -6    9.64    0.90
   2  12   6   11.60    0.79
  -2  12  -6    8.51    0.71
   6   0   9   -0.04    0.58
  -6   0  -9    1.12    0.53
  -8  -6  10    0.62    0.76
   8  -6 -10    2.67    0.77
  -8  -6  10    0.79    0.52
  -8   6  10    1.91    0.67
 -11  -9   1    0.37    0.61
 -11   9   1    0.85    0.55
 -11   9   1    0.80    0.49
  11   9  -1    0.36    0.58
  11  -9  -1   -0.15    1.10
 -13   5   5    0.71    0.64
  13   5  -5    1.03    0.47
  13   5  -5    0.24    0.53
 -13   5   5    0.61    0.43
  13  -5  -5    0.79    0.84
 -11   9   4    1.33    0.62
  11  -9  -4    0.71    0.99
 -11   9   4    1.17    0.45
  11   9  -4    3.44    0.65
   5  -9   7   -0.06    0.78
  -5  -9  -7   -0.42    0.64
  -5  -9  -7    0.54    0.51
  -5   9  -7   -0.31    0.53
 -10  10   0    0.66    0.54
 -10 -10   0   -0.12    0.61
 -10  10   0    0.07    0.54
  10  10   0    1.07    0.61
  10 -10   0    0.51    0.97
  -9  -7   9    5.15    0.53
  -9  -7   9    4.87    0.88
  -9  -7   9    4.91    0.70
  -9   7   9    5.38    0.75
   9  -7  -9    5.79    0.85
  -1  -5  11    0.67    0.81
   1   5 -11    1.49    0.47
   1  -5 -11    0.13    0.59
  -4   8  10    0.10    0.51
  -4  -8  10   -0.14    0.35
  -4  -8  10   -1.53    0.81
   4  -8 -10    2.02    0.78
   4   8 -10   -0.40    0.41
  -4   2 -10    2.37    0.57
  -4  -2 -10    2.15    0.56
   4   2  10    3.53    0.74
   4  -2  10    3.12    0.78
   9  -5 -10    4.71    0.84
  -9  -5  10    4.18    0.66
  -9  -5  10    4.62    0.81
  -9   5  10    3.10    0.66
   1  -3  11   -0.11    0.69
  -1  -3 -11    0.38    0.50
  -1   3 -11    1.05    0.54
 -14  -2   3    0.94    0.46
 -14   2   3    0.45    0.50
 -14   2   3    1.32    0.75
  14   2  -3    0.35    0.58
  14  -2  -3    1.52    0.75
 -14  -2   3   -0.14    0.49
   6 -12  -6    0.50    0.99
   6  12  -6    1.03    0.57
  -6  12   6    0.75    0.43
  -6  12   6    0.18    0.56
  -6 -12   6   -0.52    0.72
  -6 -12   6   -0.13    0.64
  -6  -8  -7    9.90    0.84
  -6  -8  -7    8.63    0.71
   6  -8   7    9.05    0.96
  -6   8  -7    6.72    0.75
  -4 -12  -5   -0.47    0.66
  -4  12  -5    1.21    0.57
   4  12   5    0.82    0.50
   4 -12   5    0.59    0.88
   4 -12   5    0.25    0.49
  -2 -12   7    3.50    0.58
  -2 -12   7    3.48    1.01
  -2  12   7    3.95    0.59
   2  12  -7    3.36    0.57
   2 -12  -7    3.09    0.92
  -2   8  10   -0.49    0.44
   2   8 -10   -0.34    0.44
   2  -8 -10    0.98    0.72
   4 -14   1    1.82    0.65
  -4  14  -1    2.38    0.56
   4  14   1    2.89    0.63
  -4 -14  -1    2.45    0.82
   4 -14   1    3.11    1.06
  -8  12   0   -0.30    0.48
   8  12   0    0.28    0.56
  -8  12   0   -0.24    0.44
  -8 -12   0    0.39    0.63
   8 -12   0    3.36    1.33
 -10  -8  -3    0.20    0.61
  10  -8   3    2.32    0.81
 -10   8  -3   -0.15    0.54
 -10  -8  -3    0.60    0.52
  -3 -11   8    2.32    0.54
   3 -11  -8    0.51    0.89
  -3  11   8    1.76    0.47
   3  11  -8    2.24    0.53
  -3 -11   8    2.19    0.84
  -3  11   8    2.87    0.62
   8  -8  -9   -0.24    0.78
  -8  -8   9    0.85    0.48
   8   8  -9    0.91    0.48
  -8   8   9    0.83    0.61
  -8  -8   9    0.71    0.71
   9  -7   5    2.05    0.78
  -9   7  -5    2.51    0.59
  -9  -7  -5    2.84    0.58
  -9  -7  -5    1.55    0.65
   2 -14   3    5.52    0.74
   2  14   3    6.30    0.69
   2 -14   3    8.51    1.08
  -2 -14  -3    8.84    0.89
  -2 -14  -3    7.85    1.17
  -7  -7  10    2.43    0.54
  -7   7  10    1.29    0.63
   7  -7 -10    2.75    0.78
  -7  -7  10    2.08    0.78
  13  -3   1    0.78    0.62
 -13   3  -1    0.39    0.60
 -13  -3  -1    0.07    0.57
 -13  -3  -1    0.17    0.56
 -13   3  -1    0.75    0.66
  14  -2  -4    2.70    0.80
 -14  -2   4    2.42    0.60
 -14   2   4    1.85    0.80
 -14  -2   4    2.98    0.54
 -14   2   4    2.19    0.48
  14   2  -4    2.63    0.62
 -12  -4   8    0.97    0.72
  12  -4  -8    0.64    0.71
 -12  -4   8    0.65    0.56
 -14   0   5    0.03    0.44
  14   0  -5    0.03    0.57
 -14   0   5    0.57    0.66
  -6   6  -8    1.77    0.55
  -6  -6  -8    1.53    0.52
   6  -6   8    0.29    0.73
  -4 -14   3    0.53    0.77
   4 -14  -3    0.49    1.19
   4  14  -3    1.37    0.60
  -4  14   3    0.82    0.53
  -4 -14   3    0.87    0.57
  -4  14   3    0.51    0.55
 -10   6   9    5.37    0.70
 -10  -6   9    6.83    0.72
 -10  -6   9    5.97    0.81
  -9  -5  -6    1.62    0.58
  -9   5  -6    1.35    0.57
  -9  -5  -6    0.97    0.55
   9  -5   6    0.11    0.68
  -4 -10  -7    3.56    0.75
  -4  10  -7    2.66    0.63
   4  10   7    4.14    0.60
   4 -10   7    3.56    0.91
   5  13  -5    2.58    0.70
  -5  13   5    2.61    0.64
  -5 -13   5    3.28    0.67
  -5 -13   5    3.08    0.86
  -5  13   5    1.86    0.47
   5 -13  -5    3.33    1.09
   2  14  -4    4.69    0.73
  -2  14   4    5.18    0.65
  -2 -14   4    4.72    0.75
   2 -14  -4    3.48    1.25
  -2 -14   4    4.40    0.99
   2 -14  -4    4.89    0.90
  14  -2  -2    1.74    0.76
 -14   2   2    2.68    0.79
 -14  -2   2    2.59    0.62
 -14  -2   2    3.51    0.59
 -14   2   2    2.15    0.56
  -6   2  -9    0.24    0.58
   6  -2   9    0.44    0.70
  -6  -2  -9    0.42    0.51
   6   2   9    0.05    0.52
   2  -6  10    1.97    0.82
  -2   6 -10    2.05    0.52
  -4   0  12    3.15    0.86
  -4   0  12    2.85    0.45
 -13  -3   7    3.68    0.64
  13  -3  -7    3.46    0.81
 -13  -3   7    3.55    0.54
 -13   3   7    2.88    0.48
 -13   3   7    3.89    0.79
  13   3  -7    3.27    0.58
   2   0  11   -0.04    0.75
 -10  10   5   -0.26    0.39
 -10  10   5   -0.51    0.59
 -10 -10   5    0.35    0.62
  10  10  -5    0.44    0.56
  10 -10  -5    0.26    1.02
 -12  -8   3    0.68    0.62
 -12   8   3    0.66    0.53
  12   8  -3   -0.08    0.55
  12  -8  -3   -1.32    0.95
 -12   8   3    0.61    0.49
   8  12  -4    0.98    0.59
  -8 -12   4    1.23    0.67
  -8  12   4    0.86    0.58
  -8  12   4    0.81    0.47
  -8 -12   4    2.13    0.68
   1  11  -8    1.45    0.56
  -1  11   8    1.48    0.50
  -1 -11   8    0.98    0.83
   1 -11  -8    0.53    0.68
  -1 -11   8    1.64    0.46
   1 -11  -8    2.09    0.87
   0  14   4    3.97    0.63
   0 -14  -4    3.94    0.79
   0 -14   4    4.18    1.07
   0 -14  -4    2.64    1.10
   0 -14   4    3.23    0.65
   0  14  -4    4.22    0.63
   4  -6 -11    1.07    0.68
  -4  -6  11    0.14    0.85
  -4   6  11    1.62    0.56
  -5  -5  -9    5.86    0.56
  -5   5  -9    5.44    0.65
   5  -5   9    8.52    0.89
   2 -10   8    0.42    0.88
   2  10   8    1.10    0.48
  -2 -10  -8    0.65    0.64
  -2  10  -8    0.72    0.56
 -12  -8   2    3.59    0.70
  12  -8  -2    2.52    1.06
 -12   8   2    3.51    0.73
 -12   8   2    2.67    0.52
  12   8  -2    4.36    0.68
 -14   0   1   -0.84    0.53
 -14   0   1   -0.23    0.46
 -10   0  -6    1.89    0.59
   7  13  -2    1.19    0.57
  -7  13   2    1.11    0.53
  -7 -13   2    1.33    0.63
  -7  13   2    1.00    0.57
  -9  -1  11    0.60    0.58
  -9  -1  11    1.26    0.78
  -9   1  11    0.63    0.56
  -4 -12   7    2.20    0.87
  -4 -12   7    1.86    0.61
   4  12  -7    0.85    0.58
  -4  12   7    0.97    0.58
   4 -12  -7    2.08    0.91
  -4  12   7    1.57    0.44
  -1  -9  -9    1.66    0.67
  -1   9  -9    1.07    0.54
  -1  -9  -9    0.34    0.67
   1  -9   9    0.99    0.87
  -7  13   1    3.63    0.59
  -7  13   1    4.14    0.62
   7  13  -1    4.62    0.71
   7  11  -7    1.51    0.60
  -7 -11   7    2.09    0.61
   7 -11  -7    1.96    0.97
  -7 -11   7    2.64    0.80
  -7  11   7    0.34    0.36
  -3   1  12    2.06    0.44
  -3   1  12    2.64    0.84
  -3  -1  12    2.44    0.79
  -1  -7 -10   -0.24    0.54
   1  -7  10   -0.02    0.82
  -1   7 -10   -0.33    0.46
 -12   0   9   -1.36    0.82
  12   0  -9   -0.10    0.63
   3  -5  10    3.37    0.84
  -3   5 -10    2.50    0.54
  11  -9   0    0.28    1.07
 -11  -9   0    0.65    0.64
  11   9   0    1.12    0.61
 -11   9   0    0.35    0.51
 -11   9   0   -0.82    0.55
 -11   9   5    1.11    0.44
  11   9  -5    4.19    0.73
 -11   9   5    2.69    0.70
 -11  -9   5    4.05    0.76
  11  -9  -5    4.61    1.05
  -5   1  12    0.28    0.40
  -5   1  12    1.34    0.75
  -5  -1  12    0.42    0.37
  -9  11   5    6.05    0.76
  -9  11   5    2.98    0.56
   9  11  -5    9.18    0.75
  -9 -11   5    7.60    0.93
  -9 -11   5    8.69    0.79
 -12   6   7    0.08    0.66
  12   6  -7    0.45    0.52
  12  -6  -7   -1.12    0.80
 -12  -6   7    0.90    0.76
 -12  -6   7   -0.44    0.56
 -14  -2   5    1.95    0.48
 -14   2   5    0.52    0.82
  14  -2  -5    0.89    0.74
  14   2  -5    1.59    0.59
 -14  -2   5    2.23    0.59
 -14   2   5    1.92    0.48
   5 -13   3    1.99    0.64
  -5 -13  -3    3.64    0.72
  -5  13  -3    2.27    0.68
   5  13   3    2.34    0.60
  12  -8  -4    1.43    0.97
 -12   8   4    3.14    0.64
  12   8  -4    1.52    0.57
 -12   8   4    1.12    0.46
  13  -5   0    1.08    0.88
 -13   5   0    1.12    0.69
 -13   5   0    0.86    0.73
 -13  -5   0    0.84    0.55
 -13  -5   0    1.43    0.62
   2  -6 -11    0.33    0.68
  -2  -6  11    1.62    0.87
  -2   6  11    0.78    0.46
  -7   7  -7    3.10    0.57
   7  -7   7    5.12    0.84
  -7  -7  -7    3.87    0.68
  -7  -7  -7    4.05    0.60
 -10   4  10    3.92    0.66
 -10  -4  10    4.86    0.73
 -10  -4  10    4.44    0.82
  10  -4 -10    4.08    0.83
  -9  11  -1   -0.38    0.52
  -9 -11  -1   -0.80    0.60
   9  11   1    0.17    0.56
   9 -11   1   -0.05    0.95
  -9  11  -1   -0.32    0.51
   0 -12  -7    0.01    0.78
   0 -12  -7   -0.09    0.84
   0 -12   7    0.31    0.43
   0  12   7    0.69    0.51
   0  12  -7    0.98    0.58
   0 -12   7    0.42    0.85
  -9  -1  -7    0.86    0.52
  -9   1  -7    0.77    0.57
   1 -13  -6    4.72    1.09
   1 -13  -6    4.52    0.79
  -1 -13   6    4.81    0.71
  -1 -13   6    5.49    1.02
   1  13  -6    6.69    0.65
  -1  13   6    3.57    0.58
  -2   0  12    2.45    0.90
  -2  10   9    1.80    0.60
  -2 -10   9    1.07    0.89
   2 -10  -9    2.86    0.89
   2  10  -9    2.11    0.56
  -4   2  12    0.46    0.39
  -4   2  12    0.25    0.79
  -4  -2  12   -0.38    0.72
   7  -5 -11    2.49    0.78
  -7  -5  11    3.00    0.84
  -7  -5  11    2.87    0.59
  -7   5  11    2.08    0.57
   3 -13  -6   -0.17    1.06
  -3 -13   6    0.80    0.90
  -3 -13   6    1.21    0.57
   3  13  -6    2.12    0.61
  -3  13   6    1.62    0.54
   2   2  11    3.70    0.74
  -2   2 -11    4.10    0.63
   2  -2  11    4.26    0.79
  -7  -9   9    5.24    0.90
   7   9  -9    3.77    0.56
  -7   9   9    1.82    0.68
  -7  -9   9    3.75    0.56
   7  -9  -9    2.93    0.83
  13  -5  -6    0.73    0.72
 -13   5   6    0.56    0.38
  13   5  -6    2.14    0.62
 -13   5   6   -0.49    0.60
   7 -13  -3    4.05    1.28
  -7  13   3    1.97    0.53
  -7 -13   3    2.96    0.79
   7  13  -3    3.62    0.66
  -7  13   3    2.10    0.55
  -7 -13   3    3.35    0.68
  -1  15   0    6.58    0.72
   1 -15   0    4.34    1.07
   1  15   0    6.94    0.72
  -1 -15   0    7.90    1.08
   1 -15   0    4.87    0.77
  -1 -15   0    6.40    0.76
   4  10  -9    3.73    0.54
  -4 -10   9    3.69    0.93
  -4 -10   9    2.83    0.53
  -4  10   9    3.60    0.62
   4 -10  -9    2.92    0.84
  -8 -10  -4    2.19    0.68
   8  10   4    1.37    0.62
   8 -10   4    1.07    0.83
  -8  -4  11    4.59    0.77
  -8   4  11    2.75    0.65
  -8  -4  11    2.97    0.85
   8  -4 -11    3.24    0.84
   7  11   4    6.65    0.74
  -7 -11  -4    7.05    0.85
   7 -11   4    5.09    1.06
  -5 -11   8   -0.25    0.53
   5 -11  -8   -0.94    0.78
  -5 -11   8    1.42    0.78
   5  11  -8    0.19    0.55
  -5  11   8    0.73    0.55
 -11  -1  -5    1.15    0.49
 -11   1  -5    0.25    0.56
 -14   2   1    0.64    0.52
 -14  -2   1    1.10    0.55
 -14   2   1   -0.08    0.76
 -14  -2   1    1.07    0.62
  14  -2  -1    0.73    0.78
  12   8  -1    1.48    0.63
 -12   8   1    0.67    0.52
 -12   8   1    1.55    0.61
  12  -8  -1    2.03    0.96
 -12  -8   1    2.03    0.71
  -7  13   0    0.70    0.56
   7  13   0    0.31    0.57
   7 -13   0   -0.60    1.06
  -7  13   0   -0.02    0.51
  -7 -13   0   -0.22    0.61
 -13  -1  -2    4.46    0.62
 -13   1  -2    4.27    0.63
 -13   1  -2    4.45    0.75
 -13  -1  -2    4.09    0.62
 -10  -2  -6    4.20    0.62
 -10   2  -6    4.38    0.69
  -1 -15   1    1.17    0.93
  -1  15   1    1.29    0.58
  -1 -15   1   -0.48    0.70
   1  15  -1    0.63    0.54
   1 -15  -1    0.59    0.98
   1 -15  -1    0.00    0.71
   8 -12   1    1.36    1.02
  -8 -12  -1    0.36    0.61
  -8  12  -1    1.24    0.60
  -8  12  -1    1.20    0.50
  -6   0  12   -0.22    0.45
 -11  -1  10    1.12    0.83
 -11   1  10    1.11    0.74
  11   1 -10    0.98    0.67
  11  -1 -10    0.50    0.72
  -6  -8  10    1.56    0.78
  -6   8  10    1.01    0.51
   6  -8 -10    1.93    0.81
  -6  -8  10    0.59    0.42
 -10 -10  -1    1.26    0.67
 -10  10  -1    1.44    0.53
  10 -10   1    2.10    1.06
 -10  10  -1    1.21    0.52
  10  10   1    0.35    0.59
   4 -14   2    2.64    1.01
   4 -14   2    1.83    0.62
  -4 -14  -2    2.24    0.72
  -4  14  -2    1.91    0.58
   4  14   2    2.61    0.58
  12  -2  -9    1.62    0.69
 -12  -2   9    1.61    0.74
  12   2  -9    2.82    0.75
 -12   2   9    1.31    0.75
 -11  -5  -4    0.58    0.63
  11  -5   4    1.08    0.63
 -11  -5  -4    0.79    0.53
 -11  -5   9    1.07    0.76
 -11   5   9    0.98    0.70
  11  -5  -9    1.39    0.83
 -11  -5   9    0.97    0.54
  12  -4   3    2.50    0.63
 -12  -4  -3    2.21    0.56
 -12   4  -3    2.56    0.69
 -12  -4  -3    2.71    0.60
  10   8  -8    0.63    0.56
 -10  -8   8    0.46    0.72
 -10  -8   8    0.62    0.58
 -14   0   6    6.69    0.55
 -14   0   6    9.49    0.86
  14   0  -6    8.86    0.86
  -1 -15  -1    2.55    1.13
   1  15   1    1.02    0.55
  -1  15  -1    1.84    0.59
  -1 -15  -1    1.81    0.72
   1 -15   1    2.01    0.74
   1 -15   1    0.94    0.94
  -3 -11  -7    0.23    0.76
   3  11   7    0.54    0.56
  -3  11  -7    0.46    0.55
   3 -11   7    0.12    0.92
   9  -9  -8    1.14    0.88
   9   9  -8    2.05    0.61
  -9  -9   8    1.80    0.60
  -9  -9   8    1.20    0.66
 -13  -1   8   10.12    0.89
  13  -1  -8   10.75    0.90
  13   1  -8    8.47    0.78
 -13   1   8   10.10    0.98
 -13  -1   8    9.86    0.60
   6  10   6    3.85    0.67
  -6  10  -6    2.79    0.58
   6 -10   6    4.01    1.00
  -6 -10  -6    3.88    0.72
   4 -14  -4   -0.34    1.16
  -4 -14   4    2.51    0.88
   4  14  -4    2.31    0.67
  -4  14   4    2.20    0.66
  -4  14   4    1.82    0.54
  -4 -14   4    2.41    0.71
  -2   2  12    3.72    0.55
  -2   2  12    6.79    0.90
  -2  -2  12    7.62    0.96
  -6   6  11    5.65    0.63
   6  -6 -11    7.72    0.86
  -6  -6  11    8.16    1.02
  -6  -6  11    6.88    0.69
   0  -8 -10    0.70    0.62
   0  -8  10   -0.71    0.76
   0  -8 -10   -0.31    0.53
   0   8 -10    0.55    0.51
  -8   0  -8    3.79    0.59
  -7  -9  -6    1.05    0.62
  -7  -9  -6   -0.07    0.48
  -7   9  -6   -0.44    0.56
   7  -9   6   -0.08    0.70
   9   9   4    1.43    0.61
   9  -9   4    1.05    0.83
  -9  -9  -4    0.74    0.62
  12   8  -5    4.72    0.62
  12  -8  -5    1.84    0.96
 -12  -8   5    5.61    0.73
 -12   8   5    2.83    0.63
 -12   8   5    1.98    0.46
   4  -4  10    6.01    0.94
  -4  -4 -10    4.28    0.51
  -4   4 -10    5.30    0.59
  12  -6   2    1.20    0.80
 -12  -6  -2    1.05    0.58
 -12  -6  -2    0.13    0.61
 -12   6  -2    0.74    0.55
  -8 -12   5    3.09    0.76
   8 -12  -5    1.78    1.11
  -8 -12   5    5.42    0.73
  -8  12   5    2.94    0.62
  -8  12   5    0.73    0.39
   8  12  -5    4.73    0.74
  -6 -12  -4    1.81    0.68
   6  12   4    0.23    0.51
   6 -12   4    1.40    0.82
   6 -12   4    0.50    0.54
   7  -5   8   -0.94    0.62
  -7  -5  -8    0.86    0.51
  -7   5  -8    0.46    0.52
  -9  -3  11   -0.93    0.80
  -9  -3  11    0.68    0.65
  -9   3  11    0.49    0.59
  14  -4  -3   -0.96    0.85
 -14  -4   3    0.81    0.65
 -14   4   3    0.30    0.66
 -14   4   3    1.01    0.54
 -14  -4   3    0.38    0.51
  -1 -15   2    2.35    0.72
   1 -15  -2    2.73    1.14
   1 -15  -2    3.56    0.75
  -1 -15   2    2.47    0.85
  -1  15   2    2.51    0.56
  -6  -2  12   -0.54    0.70
   6  -2 -12   -0.05    0.68
  -6   2  12    0.55    0.44
  -6  -2  12    0.69    0.44
  -3  -3  12    3.19    0.85
  -3   3  12    1.13    0.42
   3  -3 -12    2.77    0.74
 -14   0   0    5.00    0.61
 -14   0   0    6.99    0.75
  11  -7   3    4.05    0.86
 -11   7  -3    2.19    0.58
 -11  -7  -3    3.05    0.62
 -11  -7  -3    4.00    0.72
  -1   1  12    2.98    0.80
  -1  -1  12    4.15    0.89
 -11  -7   8    1.87    0.60
  11  -7  -8    1.67    0.90
 -11  -7   8    2.05    0.75
 -14   4   4    1.38    0.52
 -14  -4   4    2.62    0.54
 -14   4   4    3.33    0.79
 -14  -4   4    2.83    0.67
  14  -4  -4    3.69    0.92
  -5   3  12    0.33    0.45
   5  -3 -12    0.99    0.69
  -3 -13  -5    2.69    0.71
   3  13   5    1.92    0.55
  -3  13  -5    1.54    0.58
   3 -13   5    1.69    0.60
  14  -2  -6   10.84    1.04
 -14  -2   6   13.62    0.84
 -14  -2   6   11.98    0.84
  14   2  -6   12.53    0.82
 -14   2   6   11.95    1.07
 -14   2   6    9.47    0.72
  -7 -13   4    3.90    0.74
  -7  13   4    2.41    0.66
   7 -13  -4    0.29    1.08
  -7 -13   4    5.33    0.91
  -7  13   4    1.94    0.50
   7  13  -4    5.09    0.71
   5 -11   6    0.26    0.80
  -5 -11  -6    0.04    0.63
  -5  11  -6   -0.14    0.59
   5  11   6    0.43    0.48
 -12   0  -4    8.32    0.75
 -10 -10   6    3.63    0.78
 -10  10   6    3.28    0.69
 -10 -10   6    4.00    0.72
  10  10  -6    4.63    0.67
 -10  10   6    0.72    0.38
  10 -10  -6    3.31    1.02
 -10  -6  -5    3.70    0.66
  10  -6   5    4.31    0.81
 -10  -6  -5    3.64    0.63
 -10   6  -5    2.23    0.64
   2 -14   4    4.75    0.69
  -2  14  -4    5.66    0.68
   2  14   4    5.96    0.68
  -2 -14  -4    3.81    0.99
   2 -14   4    5.84    1.02
  -2 -14  -4    6.84    0.89
  -9   3  -7    1.45    0.62
   9  -3   7    4.17    0.72
  -9  -3  -7    2.90    0.56
 -14   4   2    0.92    0.83
 -14   4   2    0.84    0.56
 -14  -4   2    1.41    0.58
 -14  -4   2    0.93    0.58
  14  -4  -2    2.36    0.79
  -6   4  -9    2.13    0.58
   6  -4   9    3.94    0.87
  -6  -4  -9    1.88    0.51
  -8 -10   8    0.62    0.84
   8  10  -8    0.92    0.53
  -8 -10   8    0.33    0.61
   8 -10  -8    0.95    0.91
  -7  13  -1    3.67    0.60
  -7  13  -1    5.29    0.71
  -7 -13  -1    6.63    0.80
   7 -13   1    5.57    1.16
  -8   2  -8   -0.12    0.61
   8  -2   8    0.05    0.57
  -8  -2  -8    0.57    0.47
  -5   1 -10    2.77    0.66
  -5  -1 -10    1.06    0.60
   5   1  10    2.66    0.69
   5  -1  10    1.36    0.73
 -11   9  -1    0.70    0.53
  11  -9   1    1.56    1.04
  11   9   1    2.05    0.65
 -11   9  -1    0.95    0.53
 -11  -9  -1    2.02    0.68
 -11  -9   6   -0.11    0.63
  11   9  -6    0.88    0.51
 -11   9   6    0.71    0.68
  11  -9  -6   -0.38    0.83
 -11   9   6   -0.66    0.34
 -12   8   0    0.90    0.43
  12   8   0    1.85    0.59
 -12   8   0    0.88    0.50
 -12  -8   0    1.41    0.67
  12  -8   0    0.64    0.94
  -1 -15  -2    2.89    0.93
  -1  15  -2    3.49    0.64
   1 -15   2    2.31    0.71
   1 -15   2    1.75    0.94
   1  15   2    4.15    0.68
   1  11   8    0.20    0.52
  -1 -11  -8   -0.35    0.77
  -1 -11  -8    0.38    0.69
  -1  11  -8   -0.15    0.48
   0 -10  -9    1.11    0.78
   0 -10  -9    1.57    0.67
   0  10  -9    1.83    0.62
   1 -13   6    4.08    1.01
   1 -13   6    2.88    0.62
  -1 -13  -6    3.32    0.75
  -1 -13  -6    2.48    0.94
   1  13   6    4.46    0.67
  -1  13  -6    3.09    0.62
 -13  -7   3    2.32    0.70
 -13   7   3    2.24    0.62
  13   7  -3    3.47    0.67
 -13   7   3    2.31    0.55
  13  -7  -3    2.20    0.96
  -2 -14   5    3.38    0.95
  -2 -14   5    0.84    0.68
   2 -14  -5    1.89    0.77
  -2  14   5    1.99    0.52
   2  14  -5    3.01    0.61
   2 -14  -5    1.20    1.10
  -7   1  12    0.44    0.86
  -7  -1  12    0.23    0.74
  -7   1  12    0.33    0.45
  -7  -1  12    0.51    0.45
 -11  -3  -5    1.29    0.59
 -11   3  -5    0.44    0.66
   3  -9 -10    0.86    0.72
  -3  -9  10    0.52    0.99
   3   9 -10    0.19    0.48
  -3   9  10    0.05    0.53
   8  -6   7    2.16    0.80
  -8   6  -7    1.67    0.58
  -8  -6  -7    1.63    0.50
 -13   3  -2    7.58    0.79
 -13   3  -2    9.21    0.92
 -13  -3  -2    9.39    0.86
  -3  15   1    3.40    0.69
  -3 -15   1    3.64    0.82
  -3 -15   1    3.97    0.88
   3 -15  -1    4.06    1.39
   3 -15  -1    2.37    0.71
   1  -5  11    0.67    0.78
  -1   5 -11    0.49    0.46
  -1  -5 -11    1.05    0.60
 -11  -3  10   11.98    1.12
 -11  -3  10   10.14    1.01
  11  -3 -10    9.72    0.94
 -11   3  10   10.76    0.93
  -8  -8  -6    1.64    0.61
   8  -8   6    0.41    0.83
  -8  -8  -6    0.87    0.53
  -8   8  -6   -0.04    0.51
   3  -7 -11    1.43    0.70
  -3   7  11    0.32    0.48
  -3  15   0    4.25    0.69
   3 -15   0    5.81    1.10
   3  15   0    5.59    0.74
  -3 -15   0    5.88    1.03
  -3 -15   0    5.53    0.81
   3 -15   0    4.28    0.82
   6  14  -1    3.57    0.66
  -6 -14   1    2.46    0.67
  -6  14   1    2.03    0.55
  -6  14   1    1.32    0.64
   6 -14  -1    1.79    1.14
   5  13  -6    0.40    0.53
  -5  13   6    0.25    0.47
  -5 -13   6   -1.28    0.79
  -5 -13   6   -0.55    0.53
  -5  13   6    0.09    0.55
   5 -13  -6   -1.18    0.97
 -14  -2   0    2.40    0.63
 -14   2   0    2.43    0.76
 -14   2   0    3.25    0.61
 -14  -2   0    3.22    0.59
  -9 -11   6    2.56    0.78
  -9 -11   6    3.91    0.67
   9  11  -6    2.12    0.55
  -9  11   6    0.82    0.41
  -9  11   6    1.49    0.65
 -13   7   2    0.40    0.57
 -13   7   2   -0.25    0.49
  13   7  -2    1.72    0.61
 -13  -7   2    1.86    0.67
  13  -7  -2    1.29    0.94
  -6  14   2    1.91    0.61
  -6  14   2    2.17    0.57
   6 -14  -2    1.05    1.28
  -6 -14   2    3.33    0.72
   6  14  -2    2.52    0.63
  -6 -14   2    2.74    0.83
 -13   5  -1    4.08    0.70
 -13   5  -1    4.11    0.69
 -13  -5  -1    6.76    0.83
 -13  -5  -1    6.35    0.71
  13  -5   1    6.81    0.91
   6  12  -7    0.15    0.57
   6 -12  -7   -0.16    0.99
  -6 -12   7    0.46    0.83
  -6  12   7   -0.03    0.39
  -6 -12   7    1.22    0.67
  13  -7  -4    5.13    1.02
  13   7  -4    7.78    0.76
 -13  -7   4    8.67    0.85
 -13   7   4    4.37    0.62
 -13   7   4    5.88    0.85
  10   0 -11   -0.06    0.65
 -10   0  11    1.38    0.67
   6  10  -9    2.50    0.55
  -6 -10   9    1.78    0.50
  -6 -10   9    0.56    0.82
   6 -10  -9    2.10    0.85
  -6  10   9    0.90    0.57
   0  -6  11   -0.50    0.79
   0  -6 -11    0.06    0.60
   0   6 -11    0.37    0.49
 -14  -4   5    0.79    0.48
 -14   4   5   -0.03    0.52
  14   4  -5    0.73    0.51
 -14  -4   5    0.53    0.60
  14  -4  -5    0.78    0.72
 -14   4   5   -1.04    0.72
 -12   2  -4    5.20    0.70
 -12  -2  -4    5.25    0.64
  13  -3  -8    1.47    0.80
 -13  -3   8    1.91    0.43
  13   3  -8    2.24    0.58
 -13  -3   8    2.58    0.67
  -9 -11  -2    1.49    0.67
   9 -11   2    0.97    0.95
  -9  11  -2    1.14    0.57
  -3   1 -11    0.75    0.53
   3   1  11    0.86    0.66
   3  -1  11    2.16    0.78
   0 -14   5    1.98    0.99
   0 -14  -5    1.08    1.08
   0  14   5    1.50    0.56
   0 -14   5    1.73    0.57
   0  14  -5    1.58    0.60
   0 -14  -5    1.21    0.75
  -4   4  12    1.58    0.45
   4  -4 -12    1.96    0.68
   3 -15  -2   -0.28    1.08
  -3 -15   2    0.87    0.77
   3 -15  -2    2.28    0.79
   3  15  -2    1.26    0.62
  -3 -15   2    3.52    0.74
  -3  15   2    0.40    0.48
 -13   5   7    1.90    0.75
  13  -5  -7    1.82    0.83
 -13  -5   7    1.02    0.60
   2  -4  11    0.12    0.67
  -2   4 -11    0.43    0.49
  -5   7  11    4.91    0.65
  -5  -7  11    5.66    0.94
   5  -7 -11    2.68    0.72
  -8  12  -2    2.28    0.61
   8  12   2    3.16    0.71
  -8 -12  -2    3.21    0.68
   8 -12   2    2.60    1.10
  -6  14   0    0.87    0.58
  -6  14   0    0.40    0.55
 -10  -8  -4    0.32    0.58
 -10  -8  -4    0.77    0.56
  10  -8   4    0.83    0.70
   0   0  12    5.61    0.94
   1  15  -3    0.37    0.54
  -1 -15   3    1.58    0.71
  -1 -15   3   -0.09    0.80
  -1  15   3    0.40    0.50
   1 -15  -3   -1.25    1.10
   4 -14   3    2.18    0.66
   4  14   3    1.65    0.57
  -4 -14  -3    0.52    0.70
   4 -14   3    2.09    1.03
   5   9 -10   -0.36    0.51
   5  -9 -10   -0.02    0.82
  -5  -9  10    1.50    0.90
  -5  -9  10    0.78    0.40
  -5   9  10   -0.07    0.53
 -14   4   1    0.97    0.75
 -14  -4   1    0.59    0.64
 -14  -4   1   -0.14    0.52
  14  -4  -1    0.09    0.87
 -14   4   1    0.01    0.63
 -10   4  -6   -0.41    0.70
  10  -4   6    2.27    0.70
 -10  -4  -6    2.48    0.59
 -14   0   7   -0.29    0.35
  14   0  -7   -0.55    0.60
  -3  15  -1    0.92    0.54
   3 -15   1    0.38    0.63
   3  15   1    0.42    0.57
   3 -15   1    0.45    1.00
  -3 -15  -1    2.11    0.82
 -12   4   9    1.33    0.63
 -12  -4   9    0.78    0.70
 -12  -4   9   -0.36    0.58
  12  -4  -9    0.11    0.83
 -10  10  -2    1.13    0.54
 -10 -10  -2    1.30    0.63
  10  10   2    1.46    0.60
  10 -10   2    1.80    0.94
  12  -8  -6    3.17    0.98
  12   8  -6    3.51    0.66
 -12   8   6    2.18    0.64
 -12  -8   6    2.94    0.67
  -6  14   3   -0.56    0.51
  -6 -14   3    0.60    0.78
   6 -14  -3   -1.50    1.18
  -6  14   3    0.92    0.52
   6  14  -3    0.44    0.59
  -6 -14   3    0.80    0.66
   1  -3 -12    3.41    0.66
  -1  -3  12    3.87    0.93
   5  13   4    0.30    0.57
   5 -13   4    0.95    0.56
  -5 -13  -4   -0.36    0.67
   5 -13   4    0.71    0.89
  10  -2 -11    0.79    0.72
 -10  -2  11   -0.01    0.77
 -10  -2  11    1.41    0.74
 -10   2  11    1.12    0.59
 -12  -6   8    2.05    0.81
  12  -6  -8    1.84    0.86
 -12  -6   8    2.77    0.62
   2  12   7    3.70    0.66
  -2  12  -7    1.84    0.57
  -2 -12  -7    3.10    0.83
   1   9 -10    3.93    0.60
   1  -9 -10    2.54    0.71
   1  -9 -10    1.74    0.67
  -7   1  -9   -0.13    0.63
  -7  -1  -9    0.06    0.47
   7  -1   9   -0.24    0.54
  -4 -12  -6   -0.50    0.64
   4 -12   6    0.23    0.87
   4  12   6    0.11    0.55
  -4  12  -6   -0.05    0.57
 -13   7   1    0.50    0.57
 -13  -7   1    0.88    0.57
 -13   7   1    0.39    0.55
 -13  -7   1    1.47    0.67
  13  -7  -1    0.12    1.00
   4  14  -5    3.66    0.70
   4 -14  -5    1.57    1.13
  -4 -14   5    3.35    0.89
  -4 -14   5    2.73    0.69
  -4  14   5    1.19    0.59
  -4  14   5    0.97    0.48
 -13   7   5    3.61    0.75
  13  -7  -5    2.82    0.98
 -13   7   5    1.17    0.45
  13   7  -5    4.05    0.69
  -2  -4  12    3.17    0.84
   2  -4 -12    2.29    0.72
  -2   4  12    0.95    0.45
  -5  -3 -10    3.51    0.60
  -5   3 -10    4.68    0.70
   5  -3  10    5.88    0.92
   7 -13  -5    1.84    1.15
  -7  13   5    1.61    0.49
  -7  13   5    0.63    0.58
  -7 -13   5    3.00    0.83
  -7 -13   5    2.20    0.65
   7  13  -5    4.00    0.65
  -8   0  12    0.02    0.50
  -8   0  12    1.14    0.80
   1   7 -11    1.19    0.57
  -1  -7  11    1.38    0.83
   1  -7 -11    1.01    0.68
  -7   3  12    3.14    0.58
   7  -3 -12    4.06    0.85
  -7  -3  12    2.95    0.92
  -7  -3  12    2.54    0.53
   0   2  12    4.10    0.85
   0  -2  12    2.81    0.84
  -2  12   8    0.29    0.45
   2  12  -8    0.55    0.59
   2 -12  -8    1.20    0.69
  -2 -12   8    0.52    0.49
  -2 -12   8    0.95    0.95
   2 -12  -8   -0.07    0.79
  -7  11   8    2.45    0.58
   7 -11  -8    1.90    0.94
  -7 -11   8    2.34    0.77
  -7 -11   8    2.72    0.62
   7  11  -8    2.86    0.58
  -9   7  10    1.33    0.63
  -9  -7  10    1.56    0.49
   9  -7 -10    0.88    0.83
  -9  -7  10    2.31    0.78
  -8 -12   6    3.15    0.69
   8  12  -6    1.82    0.66
  -8  12   6    2.45    0.60
  -8 -12   6    1.18    0.78
   8 -12  -6    2.84    1.08
   1  15   3    8.02    0.81
   1 -15   3    6.61    1.08
  -1 -15  -3    8.21    1.23
   1 -15   3    5.41    0.82
  -1 -15  -3    8.48    0.93
  -6  -4  12    1.62    0.85
   6  -4 -12    0.95    0.68
  -6   4  12    1.28    0.48
 -14  -2   7   -0.07    0.41
 -14   2   7   -0.29    0.80
  14   2  -7   -0.34    0.62
  14  -2  -7   -0.01    0.74
  -3  15   3    1.24    0.54
  -3 -15   3    1.60    0.63
  -3 -15   3    0.25    0.88
   3 -15  -3    1.65    0.74
   3  15  -3    2.04    0.66
   3 -15  -3    2.03    1.19
 -14   0  -1   -0.95    0.51
 -14   0  -1    0.11    0.51
   7 -13   2    4.00    1.00
  -7  13  -2    2.43    0.69
   7  13   2    4.12    0.71
  -7 -13  -2    3.78    0.80
   4  -8   9    4.13    0.97
  -4   8  -9    1.53    0.54
  -4  -8  -9    2.28    0.49
  14  -4  -6    1.07    0.81
 -14  -4   6    0.54    0.49
 -14   4   6   -0.21    0.75
  14   4  -6    1.04    0.57
 -14   4   6   -0.07    0.44
  -6  14  -1    0.76    0.54
  -6  14  -1    0.39    0.60
  -6 -14  -1    1.72    0.69
   6  14   1    1.98    0.64
 -12  -8  -1    4.22    0.77
  12  -8   1    3.77    0.97
 -12   8  -1    1.31    0.58
  -9   7  -6    2.49    0.63
  -9  -7  -6    3.38    0.59
  -9  -7  -6    3.59    0.73
   9  -7   6    3.75    0.91
 -10  -6  10    3.70    0.68
 -10  -6  10    3.90    0.85
 -10   6  10    1.94    0.64
  -4  12   8    1.60    0.59
  -4 -12   8    0.76    0.53
  -4 -12   8    1.35    0.85
   4 -12  -8    1.44    0.88
   4  12  -8    1.49    0.58
 -13  -1  -3    0.38    0.50
   3  -3  11    1.66    0.76
  -3   3 -11    0.44    0.49
  -3 -13   7    0.68    0.98
   3 -13  -7    1.56    0.89
  -3  13   7    0.56    0.61
  -3 -13   7    0.35    0.52
  -3  13   7    0.45    0.47
   3  13  -7    0.91    0.57
  -8  -8  10    1.94    0.83
   8  -8 -10   -0.76    0.73
  -8   8  10    1.82    0.57
  -8  -8  10    1.68    0.48
  -3  11   9    3.35    0.66
   3 -11  -9    2.88    0.82
  -3 -11   9    3.22    1.03
   3  11  -9    3.96    0.66
   8  -4   8    2.20    0.74
  -8  -4  -8    2.62    0.53
  -8   4  -8    1.90    0.64
  12   0 -10    2.62    0.73
 -12   0  10    2.87    0.81
   1 -13  -7    2.64    0.97
   1  13  -7    5.17    0.70
  -1 -13   7    2.87    0.58
   1 -13  -7    3.15    0.74
  -1 -13   7    2.69    0.95
  -1  13   7    2.06    0.52
  -3  -9  -9    5.08    0.73
   3  -9   9    5.56    0.96
  -3   9  -9    2.82    0.59
  -8  -6  11    0.29    0.77
   8  -6 -11   -0.05    0.75
  -8  -6  11    1.68    0.60
  -8   6  11    0.18    0.59
  -8   2  12    2.27    0.56
  -8  -2  12    4.54    0.97
  -8  -2  12    2.21    0.61
   8  -2 -12    4.77    0.81
  -7  11  -5    0.94    0.54
  -7 -11  -5   -0.07    0.60
   7  11   5    1.34    0.59
   7 -11   5    0.91    0.75
  -5   7  -9    8.81    0.83
  -5  -7  -9   12.34    0.73
   5  -7   9   14.94    1.11
  -5  -9  -8    0.08    0.48
   5  -9   8    1.20    0.88
  -5  -9  -8   -0.65    0.57
  -5   9  -8   -0.72    0.52
  -3 -15  -2    7.74    1.16
   3  15   2    7.33    0.75
  -3  15  -2    9.45    0.81
   3 -15   2    6.81    0.89
   3 -15   2    7.57    1.10
  -3 -15  -2    7.39    0.93
 -10 -10   7    4.00    0.69
 -10 -10   7    4.10    0.82
 -10  10   7    2.59    0.69
  10  10  -7    4.43    0.66
  -6 -14   4    1.82    0.69
  -6  14   4    1.46    0.55
   6 -14  -4    3.53    1.26
  -6 -14   4    0.80    0.73
   6  14  -4    1.16    0.64
  -6  14   4    2.21    0.65
  -9  -5  11    0.17    0.82
   9  -5 -11    0.46    0.74
  -9  -5  11    0.64    0.67
  -9   5  11    0.73    0.63
  -8 -10  -5    2.67    0.70
  -8  10  -5    2.71    0.63
   8  10   5    2.89    0.64
   8 -10   5    2.46    0.82
  11   9   2    2.22    0.67
 -11   9  -2    0.92    0.58
 -11  -9  -2    0.93    0.60
  11  -9   2    1.02    0.86
  13  -1  -9    0.86    0.72
  13   1  -9    0.03    0.67
 -13  -1   9   -0.22    0.79
 -13   1   9    1.52    0.79
   3  -5 -12    0.11    0.69
  -3   5  12    1.27    0.49
  -3  -5  12    2.34    0.82
 -11   9   7    8.55    0.92
 -11  -9   7    7.90    0.85
  11  -9  -7    8.81    1.14
 -11  -9   7   11.70    0.93
  11   9  -7    9.58    0.85
 -14  -4   0    2.68    0.65
 -14  -4   0    1.46    0.60
 -14   4   0    0.63    0.65
 -14   4   0    0.77    0.76
 -14   2  -1   -0.61    0.55
 -14   2  -1    1.85    0.79
 -14  -2  -1    1.04    0.63
 -14  -2  -1    0.32    0.57
  -3   7 -10    2.12    0.55
   3  -7  10    4.34    0.86
 -15   1   3    0.63    0.78
 -15  -1   3    0.19    0.57
 -15   1   3   -0.12    0.45
 -15  -1   3   -0.29    0.45
  12  -6   3    3.58    0.71
 -12  -6  -3    5.10    0.76
 -12  -6  -3    4.80    0.68
 -12   6  -3    2.22    0.63
  -5   5  12   -0.24    0.42
  -5  -5  12    0.80    0.82
   5  -5 -12    1.03    0.68
 -15   1   4    0.84    0.79
 -15  -1   4    0.30    0.44
 -15   1   4    1.02    0.47
 -15  -1   4    1.16    0.66
  15  -1  -4   -0.03    0.71
  -7   3  -9    0.71    0.54
   7  -3   9    0.55    0.63
  -7  -3  -9    0.82    0.47
  -6   8  -8    0.25    0.54
  -6  -8  -8    1.16    0.54
   6  -8   8    1.55    0.86
 -13   7   0    0.16    0.57
  13  -7   0    0.80    0.97
 -13   7   0   -0.35    0.49
 -13  -7   0    0.01    0.58
 -13  -7   0   -0.11    0.65
 -12  -4  -4    1.00    0.59
 -12  -4  -4    3.07    0.66
 -10  -8   9    2.91    0.81
 -10   8   9    1.28    0.64
 -10  -8   9    2.68    0.60
   4 -10   8    1.87    0.89
  -4 -10  -8    2.04    0.77
  -4 -10  -8    2.98    0.54
  -4  10  -8    2.01    0.60
  -9   5  -7    0.95    0.57
  -9  -5  -7    0.89    0.54
   9  -5   7    0.73    0.72
  -2   8 -10    1.18    0.54
   2  -8  10    1.26    0.90
   2 -14   5    1.24    0.60
  -2  14  -5    1.51    0.56
   2 -14   5   -0.52    0.86
  -2 -14  -5   -0.89    0.75
   2  14   5    1.01    0.54
  -1 -15   4    4.40    1.01
  -1  15   4    2.57    0.58
   1  15  -4    4.61    0.68
  -1 -15   4    2.66    0.64
   1 -15  -4    3.00    1.05
   1 -15  -4    3.82    0.87
   1 -11  -9    0.27    0.82
   1  11  -9    0.74    0.54
   1 -11  -9   -1.09    0.72
  -1 -11   9    2.46    1.01
  -7  -7  11    6.60    0.98
  -7   7  11    4.40    0.69
   7  -7 -11    4.10    0.82
  -7  -7  11    7.05    0.71
  13   7  -6    2.76    0.65
  13  -7  -6    1.94    0.86
 -13   7   6    2.04    0.69
 -13  -7   6    2.95    0.64
   1   1  12    6.20    0.93
   1  -1  12    6.54    0.91
 -12  -2  10   -0.08    0.74
 -12   2  10   -0.99    0.68
  12  -2 -10   -1.03    0.67
   0 -12  -8    0.43    0.81
   0 -12  -8    0.92    0.82
   0  12   8    1.80    0.48
   0 -12   8    1.42    0.95
   0  12  -8    2.28    0.59
  -9  -9   9    2.80    0.86
  -9  -9   9    1.30    0.55
   9  -9  -9    4.15    0.93
  -9   9   9    1.29    0.59
   6 -12   5    0.26    0.97
  -6 -12  -5    1.06    0.71
  -6  12  -5    0.85    0.55
   6  12   5    1.17    0.57
  -4   8  11    0.93    0.56
  -4  -8  11    0.74    0.81
   4  -8 -11    0.62    0.76
  -9 -11   7    3.85    0.74
  -9 -11   7    1.64    0.74
   9  11  -7    2.61    0.61
   9 -11  -7    0.85    1.01
  -9  11   7    2.08    0.66
   4  -6  10    0.47    0.79
  -4   6 -10    0.63    0.52
 -11  -5  -5    3.02    0.66
 -11   5  -5    0.84    0.61
  11  -5   5    3.27    0.71
 -13  -5  -2    1.42    0.60
 -13   5  -2    1.84    0.64
  13  -5   2    1.20    0.61
  -5 -11   9    1.24    0.89
   5 -11  -9    2.48    0.87
   5  11  -9    3.01    0.60
  -5 -11   9    3.00    0.55
  -5  11   9    1.53    0.62
 -14   6   3    0.50    0.47
 -14  -6   3    1.40    0.64
  14  -6  -3    0.70    0.91
 -14  -6   3    1.39    0.55
 -14   6   3    0.59    0.64
 -15   1   2    0.96    0.51
 -15  -1   2    0.93    0.51
 -15   1   2    1.35    0.74
 -15  -1   2    1.23    0.59
 -11   5  10   -0.04    0.59
 -11  -5  10    0.94    0.76
  11  -5 -10    1.08    0.79
 -11  -5  10   -0.75    0.57
   2 -14  -6    3.73    1.12
  -2  14   6    5.00    0.65
   2 -14  -6    5.84    0.90
  -2 -14   6    7.79    1.15
  -2 -14   6    5.77    0.69
   2  14  -6    6.49    0.73
 -11  -7  -4   -0.05    0.57
 -11  -7  -4    1.38    0.68
  11  -7   4    0.59    0.73
  -9  11  -3    3.23    0.58
  -9 -11  -3    4.97    0.74
   9 -11   3    4.94    1.03
   9  11   3    3.16    0.73
  -9  -9  -5    3.68    0.61
  -9   9  -5    2.25    0.63
  -9  -9  -5    4.93    0.74
   9  -9   5    3.78    0.91
 -10   0  -7   -0.13    0.65
 -11   7   9    0.26    0.68
  11  -7  -9    1.44    0.85
 -11  -7   9    1.21    0.73
 -11  -7   9    1.14    0.58
 -15  -1   5    0.18    0.65
  15   1  -5   -0.56    0.61
 -15   1   5    0.53    0.46
 -15   1   5    1.03    0.82
  15  -1  -5    0.61    0.60
 -15  -1   5    0.88    0.49
   7  -9 -10    1.60    0.80
  -7  -9  10    1.35    0.81
  -7  -9  10    0.62    0.43
  -7   9  10    1.17    0.58
  14  -6  -4    0.61    0.93
 -14  -6   4    0.61    0.61
 -14   6   4    0.58    0.64
 -14   6   4   -0.22    0.47
 -14  -6   4    0.44    0.49
 -10  -4  11    1.65    0.78
 -10  -4  11   -0.44    0.77
 -10   4  11    0.69    0.53
  -5 -15   1   -0.16    0.73
  -5 -15   1    1.40    0.69
  -5  15   1    1.54    0.66
  -5  15   1    0.57    0.54
   5 -15  -1   -0.32    1.05
 -12   8   7    4.47    0.77
 -12  -8   7    5.89    0.77
  12   8  -7    6.06    0.74
  12  -8  -7    3.16    0.98
   2 -10   9    0.90    1.01
  -2 -10  -9    0.65    0.67
  -2  10  -9    0.21    0.56
  -8 -12  -3    1.63    0.66
   8  12   3    2.74    0.69
  -8  12  -3    1.37    0.66
   8 -12   3    3.11    0.96
   4   0  11   -0.18    0.65
  -4   0 -11   -0.47    0.52
   3  13   6   -0.08    0.49
  -3  13  -6   -0.08    0.61
  -3 -13  -6   -0.66    0.70
   2  -8 -11    1.21    0.66
  -2   8  11    1.79    0.55
   2   8 -11    2.52    0.61
  13  -5  -8    0.42    0.82
 -13  -5   8    1.30    0.60
 -13  -3  -3    2.78    0.63
 -13  -3  -3    3.02    0.67
 -13   3  -3    2.29    0.67
  -3  15   4    0.70    0.52
   3  15  -4    0.47    0.57
  -3 -15   4    0.27    0.54
  -3 -15   4   -0.95    0.78
   3 -15  -4    1.04    1.17
 -11  -1  -6    0.90    0.58
 -11   1  -6    1.20    0.62
 -14   6   2    1.25    0.69
 -14  -6   2    0.36    0.59
 -14   6   2   -0.69    0.51
 -14  -6   2    1.50    0.55
  14  -6  -2    1.18    0.90
   6  -6   9    6.96    0.95
  -6   6  -9    5.07    0.73
  -6  -6  -9    6.37    0.64
   4 -14   4    0.74    0.55
   4  14   4    1.56    0.58
  -4 -14  -4    1.36    0.75
   6   0  10    0.85    0.57
  -6   0 -10    0.19    0.66
   5  13  -7    1.49    0.58
  -5 -13   7    1.66    0.86
  -5 -13   7    1.28    0.62
   5 -13  -7    0.79    1.05
   5  15  -2    1.55    0.60
  -5  15   2    1.40    0.49
  -5  15   2    1.58    0.64
  -5 -15   2    1.49    0.63
  -5 -15   2   -0.05    0.80
   5 -15  -2    1.78    1.26
 -14   0   8    3.89    0.91
  14   0  -8    3.73    0.81
  10 -12  -2   -0.63    1.13
 -10  12   2    0.62    0.51
  10  12  -2    0.75    0.62
 -10  12   2   -0.14    0.49
  11  -1 -11    1.79    0.76
  11   1 -11    1.65    0.70
 -11  -1  11    0.59    0.67
 -11   1  11    1.69    0.71
 -11  11   2    0.85    0.49
 -11  11   2    0.24    0.52
  11  11  -2    0.36    0.62
 -11 -11   2   -0.21    0.65
  11 -11  -2   -0.66    1.09
   6  14   2   -0.14    0.61
  -6  14  -2    0.65    0.60
  -6 -14  -2    0.87    0.69
   6 -14   2   -2.30    0.86
 -11  11   3    3.02    0.69
 -11  11   3    1.64    0.50
  11  11  -3    4.99    0.75
  11 -11  -3    3.45    1.17
  -9  -1  12    0.48    0.83
  -9   1  12    1.12    0.55
  -9  -1  12    1.26    0.59
  -5  15   0    1.21    0.59
   5 -15   0    1.56    1.15
   5 -15   0    0.83    0.68
  -5 -15   0    1.44    0.68
 -10 -12   3    0.54    0.65
 -10  12   3   -0.39    0.62
 -10  12   3    0.59    0.46
  10 -12  -3    0.12    1.09
  10  12  -3    0.81    0.59
   4 -10 -10    0.47    0.79
  -4  10  10    0.34    0.52
  -4 -10  10    0.22    0.80
   4  10 -10    1.09    0.51
   0  -4 -12    1.29    0.66
   0  -4  12    3.11    0.71
  -7 -13   6    0.36    0.82
  -7 -13   6   -0.12    0.65
  -7  13   6    1.93    0.66
   7 -13  -6    1.51    1.12
  -7  13   6    1.34    0.44
   7  13  -6    1.51    0.59
  -7   7  -8    0.22    0.55
  -7  -7  -8   -0.40    0.46
   7  -7   8   -0.92    0.81
  13  -3  -9    0.48    0.69
  13   3  -9    0.16    0.60
 -13  -3   9   -0.47    0.66
 -13   3   9    0.70    0.76
   6 -10   7    2.70    0.95
  -6  10  -7    0.93    0.61
  -6 -10  -7    3.55    0.77
  -6 -10  -7    4.35    0.61
 -14   4   7    3.50    0.76
 -14  -4   7    4.40    0.69
 -14  -4   7    2.25    0.50
  14  -4  -7    2.27    0.84
  14   4  -7    3.23    0.64
  -1   9 -10    1.20    0.59
   1  -9  10    0.06    0.84
  -1  -9 -10   -0.42    0.54
  -2 -10  10    0.42    0.92
   2  10 -10    0.88    0.53
   2 -10 -10    2.33    0.83
   2 -10 -10    0.11    0.61
   0 -14   6    1.84    0.53
   0  14  -6    2.77    0.60
   0  14   6    1.84    0.59
   0 -14   6    3.32    0.97
   0 -14  -6    2.98    1.08
   0 -14  -6    2.28    0.76
 -10  10  -3    2.62    0.62
 -10 -10  -3    3.18    0.72
  10 -10   3    3.97    0.99
   1  15   4    4.78    0.66
  -1 -15  -4    5.03    0.85
   1 -15   4    3.34    0.75
  -1  15  -4    6.23    0.74
  -1 -15  -4    5.69    1.16
   1 -15   4    5.61    1.05
   3  11   8    1.02    0.51
  -3 -11  -8    1.85    0.76
   3 -11   8    2.87    0.86
  -3  11  -8    1.85    0.62
   8  10  -9    5.49    0.72
   8 -10  -9    2.80    0.86
  -8 -10   9    6.01    0.87
  -8 -10   9    4.64    0.66
  -8  10   9    3.78    0.70
   0 -16   0    1.22    0.84
   0  16   0    0.41    0.61
   0 -16   0    0.45    0.77
  -1  -5  12    2.97    0.90
   1  -5 -12    2.54    0.72
 -10   2  -7   -0.09    0.58
 -10  -2  -7   -0.20    0.53
 -15   3   3    0.33    0.53
 -15  -3   3    0.25    0.56
 -15   3   3    0.46    0.71
  15  -3  -3    0.36    0.83
 -15  -3   3   -0.13    0.58
 -10  12   1    0.53    0.56
 -10 -12   1    1.34    0.65
  10  12  -1    0.77    0.63
 -10  12   1    0.79    0.53
  10 -12  -1    1.13    1.04
 -15  -3   4    3.31    0.68
 -15   3   4    1.79    0.80
 -15  -3   4    2.23    0.60
 -15   3   4    1.86    0.53
  15  -3  -4    3.17    0.89
   4 -14  -6    1.03    1.11
  -4 -14   6    0.63    0.82
  -4  14   6    1.18    0.48
  -4  14   6    0.84    0.59
  -4 -14   6    2.12    0.65
   4  14  -6    1.36    0.59
   4   2  11    1.04    0.69
  -4   2 -11    1.35    0.55
   4  -2  11    1.89    0.73
  -6  12   8    0.94    0.59
   6 -12  -8   -0.13    0.93
  -6 -12   8    1.39    0.85
  -6 -12   8    1.95    0.64
   6  12  -8    0.02    0.59
 -14   6   5    0.73    0.45
 -14   6   5   -0.33    0.62
 -14  -6   5    0.84    0.63
  14  -6  -5    0.88    0.79
   1 -13   7    2.35    0.94
  -1 -13  -7    0.82    0.73
   1  13   7    2.67    0.58
  -1  13  -7    2.58    0.67
 -12   0  -5   -0.40    0.55
  -9   1  -8    1.95    0.69
  -9  -1  -8    4.80    0.63
  -7  -9  -7    3.07    0.65
  -7   9  -7    2.05    0.60
  -7  -9  -7    2.20    0.55
   7  -9   7    2.94    0.93
   3 -15   3    0.09    0.97
   3  15   3   -0.02    0.60
  -3 -15  -3    2.08    0.77
   3 -15   3    0.24    0.68
   6  -2  10    1.72    0.72
  -6   2 -10    0.74    0.53
  -6  -2 -10    1.08    0.57
 -15   1   1    0.48    0.50
 -15  -1   1    0.23    0.55
 -15   1   1    0.93    0.77
 -15  -1   1    1.11    0.59
  11 -11  -1    3.50    1.27
 -11 -11   1    3.20    0.71
  11  11  -1    4.67    0.72
 -11  11   1    1.28    0.54
 -11  11   1    2.22    0.59
  -6 -14   5   -0.50    0.58
  -6 -14   5    0.51    0.80
   6 -14  -5   -1.52    1.03
   6  14  -5   -0.07    0.55
  -6  14   5   -0.02    0.45
  -6  14   5    0.41    0.61
  11  11  -4    1.25    0.61
 -11 -11   4    0.09    0.65
 -11  11   4    0.74    0.50
 -11  11   4    1.07    0.61
  11 -11  -4   -0.04    1.17
  -7  13  -3   -0.49    0.50
   7  13   3   -0.28    0.61
   7 -13   3    0.70    0.86
  -7 -13  -3   -0.54    0.70
   0  16  -1   -0.30    0.53
   0 -16   1    0.14    0.74
   0 -16  -1    0.92    0.74
   0 -16  -1   -1.07    0.91
   0  16   1   -0.29    0.55
   0 -16   1    0.21    0.86
  -6  -8  11    4.79    0.95
   6  -8 -11    4.31    0.89
  -6   8  11    3.79    0.61
   4  -6 -12    1.70    0.75
  -4   6  12    1.13    0.52
  14   2  -8    7.47    0.80
  14  -2  -8    6.63    0.86
 -14  -2   8    6.38    0.86
   9 -13  -2    1.64    1.26
  -9  13   2    2.22    0.57
  -9  13   2    1.78    0.53
   9  13  -2    1.44    0.64
   2  -6  11    1.42    0.84
  -2   6 -11    2.25    0.60
  -5  -5 -10   -0.22    0.46
  -5   5 -10    0.08    0.50
  -1  -3 -12    0.71    0.53
   1  -3  12   -0.27    0.63
  -5 -11  -7   11.86    0.98
   5 -11   7   11.28    1.06
   5  11   7   11.77    0.91
  -5  11  -7    6.63    0.77
 -12 -10   3    2.71    0.68
 -12  10   3    1.90    0.69
 -12  10   3    0.45    0.47
  12  10  -3    2.07    0.60
  12 -10  -3    2.32    1.21
  -5 -15   3    1.77    0.64
  -5 -15   3    1.10    0.81
   5  15  -3    0.98    0.63
   5 -15  -3    1.22    1.15
  -5  15   3    0.80    0.60
  -5  15   3    0.05    0.54
  -8   4  12    0.12    0.51
   8  -4 -12    0.87    0.75
  -8  -4  12    0.88    0.58
  -8  -4  12    0.32    0.85
  -7   5  12    0.94    0.50
  -7  -5  12    1.63    0.81
   7  -5 -12    3.36    0.81
  10  12  -4    0.65    0.65
  10 -12  -4   -0.34    1.12
 -10 -12   4   -0.12    0.69
 -10  12   4    0.15    0.58
 -10  12   4   -0.22    0.43
   5  13   5   -0.18    0.59
   5 -13   5    0.27    0.86
  -5 -13  -5   -0.24    0.63
  -5  13  -5    0.20    0.60
 -12  10   2   -0.20    0.56
  12 -10  -2    3.65    1.27
 -12 -10   2    1.37    0.72
 -12  10   2    0.64    0.49
  12  10  -2    2.57    0.72
   8  12  -7    1.99    0.62
   8 -12  -7    2.85    1.06
  -8 -12   7    2.69    0.79
  -8 -12   7    1.74    0.63
  -8  12   7    1.61    0.60
 -14  -6   1   -0.54    0.57
 -14  -6   1   -0.53    0.63
  14  -6  -1   -0.42    0.91
 -14   6   1    0.24    0.54
 -14   6   1   -0.03    0.64
 -12  -8  -2    1.62    0.61
  12  -8   2    1.84    0.86
 -12   8  -2   -0.05    0.63
 -12  -8  -2    0.23    0.60
  10  -6   6    2.08    0.75
 -10  -6  -6    1.27    0.54
 -10   6  -6    1.68    0.60
  -1   7 -11    0.26    0.52
   1  -7  11    1.06    0.83
 -15  -3   2    2.17    0.61
 -15   3   2    2.54    0.86
 -15   3   2    2.96    0.64
 -15  -3   2    2.55    0.58
 -15   1   6    3.65    0.52
 -15  -1   6    4.53    0.55
  15   1  -6    5.13    0.76
 -15  -1   6    4.73    0.75
 -15   1   6    5.73    0.91
  15  -1  -6    4.51    0.74
  -9 -13   3    4.65    0.76
   9 -13  -3    2.83    1.42
   9  13  -3    4.43    0.72
  -9  13   3    4.62    0.69
  -9  13   3    2.37    0.52
 -14   0  -2   12.94    0.92
 -14   0  -2   17.17    0.91
  12  -6  -9    1.35    0.81
 -12  -6   9    3.07    0.82
 -12  -6   9    0.35    0.59
 -12   6   9    0.38    0.67
  -9 -13   1    0.53    0.65
  -9  13   1    0.05    0.45
   9  13  -1    0.44    0.65
  -9  13   1    0.79    0.53
   9 -13  -1    1.68    1.08
 -14   4  -1    0.53    0.62
 -14  -4  -1    1.60    0.61
 -14   4  -1   -0.10    0.65
 -14  -4  -1   -0.04    0.59
   5 -15   1   -0.30    0.98
   5  15   1    1.00    0.63
  -5  15  -1    0.16    0.55
   5 -15   1    0.04    0.71
  -4   0  13   -0.67    0.70
 -15  -3   5    0.74    0.51
 -15   3   5   -0.01    0.49
  15  -3  -5   -0.28    0.71
 -15   3   5    0.40    0.74
 -15  -3   5    1.13    0.59
 -13   7  -1    0.66    0.54
 -13  -7  -1    2.96    0.62
  13  -7   1    2.33    0.86
  -2 -16   0    0.84    0.70
  -2  16   0    0.70    0.57
   2 -16   0    0.66    0.73
  -2 -16   0    1.16    0.85
   2 -16   0   -0.34    1.07
   2  16   0    1.06    0.57
  12 -10  -4    1.23    1.12
 -12  10   4    0.77    0.59
 -12  10   4    0.58    0.44
  12  10  -4    1.40    0.65
 -12   2  -5    0.38    0.64
 -12  -2  -5   -0.20    0.57
   2  16  -1    1.12    0.64
  -2  16   1    0.95    0.55
   2 -16  -1   -0.53    0.96
  -2 -16   1    0.85    0.99
  -2 -16   1   -0.83    0.75
   2 -16  -1    0.83    0.65
  -3   5 -11    1.91    0.55
   3  -5  11    4.12    0.83
  10  -8   5    2.95    0.76
 -10  -8  -5    3.01    0.69
 -10   8  -5    4.21    0.66
 -10  -8  -5    3.43    0.61
 -11   3  -6   -0.23    0.70
 -11  -3  -6    1.78    0.56
  -2  -6  12    1.36    0.81
   2  -6 -12    3.65    0.74
   2   0  12    7.86    0.92
 -13   7   7    0.16    0.64
  13  -7  -7    1.79    0.89
 -13  -7   7    0.79    0.57
 -11   3  11    1.88    0.69
  11  -3 -11    2.58    0.82
 -11  -3  11    2.29    0.79
 -11  -3  11    2.56    0.82
  12  -4 -10    1.88    0.87
 -12  -4  10   -0.51    0.83
 -12  -4  10    1.62    0.68
 -12   4  10    1.51    0.67
  -5   1  13   -1.51    0.76
  -5  -1  13    1.27    0.86
  10 -12   0    0.62    0.96
  10  12   0    1.12    0.63
 -10 -12   0    0.53    0.69
 -10  12   0   -0.14    0.51
 -10  12   0    0.01    0.51
   9  -3 -12    0.48    0.74
  -9  -3  12    0.53    0.80
  -9  -3  12   -0.15    0.58
  -9   3  12    0.41    0.57
   0 -16  -2   -0.52    0.85
   0  16  -2    0.37    0.62
   0  16   2    0.32    0.56
   0 -16   2   -1.26    0.89
   0 -16  -2    1.25    0.74
   0 -16   2    0.02    0.72
  -3   1  13   -0.03    0.82
  -3  -1  13    0.74    0.81
 -12  10   1   -0.05    0.47
  12  10  -1    0.68    0.60
 -12  10   1    0.61    0.56
  12 -10  -1   -0.03    1.01
 -12 -10   1    0.90    0.69
  -8   8  -7    0.78    0.56
   8  -8   7    0.53    0.75
  -8  -8  -7    1.65    0.54
   1 -11   9    1.09    0.87
  -1 -11  -9   -0.61    0.65
  -1  11  -9   -0.18    0.50
   6  -6 -12    0.74    0.79
  -6  -6  12   -0.70    0.73
  -6   6  12    0.72    0.47
  -6  10  10    2.92    0.61
  -6 -10  10    3.40    0.53
   6  10 -10    3.48    0.62
   6 -10 -10    1.95    0.85
  -6 -10  10    4.65    0.92
 -14  -2  -2    0.46    0.57
 -14  -2  -2    0.24    0.58
 -14   2  -2   -0.33    0.57
 -11   9  -3    2.24    0.60
 -11  -9  -3    4.97    0.66
 -11  -9  -3    3.53    0.74
  11  -9   3    4.58    0.93
  -2 -16  -1    0.82    0.71
   2 -16   1    1.23    0.76
  -2  16  -1    1.32    0.62
  -2 -16  -1    1.68    0.80
   2 -16   1    1.75    1.03
   2  16   1    1.23    0.50
   1 -15  -5   -0.36    1.05
  -1 -15   5    1.14    0.59
   1 -15  -5    1.27    0.74
  -1 -15   5    1.45    0.96
  -1  15   5    0.98    0.57
   1  15  -5    0.81    0.61
  -8   0  -9   -0.15    0.53
 -11  11   0   -0.37    0.56
  11 -11   0    1.82    0.99
 -11  11   0    0.71    0.56
 -11 -11   0    0.59    0.69
  11  11   0    0.28    0.63
 -11  -9   8    0.84    0.62
 -11  -9   8    2.18    0.81
  11  -9  -8    1.24    0.90
   4  -2 -13   -0.89    0.55
  -4  -2  13    1.16    0.80
 -11 -11   5    1.20    0.65
 -11  11   5    0.30    0.37
  11 -11  -5    2.40    0.99
  11  11  -5    2.40    0.66
 -11  11   5    1.18    0.58
  -9  13   4    0.22    0.43
   9  13  -4    0.82    0.61
  -9  13   4    0.50    0.60
  -9 -13   4    2.07    0.71
 -10 -10   8    2.38    0.62
 -10 -10   8    3.49    0.81
  10  10  -8    2.98    0.62
  -2 -16   2    9.73    0.94
  -2  16   2    4.91    0.65
  -2 -16   2   10.19    1.10
   2 -16  -2    7.83    0.98
   2 -16  -2    8.08    1.26
 -14   6   6    0.47    0.64
  14  -6  -6    2.18    0.93
   7  -5   9    1.85    0.74
  -7  -5  -9    2.44    0.54
  -7   5  -9    1.35    0.57
   0  -8  11    1.70    0.88
   0  -8 -11    1.59    0.69
   0   8 -11    1.94    0.55
   9  13   0    3.14    0.69
   9 -13   0    1.02    1.08
  -9  13   0    2.32    0.64
  -9  13   0    1.94    0.60
  -9 -13   0    1.52    0.65
  -9   3  -8    0.10    0.64
  -9  -3  -8   -0.13    0.50
   4  12   7    2.22    0.57
  -4  12  -7    2.28    0.66
  -4 -12  -7    1.96    0.76
   4 -12   7    2.68    0.98
 -15  -3   1    0.96    0.57
 -15   3   1   -0.27    0.57
 -15  -3   1    0.73    0.54
 -15   3   1    0.50    0.77
  -2   0  13   -0.28    0.72
   2  -2  12   -0.16    0.71
   2   2  12    0.27    0.69
  -3 -15   5    1.21    0.76
   3 -15  -5    2.00    1.02
   3 -15  -5    0.53    0.81
  -3  15   5    0.38    0.50
   3  15  -5    0.60    0.57
  -3 -15   5    1.37    0.55
   0 -10  10    0.39    0.91
   0 -10 -10    0.88    0.63
   0  10 -10   -0.15    0.54
   8  -6   8    0.79    0.68
  -8  -6  -8    0.01    0.50
  -8   6  -8    1.13    0.53
  -7 -11   9    1.09    0.81
  -7 -11   9    1.37    0.51
  -7  11   9    0.73    0.55
   7  11  -9    1.11    0.52
   7 -11  -9   -1.87    0.79
   5  15  -4    3.70    0.70
  -5 -15   4    5.02    0.98
   5 -15  -4    1.13    1.11
  -5  15   4    1.60    0.69
  -5  15   4    1.33    0.51
  -5 -15   4    3.32    0.74
 -10 -12   5    3.63    0.82
 -10  12   5    1.12    0.62
  10 -12  -5    2.06    1.15
 -10  12   5    0.73    0.42
  10  12  -5    2.49    0.64
   8  14  -2    2.97    0.75
  -8  14   2    1.93    0.60
  -8  14   2    0.20    0.59
  -8 -14   2    3.20    0.72
 -13  -1  -4    4.08    0.70
 -13  -9   3    2.17    0.74
  13   9  -3    2.90    0.68
 -13   9   3    0.77    0.63
  13  -9  -3    0.76    1.05
 -13   9   3   -0.09    0.52
 -12  10   5    2.89    0.72
  12  10  -5    3.08    0.73
 -12 -10   5    2.92    0.71
  12 -10  -5    2.01    1.11
  -2  12  -8    0.58    0.53
  -2 -12  -8   -0.28    0.76
   2 -12   8   -0.39    0.88
   2  12   8    0.78    0.53
 -10   0  12    0.60    0.64
  10   0 -12    2.35    0.81
  -6 -14  -3    0.73    0.75
   6 -14   3    0.57    0.58
  -6  14  -3    0.01    0.58
   6  14   3    0.77    0.58
   6 -14   3    1.13    1.01
 -15  -1   0    1.75    0.59
 -15   1   0    1.67    0.60
 -15  -1   0    2.85    0.67
 -15   1   0    2.46    0.79
  15  -3  -6   -0.45    0.72
 -15  -3   6    0.38    0.48
 -15  -3   6    1.31    0.61
 -15   3   6    1.11    0.75
  -8  14   1    1.08    0.60
   8  14  -1    1.36    0.61
  -8  14   1   -0.64    0.50
   8 -14  -1    5.31    1.27
  -3   9  11    1.62    0.57
   3  -9 -11    1.35    0.72
  -3  -9  11    1.23    0.88
  -3  13   8    1.34    0.62
   3 -13  -8    1.42    0.94
   3  13  -8    1.86    0.65
  -3 -13   8    2.33    0.97
 -14  -6   0    2.83    0.67
 -14  -6   0    4.09    0.80
 -14   6   0    1.55    0.63
 -14   6   0    2.79    0.67
  14  -6   0    4.19    0.93
  13  -9  -2    1.28    1.21
 -13   9   2    1.28    0.59
  13   9  -2    0.47    0.64
 -13   9   2   -0.00    0.51
 -13  -9   2    1.21    0.62
 -10   4  -7    1.39    0.66
 -10  -4  -7    1.38    0.51
  -8  -2  -9    1.32    0.55
  -8   2  -9   -0.15    0.66
   6  -2 -13    3.24    0.87
  -6   2  13    1.69    0.52
  13  -9  -4   -0.38    0.97
 -13   9   4    0.79    0.46
  13   9  -4    0.56    0.60
 -13   9   4   -0.00    0.60
 -12  -8   8    0.50    0.58
  12  -8  -8   -0.11    0.93
 -12   8   8   -0.50    0.63
  -8  14   3    1.16    0.52
  -8 -14   3    0.74    0.64
   8  14  -3    0.95    0.60
  -8  14   3    1.04    0.53
   4  -4  11   -0.62    0.66
  -4   4 -11   -0.17    0.55
  -5  15  -2    0.85    0.60
   5  15   2    2.55    0.70
   5 -15   2    1.35    1.00
   5 -15   2    0.25    0.69
  -5 -15  -2    1.93    0.71
 -12  -6  -4    1.46    0.60
 -12  -6  -4   -0.91    0.58
  -9 -11   8    0.62    0.58
   9 -11  -8    1.65    1.00
  -9 -11   8    1.85    0.77
   9  11  -8    1.03    0.61
 -13  -5  -3    0.96    0.58
 -13  -5  -3    0.81    0.60
 -13   5  -3    1.00    0.70
  13  -1 -10    3.16    0.78
 -13  -1  10    3.36    0.88
 -13   1  10    3.24    0.87
  13   1 -10    2.48    0.74
   2 -14   6    2.58    0.99
   2  14   6    4.41    0.73
  -2 -14  -6    2.11    0.74
  -2  14  -6    3.53    0.68
  -6   4 -10    0.65    0.52
   6  -4  10    2.41    0.80
  -6  -4 -10    1.13    0.49
  -2  -2  13   -0.57    0.82
  -2   2  13    2.16    0.88
  15  -1  -7    1.24    0.70
  15   1  -7    0.18    0.62
 -15   1   7   -0.06    0.86
   2 -12  -9    0.70    0.79
   2 -12  -9    0.95    0.77
   2  12  -9    1.72    0.63
  -2 -12   9    1.94    0.91
 -14  -4   8   -0.30    0.59
  14  -4  -8   -0.09    0.74
  14   4  -8   -0.56    0.53
 -14  -4   8   -0.38    0.36
  -5   9  11    0.77    0.56
  -5  -9  11    3.56    0.93
   5  -9 -11    0.95    0.75
   5  -3 -13    0.14    0.67
  -5   3  13    0.97    0.44
   7 -11   6    0.99    0.79
  -7  11  -6   -0.02    0.54
  -7 -11  -6    0.53    0.74
   7  11   6   -0.12    0.58
   4 -12  -9   -0.17    0.86
  -4 -12   9   -0.67    0.83
  -4  12   9    0.20    0.58
   4  12  -9   -0.29    0.55
  -8  12  -4    2.84    0.68
  -8 -12  -4    2.61    0.76
   8 -12   4    4.30    0.99
   8  12   4    3.49    0.74
 -12 -10   0    0.84    0.65
  12  10   0    0.19    0.64
  12 -10   0    1.72    1.11
 -12  10   0    1.00    0.54
 -12  10   0    1.58    0.56
   1 -13  -8    1.31    0.79
   1  13  -8    1.57    0.56
  -1 -13   8    2.35    0.98
   1 -13  -8   -0.22    0.92
  -1  13   8    1.36    0.48
  -9 -11  -4    2.60    0.69
   9 -11   4    2.26    0.82
  -9  11  -4    1.87    0.59
   9  11   4    2.22    0.66
  -2 -16  -2    1.19    0.91
   2 -16   2    2.17    0.99
   2  16   2    1.40    0.56
   2 -16   2   -0.23    0.64
  -2  16  -2    1.66    0.59
   3  -3 -13    0.62    0.69
  -3  -3  13   -1.09    0.60
   0  16   3    2.79    0.66
   0 -16   3    1.63    0.75
   0 -16  -3    1.25    1.14
   0 -16   3    1.29    0.97
  -7  -1  13    0.37    0.75
  -7   1  13    0.26    0.48
 -10  -2  12    2.09    0.90
 -10  -2  12    1.73    0.67
 -10   2  12    1.85    0.60
  -2 -16   3   -0.00    0.64
  -2 -16   3   -0.06    0.92
   2  16  -3    0.12    0.57
  -2  16   3   -0.32    0.54
   2 -16  -3   -0.83    0.74
   2 -16  -3    0.56    1.15
  -9   7  11    0.66    0.61
   9  -7 -11   -0.37    0.85
  -9  -7  11   -0.00    0.78
  -9  -7  11    0.98    0.55
   3  15   4    5.47    0.87
  -3 -15  -4    3.79    0.86
   3 -15   4    3.74    0.78
   3 -15   4    2.30    1.03
  -6 -14   6   -0.08    0.57
   6 -14  -6   -1.38    1.10
  -6  14   6    0.13    0.44
  -6  14   6    0.18    0.60
  -6 -14   6    1.40    0.88
   6  14  -6    0.82    0.58
 -13  -5   9    1.45    0.57
 -13   5   9    1.50    0.69
  13  -5  -9    1.73    0.87
 -13  -5   9    1.45    0.77
  -1 -15  -5    3.97    0.90
   1 -15   5    3.86    0.77
   1 -15   5    5.17    1.11
  -1 -15  -5    2.13    1.09
  -1  15  -5    3.57    0.71
   1  15   5    1.82    0.53
  -4 -14  -5    2.60    0.81
  -4  14  -5    2.29    0.68
   4  14   5    3.13    0.70
  10 -12   1    3.06    1.09
 -10 -12  -1    4.88    0.88
 -10  12  -1    1.99    0.67
  10  12   1    4.75    0.81
   7 -13  -7   -0.54    1.07
  -7  13   7    0.26    0.53
  -7 -13   7   -0.16    0.81
  -7 -13   7    0.17    0.62
   7  13  -7   -0.81    0.48
  -8 -10  -6    1.32    0.70
   8 -10   6    1.62    0.82
  -8 -10  -6    1.26    0.56
  -8  10  -6    0.90    0.56
   3  -7 -12    4.23    0.87
  -3   7  12    1.96    0.55
  -2 -14   7    0.68    0.96
   2 -14  -7    0.74    0.77
   2  14  -7    0.75    0.56
  -2 -14   7    1.28    0.58
   2 -14  -7    0.85    0.97
  -2  14   7    0.72    0.46
 -14   0   9    0.21    0.83
  14   0  -9    0.37    0.65
   8  14   0    0.68    0.62
  -8 -14   0    1.77    0.69
  -8  14   0    0.17    0.54
  -8  14   0    1.08    0.57
   8 -14   0    2.11    1.17
  12   0 -11    0.11    0.72
 -12   0  11    0.54    0.71
 -15  -5   3    3.23    0.65
 -15   5   3    2.73    0.75
 -15   5   3    1.68    0.59
 -15  -5   3    3.83    0.74
  15  -5  -3    2.92    0.99
  -5  -7  12    2.17    0.87
   5  -7 -12    2.57    0.77
  -5   7  12    3.06    0.61
 -10   6  11    2.20    0.70
 -10  -6  11    1.69    0.64
 -10  -6  11    1.19    0.77
  -9 -13   5    0.79    0.63
  -9  13   5    0.11    0.43
  -9  13   5    1.03    0.61
   9  13  -5    0.99    0.58
   5  -1  11    3.82    0.88
  -5   1 -11    0.97    0.57
   5   1  11    3.28    0.80
 -15   5   4   -0.33    0.46
 -15   5   4   -0.17    0.67
 -15  -5   4   -0.10    0.57
  15  -5  -4    0.67    0.80
 -15  -5   4    0.79    0.49
  -1  -1  13   -0.62    0.78
  -1   1  13    0.56    0.73
 -13   9   1    2.26    0.63
 -13  -9   1    2.06    0.73
  13  -9  -1    0.60    0.97
  13   9  -1    2.15    0.67
 -13   9   1    0.15    0.44
 -12  -4  -5    0.52    0.58
 -12   4  -5    0.99    0.64
 -10  -8  10   -0.64    0.47
 -10   8  10    0.38    0.61
 -10  -8  10   -0.37    0.75
  10  -8 -10    0.52    0.84
  -9 -13  -1    0.25    0.67
  -9  13  -1    0.10    0.59
   9 -13   1    0.18    0.94
   6 -12   6    1.05    0.96
  -6  12  -6   -0.50    0.60
  -6 -12  -6   -0.68    0.61
   6  12   6    1.08    0.61
  -9  -7  -7    3.74    0.68
  -9   7  -7    2.21    0.64
   9  -7   7    3.56    0.91
  13  -9  -5    4.12    1.01
 -13  -9   5   10.77    1.26
 -13   9   5    7.04    0.98
  13   9  -5   11.12    1.26
  -4 -16   1    0.85    0.60
   4 -16  -1    0.15    0.65
  -4  16   1    0.87    0.61
  -4 -16   1    0.41    0.78
   4 -16  -1    2.14    1.21
 -11  11  -1   -0.37    0.51
 -11 -11  -1    3.32    0.80
  11 -11   1    2.57    0.98
  11  11   1    2.83    0.72
   1  -5  12   -0.13    0.71
  -8 -14   4    7.05    1.00
   8 -14  -4    4.85    1.35
   8  14  -4    6.97    0.96
  -8  14   4    3.88    0.75
  -8  14   4    2.15    0.59
 -11 -11   6    1.24    0.64
  11 -11  -6    1.47    0.95
  11  11  -6    1.65    0.57
 -11  11   6    1.78    0.65
  -8  -8  11    6.36    0.81
  -8   8  11    5.82    0.85
   8  -8 -11    4.95    1.06
  -8  -8  11    5.79    1.03
 -13  -3  -4    0.52    0.57
  -7 -13  -4    1.70    0.69
   7 -13   4    2.08    0.85
   7  13   4    1.82    0.68
  -1  -9  11    2.38    0.90
   1   9 -11    0.57    0.53
   1  -9 -11    2.15    0.74
   5 -13  -8   -1.24    0.90
  -5 -13   8    0.46    0.89
  -5 -13   8   -0.41    0.59
   5  13  -8    0.80    0.61
  -5  13   8    0.34    0.61
 -10 -10  -4    0.58    0.56
 -10  10  -4   -0.76    0.54
 -10 -10  -4    1.10    0.59
  10 -10   4    1.37    0.81
   0  -6  12    3.48    0.98
 -11  -7  -5    3.47    0.77
  11  -7   5    4.09    0.90
 -11   7  -5    1.60    0.61
 -11  -7  -5    2.76    0.66
  -4 -16   0    2.56    0.83
   4 -16   0    1.77    1.13
  -4  16   0    0.92    0.59
   4  16   0    1.49    0.58
   4 -16   0    1.19    0.74
  -3 -11  10   -0.01    0.89
   3 -11 -10   -1.80    0.76
   3  11 -10    0.69    0.49
  -3  11  10   -0.05    0.58
 -13  -7  -2   -0.46    0.51
 -13   7  -2   -0.86    0.52
 -13  -7  -2   -0.10    0.62
  13  -7   2    0.56    0.73
  -9  -9  10    0.63    0.85
  -9  -9  10    0.56    0.50
  -9   9  10    0.17    0.52
   9  -9 -10    0.76    0.93
 -15   3   0   -0.04    0.61
 -15   3   0    0.92    0.82
 -15  -3   0    1.65    0.63
 -15  -3   0    1.55    0.61
   4  14  -7    1.48    0.56
   4 -14  -7   -1.18    1.02
  -4 -14   7    0.60    0.89
  -4 -14   7    0.07    0.51
 -15   5   2    2.22    0.63
 -15  -5   2    3.56    0.68
  15  -5  -2    3.81    1.08
 -15  -5   2    2.04    0.63
 -15   5   2    2.74    0.75
 -11  -7  10    0.96    0.53
 -11   7  10   -0.09    0.67
 -11  -7  10    0.92    0.83
  11  -7 -10    2.27    0.83
 -14   4  -2    2.27    0.67
 -14  -4  -2    0.49    0.57
 -14  -6   7    0.70    0.50
  14  -6  -7    1.13    0.82
 -14   6   7    1.55    0.69
 -14   2   9    0.20    0.73
 -14  -2   9    1.61    0.70
  14  -2  -9   -0.55    0.67
  14   2  -9    0.62    0.64
   4 -16  -2    2.92    1.19
  -4  16   2    5.58    0.80
  -4 -16   2    4.91    0.89
   4 -16  -2    4.00    0.91
  -4 -16   2    4.77    0.99
   4  16  -2    6.39    0.91
 -12  -2  11   -0.12    0.87
 -12   2  11    0.24    0.70
  12  -2 -11   -0.09    0.67
  12  10  -6    0.62    0.58
 -12 -10   6    0.77    0.64
  12 -10  -6    2.54    1.06
 -12  10   6    1.27    0.67
  -4  -4  13    0.00    0.80
   4  -4 -13    0.82    0.72
 -15   5   5    0.85    0.49
 -15   5   5    0.74    0.58
 -15  -5   5    0.50    0.64
 -15  -5   5    0.89    0.51
  15  -5  -5    0.11    0.79
 -12  -8  -3    3.62    0.74
 -12  -8  -3    2.81    0.66
  12  -8   3    2.70    0.82
 -12   8  -3    1.16    0.61
   3  13   7    0.81    0.57
  -3  13  -7    0.86    0.60
   3 -13   7    1.22    0.97
  -3 -13  -7    0.26    0.74
  10  12  -6    1.22    0.61
 -10 -12   6    0.59    0.61
 -10  12   6    0.86    0.67
 -13  -7   8    0.11    0.57
 -13   7   8    0.30    0.66
  13  -7  -8   -0.33    0.88
  -9  -9  -6    0.37    0.54
  -9  -9  -6    0.61    0.68
  -9   9  -6    0.50    0.53
   9  -9   6    1.28    0.83
 -13   3  10   -0.32    0.72
 -13  -3  10    1.49    0.82
  13  -3 -10    0.57    0.76
  13   3 -10    0.58    0.62
  -5 -15   5    0.33    0.70
  -5 -15   5   -0.30    0.58
   5  15  -5   -0.44    0.47
  -5  15   5   -0.23    0.65
   5 -15  -5   -0.13    1.30
  -5  15   5   -0.08    0.50
   0  14   7    1.76    0.53
   0 -14   7    3.22    1.09
   0 -14  -7    1.25    1.08
   0  14  -7    1.61    0.56
   0 -14  -7    1.50    0.76
 -11   5  -6   -0.01    0.59
 -11  -5  -6   -0.53    0.47
  -7  -1 -10    1.02    0.56
  -7   1 -10    0.93    0.64
   3   1  12    0.69    0.66
   3  -1  12    1.75    0.73
 -15  -3   7   -0.11    0.41
 -15   3   7    0.54    0.73
  15  -3  -7    1.37    0.71
  15   3  -7    0.92    0.60
   2  -4  12   -0.71    0.79
   8  12  -8    1.47    0.53
   8 -12  -8    0.99    1.01
  -8 -12   8    3.35    0.91
  -8 -12   8    3.44    0.72
  -8   0  13    0.14    0.79
  -8   0  13   -0.04    0.43
 -11  -5  11    0.79    0.86
  11  -5 -11    0.57    0.79
 -11  -5  11   -0.26    0.58
 -11   5  11    1.13    0.67
   0  12  -9    1.89    0.67
   0 -12  -9    1.09    0.72
   8  -6 -12    1.24    0.85
  -8   6  12    0.66    0.53
  -8  -6  12    0.21    0.64
  -9  -5  12   -0.24    0.69
   9  -5 -12   -0.13    0.75
  -9   5  12   -0.54    0.49
  -9  -5  12   -0.42    0.73
   5  -9   9    1.78    0.86
  -5   9  -9    1.04    0.58
   4  -8  10    0.61    0.80
  -4   8 -10   -0.01    0.58
  -5  11  10    1.33    0.59
   5 -11 -10   -0.53    0.91
  -5 -11  10    1.06    0.76
   5  11 -10    1.33    0.56
   7  -3 -13    2.26    0.86
  -7   3  13    1.28    0.50
  -7  -3  13    2.73    0.88
   7  15  -2    4.42    0.79
   7 -15  -2    2.93    1.37
  -7  15   2    2.64    0.64
  -7  15   2    3.53    0.78
  -7 -15   2    4.92    0.82
  14  -8  -3    4.25    1.05
 -14   8   3    2.63    0.68
 -14   8   3    1.24    0.47
 -14  -8   3    4.22    0.84
  14   8  -3    3.62    0.75
  -7  15   1    0.37    0.49
  -7  15   1    0.86    0.58
   7  15  -1   -0.35    0.64
  -7 -15   1    0.21    0.64
  -8  14  -1    1.21    0.54
   8 -14   1    2.02    1.13
  -8 -14  -1    2.25    0.73
   4 -16   1    0.61    0.98
  -4  16  -1    0.78    0.62
   4  16   1    1.07    0.61
   4 -16   1    1.72    0.68
 -14   6  -1    1.43    0.63
 -14  -6  -1    1.15    0.62
 -14  -6  -1    3.19    0.72
 -15  -1  -1    1.36    0.60
 -15   1  -1    1.71    0.70
 -15  -1  -1    0.95    0.60
 -15   1  -1    0.87    0.55
   1  -7 -12    0.59    0.65
  -1  -7  12   -1.30    0.74
   3  -9  10    4.44    1.01
  -3   9 -10    2.42    0.62
  -8   4  -9    1.88    0.71
  -8  -4  -9    1.55    0.54
   2 -16   3    1.04    0.98
   2  16   3    1.37    0.61
  -2 -16  -3    1.17    0.76
   2 -16   3    0.35    0.69
  14  -8  -4    2.80    1.05
 -14   8   4   -0.29    0.47
 -14  -8   4    1.73    0.65
 -14   8   4    0.62    0.64
  14   8  -4    2.18    0.64
  -4  10  -9   -0.32    0.53
   4 -10   9    0.91    0.88
   0   0  13    1.21    0.81
  -6   4  13    0.77    0.49
  -6 -12   9    0.79    0.55
   6  12  -9    0.22    0.49
  -6  12   9    1.97    0.66
   6 -12  -9    0.35    0.95
  -6 -12   9    1.77    0.96
   1 -11 -10    2.12    0.81
   1  11 -10    3.66    0.67
   1 -11 -10    3.67    0.81
  -5   3 -11    0.47    0.50
   5  -3  11    0.91    0.68
   5 -15   3    0.46    0.57
  -5 -15  -3   -0.05    0.70
  -5 -13  -6    1.61    0.79
   5 -13   6    2.18    0.91
   4 -16  -3    4.52    1.19
  -4 -16   3    2.76    0.93
 -13  -9   0    3.27    0.77
  13  -9   0    1.97    1.00
  12 -10   1    0.23    0.89
 -12 -10  -1    0.57    0.65
 -16   0   4    2.21    0.69
;
_shelx_hkl_checksum     73796
_shelx_res_file
;
TITL MMDH18
    mmdh18.res
    created by SHELXL-2019/3 at 14:41:16 on 20-Mar-2025
CELL 0.71073 13.271 13.904 11.206 90 105.547 90
ZERR 4 0.003 0.003 0.002 0 0.006 0
LATT -7
SYMM +X,-Y,0.5+Z
SFAC C H F N O S
UNIT 72 92 4 8 24 4
L.S. 5
PLAN  5
SIZE 0.02 0.04 0.11
TEMP -100.15
CONF
WPDB -2
HTAB
BOND $H
LIST 4
MORE -1
fmap 2
acta
REM <olex2.extras>
REM <HklSrc "%.\\mmdh18.hkl">
REM </olex2.extras>
WGHT    0.042200    0.193200
FVAR       0.11312
S18   6    0.200663    0.530091    0.673907    11.00000    0.03521    0.02841 =
         0.03397   -0.00418    0.01268   -0.00328
F4    3    0.360298    0.365930    0.567943    11.00000    0.08254    0.02867 =
         0.05281    0.00380    0.03831    0.00265
O1    5    0.321130    0.227700    0.812313    11.00000    0.05399    0.02594 =
         0.04491    0.00433    0.01931    0.00208
O6    5    0.366253    0.157757    0.534376    11.00000    0.04862    0.02533 =
         0.04533   -0.00419    0.01444    0.00290
O12   5    0.487643    0.503406    0.853543    11.00000    0.03965    0.03824 =
         0.07052    0.00593    0.00759    0.00571
O13   5    0.395652    0.623651    0.738049    11.00000    0.03030    0.02917 =
         0.05397    0.00356    0.01328   -0.00189
O18   5    0.128294    0.454235    0.675812    11.00000    0.04226    0.03337 =
         0.05314   -0.00454    0.01604   -0.00992
O19   5    0.219126    0.557523    0.558314    11.00000    0.05087    0.04197 =
         0.03258   -0.00239    0.01525   -0.00347
N2    4    0.334703    0.153800    0.729857    11.00000    0.05454    0.02518 =
         0.05098   -0.00183    0.02015    0.00084
N11   4    0.312127    0.490608    0.770123    11.00000    0.03675    0.02230 =
         0.04226   -0.00139    0.01528    0.00147
C3    1    0.349815    0.198910    0.634113    11.00000    0.03116    0.02513 =
         0.04351   -0.00108    0.00917    0.00093
C4    1    0.345507    0.300759    0.648864    11.00000    0.03895    0.02305 =
         0.04088    0.00603    0.01224    0.00118
C5    1    0.326780    0.314818    0.759260    11.00000    0.03322    0.02393 =
         0.04248    0.00177    0.01206   -0.00088
C7    1    0.377190    0.051907    0.536214    11.00000    0.04363    0.02396 =
         0.05596   -0.00533    0.00617    0.00705
AFIX  13
H7    2    0.424446    0.031201    0.617519    11.00000   -1.20000
AFIX   0
C8    1    0.271900    0.005015    0.517475    11.00000    0.05579    0.03329 =
         0.09251   -0.00902    0.01045   -0.00137
AFIX 137
H8A   2    0.241505    0.024101    0.584538    11.00000   -1.50000
H8B   2    0.280006   -0.065051    0.517834    11.00000   -1.50000
H8C   2    0.225618    0.025455    0.437850    11.00000   -1.50000
AFIX   0
C9    1    0.428204    0.030216    0.434033    11.00000    0.06731    0.04234 =
         0.05908   -0.01422    0.01928    0.01314
AFIX 137
H9A   2    0.381604    0.050097    0.354336    11.00000   -1.50000
H9B   2    0.441762   -0.038986    0.432310    11.00000   -1.50000
H9C   2    0.494386    0.065447    0.449076    11.00000   -1.50000
AFIX   0
C10   1    0.311935    0.399069    0.835919    11.00000    0.05069    0.02901 =
         0.03416    0.00192    0.01399   -0.00173
AFIX  23
H10A  2    0.244691    0.392111    0.857520    11.00000   -1.20000
H10B  2    0.368739    0.399875    0.913979    11.00000   -1.20000
AFIX   0
C12   1    0.407836    0.538101    0.791564    11.00000    0.03650    0.03062 =
         0.04011   -0.00314    0.01121    0.00224
C14   1    0.487363    0.686800    0.741655    11.00000    0.03020    0.04155 =
         0.04851   -0.00451    0.01223   -0.01113
C15   1    0.435861    0.772927    0.667368    11.00000    0.05447    0.04027 =
         0.05713    0.00549    0.01759   -0.01367
AFIX 137
H15A  2    0.401071    0.752770    0.582521    11.00000   -1.50000
H15B  2    0.489062    0.821429    0.665758    11.00000   -1.50000
H15C  2    0.384091    0.800369    0.705706    11.00000   -1.50000
AFIX   0
C16   1    0.540911    0.713032    0.874191    11.00000    0.05420    0.05093 =
         0.05186   -0.00901    0.01460   -0.01633
AFIX 137
H16A  2    0.488817    0.736331    0.914923    11.00000   -1.50000
H16B  2    0.592661    0.763617    0.875697    11.00000   -1.50000
H16C  2    0.576024    0.656181    0.918007    11.00000   -1.50000
AFIX   0
C17   1    0.560175    0.634332    0.678107    11.00000    0.03883    0.07416 =
         0.05768   -0.00393    0.02455   -0.00571
AFIX 137
H17A  2    0.591901    0.579010    0.728503    11.00000   -1.50000
H17B  2    0.615281    0.678349    0.668906    11.00000   -1.50000
H17C  2    0.519972    0.612039    0.596216    11.00000   -1.50000
AFIX   0
C19   1    0.164769    0.632231    0.744576    11.00000    0.02630    0.02635 =
         0.03202   -0.00238    0.00750    0.00006
C20   1    0.162616    0.721410    0.688779    11.00000    0.04497    0.03879 =
         0.03860    0.00600    0.01252    0.00135
AFIX  43
H20   2    0.183187    0.728238    0.614288    11.00000   -1.20000
AFIX   0
C21   1    0.129900    0.800350    0.743725    11.00000    0.05656    0.02800 =
         0.06577    0.00228    0.01864    0.00636
AFIX  43
H21   2    0.127115    0.861996    0.706421    11.00000   -1.20000
AFIX   0
C22   1    0.101335    0.789589    0.852608    11.00000    0.03796    0.04312 =
         0.05475   -0.01368    0.01307    0.00437
AFIX  43
H22   2    0.079839    0.844194    0.890452    11.00000   -1.20000
AFIX   0
C23   1    0.103653    0.700455    0.907064    11.00000    0.04731    0.04468 =
         0.04448   -0.00579    0.02035    0.00116
AFIX  43
H23   2    0.083502    0.693720    0.981837    11.00000   -1.20000
AFIX   0
C24   1    0.135300    0.621023    0.852764    11.00000    0.04810    0.02807 =
         0.04542    0.00140    0.01973    0.00020
AFIX  43
H24   2    0.136771    0.559284    0.889508    11.00000   -1.20000
AFIX   0
HKLF 4
REM  MMDH18
REM wR2 = 0.0902, GooF = S = 1.015, Restrained GooF = 1.015 for all data
REM R1 = 0.0423 for 2824 Fo > 4sig(Fo) and 0.0634 for all 3548 data
REM 258 parameters refined using 2 restraints
END
WGHT      0.0424      0.1787
REM Instructions for potential hydrogen bonds
HTAB C8 N2
EQIV $1 x, -y+1, z+1/2
HTAB C10 O19_$1
EQIV $2 x+1/2, y+1/2, z
HTAB C15 O18_$2
HTAB C16 O12
HTAB C17 O12
HTAB C24 O19_$1
REM Highest difference peak  0.185,  deepest hole -0.208,  1-sigma level  0.042
Q1    1   0.1395  0.5451  0.5907  11.00000  0.05    0.18
Q2    1   0.2842  0.5243  0.6382  11.00000  0.05    0.17
Q3    1   0.2888  0.3153  0.6783  11.00000  0.05    0.17
Q4    1   0.2630  0.5211  0.7551  11.00000  0.05    0.17
Q5    1   0.6238  0.7125  0.9179  11.00000  0.05    0.16
;
_shelx_res_checksum     95725
