# Supplementary material for: tert-Butyl [(4-fluoro-3-isopropoxyisoxazol-5-yl)meth­yl](phenyl­sulfon­yl)carbamate
Source: IUCrdata. 2025 May 2;10(Pt 5):x250385. doi: 10.1107/S2414314625003852 (PMC12142389; doi:10.1107/S2414314625003852)
Supplement: Supplementary file 2 [file x-10-x250385-Isup2.hkl]

data_I                                                                          
_shelx_title ' MMDH18'                                                          
_shelx_refln_list_code          4                                               
_shelx_F_calc_maximum      261.12                                               
_exptl_crystal_F_000       872.00                                               
_reflns_d_resolution_high  0.8291                                               
                                                                                
loop_                                                                           
 _space_group_symop_operation_xyz                                               
 'x, y, z'                                                                      
 'x, -y, z+1/2'                                                                 
 'x+1/2, y+1/2, z'                                                              
 'x+1/2, -y+1/2, z+1/2'                                                         
                                                                                
_cell_length_a    13.2710                                                       
_cell_length_b    13.9040                                                       
_cell_length_c    11.2060                                                       
_cell_angle_alpha  90.000                                                       
_cell_angle_beta  105.547                                                       
_cell_angle_gamma  90.000                                                       
                                                                                
_shelx_F_squared_multiplier     1.000                                           
                                                                                
loop_                                                                           
 _refln_index_h                                                                 
 _refln_index_k                                                                 
 _refln_index_l                                                                 
 _refln_F_squared_calc                                                          
 _refln_F_squared_meas                                                          
 _refln_F_squared_sigma                                                         
 _refln_observed_status                                                         
   4   2 -13         11.82        -42.98        42.98 o                         
   6   2 -13        111.11        253.21        67.99 o                         
   3   3 -13         16.63         48.45        53.92 o                         
   5   3 -13        102.84         10.94        52.36 o                         
   7   3 -13         80.54        176.62        67.21 o                         
   4   4 -13         89.52         64.08        56.27 o                         
  10   0 -12        114.23        183.66        63.30 o                         
   6   2 -12         30.68         -3.91        53.14 o                         
   8   2 -12        218.73        372.78        63.30 o                         
  -1   3 -12         11.91         55.49        41.42 o                         
   1   3 -12        190.21        266.50        51.58 o                         
   3   3 -12        123.49        216.48        57.83 o                         
   5   3 -12         50.50         77.37        53.92 o                         
   7   3 -12        208.84        317.30        66.43 o                         
   9   3 -12         28.12         37.51        57.83 o                         
   0   4 -12        115.00        100.82        51.58 o                         
   2   4 -12        126.76        178.97        56.27 o                         
   4   4 -12         76.97        153.18        53.14 o                         
   6   4 -12         22.66         74.24        53.14 o                         
   8   4 -12         57.20         67.99        58.61 o                         
   1   5 -12        166.35        198.51        56.27 o                         
   3   5 -12         82.97          8.60        53.92 o                         
   5   5 -12         22.73         80.50        53.14 o                         
   7   5 -12        117.86        262.59        63.30 o                         
   9   5 -12          1.92        -10.16        58.61 o                         
   2   6 -12        167.92        285.25        57.83 o                         
   4   6 -12        100.39        132.86        58.61 o                         
   6   6 -12         37.09         57.83        61.74 o                         
   8   6 -12         23.96         96.91        66.43 o                         
   1   7 -12          6.78         46.11        50.80 o                         
   3   7 -12        109.02        330.58        67.99 o                         
   5   7 -12        179.96        200.85        60.18 o                         
  -5   1 -11        150.89         75.81        44.55 o                         
  -3   1 -11        134.72         58.61        41.42 o                         
  11   1 -11         89.78        134.20        40.24 o                         
  -4   2 -11        103.08        105.50        42.98 o                         
  -2   2 -11        301.30        320.42        49.24 o                         
   6   2 -11         10.61         96.13        53.14 o                         
   8   2 -11        216.90        186.00        56.27 o                         
  10   2 -11         21.11         61.74        56.27 o                         
  12   2 -11          2.02         -7.03        52.36 o                         
  -5   3 -11         36.21         36.73        39.08 o                         
  -3   3 -11         99.31         34.39        38.29 o                         
  -1   3 -11         82.53         54.87        28.67 o                         
   1   3 -11         14.20        -31.26        50.02 o                         
   3   3 -11        224.18        274.31        64.87 o                         
   5   3 -11        319.50        279.00        61.74 o                         
   7   3 -11         47.20         72.68        56.27 o                         
  11   3 -11        157.07        201.63        64.08 o                         
  -4   4 -11          0.48        -13.29        42.98 o                         
  -2   4 -11         33.95         33.61        38.29 o                         
   0   4 -11        247.72        217.64        30.42 o                         
   2   4 -11        363.91        377.47        59.40 o                         
   4   4 -11          3.35        -54.71        54.71 o                         
   6   4 -11        114.40         50.02        57.05 o                         
   8   4 -11        313.16        253.21        65.65 o                         
  -3   5 -11        140.73        149.27        42.98 o                         
  -1   5 -11         86.45         57.29        28.53 o                         
   1   5 -11         86.26         70.76        53.14 o                         
   3   5 -11          2.22         -2.34        52.36 o                         
   5   5 -11        124.47        148.49        63.30 o                         
   7   5 -11        211.10        194.60        60.96 o                         
   9   5 -11          3.64         35.95        57.83 o                         
  11   5 -11         53.24         44.55        61.74 o                         
  -2   6 -11        110.63        175.84        46.89 o                         
   0   6 -11         76.19         18.03        29.66 o                         
   2   6 -11         96.46         25.79        53.14 o                         
   4   6 -11         81.18         83.62        53.14 o                         
   6   6 -11        556.89        603.33        67.21 o                         
   8   6 -11         65.71         -3.91        58.61 o                         
  -1   7 -11         32.40         20.32        40.64 o                         
   1   7 -11        128.69         86.59        34.14 o                         
   3   7 -11         95.70        111.76        54.71 o                         
   5   7 -11        370.48        209.45        56.27 o                         
   7   7 -11        461.32        320.42        64.08 o                         
   9   7 -11         20.30        -28.92        66.43 o                         
   0   8 -11         95.40        140.56        33.61 o                         
   2   8 -11        193.80        155.83        51.19 o                         
   4   8 -11         78.46         48.45        59.40 o                         
   6   8 -11        251.38        336.83        69.56 o                         
   8   8 -11        412.94        386.85        82.84 o                         
   1   9 -11         98.26         96.08        61.74 o                         
   3   9 -11         70.08        105.50        56.27 o                         
   5   9 -11        131.64         74.24        58.61 o                         
  -6   0 -10          7.06         14.85        51.58 o                         
  -4   0 -10        138.75        101.60        50.80 o                         
  -2   0 -10       1100.69        970.65        85.97 o                         
   0   0 -10       1539.52       1641.19        93.00 o                         
   6   0 -10       1288.65       1184.78        82.84 o                         
  10   0 -10         36.15         16.41        59.40 o                         
  12   0 -10        207.34        204.76        57.05 o                         
  -7   1 -10         37.48         76.43        32.94 o                         
  -5   1 -10        116.92        157.66        66.82 o                         
  -3   1 -10        243.39        188.32        32.38 o                         
  -1   1 -10        950.71       1053.73        69.31 o                         
   1   1 -10       1407.03       1609.93        91.44 o                         
   7   1 -10        663.24        588.35        48.07 o                         
  11   1 -10         36.33         58.51        38.33 o                         
  13   1 -10        172.46        222.21        41.96 o                         
  -6   2 -10         97.19         70.64        30.33 o                         
  -4   2 -10        169.58        176.89        31.22 o                         
  -2   2 -10        246.36        244.22        56.27 o                         
   0   2 -10        515.25        539.25        54.71 o                         
   2   2 -10        861.57        980.81        66.43 o                         
   6   2 -10        371.15        414.69       118.40 o                         
   8   2 -10        721.20        807.31        90.66 o                         
  10   2 -10        594.94        526.74        63.30 o                         
  12   2 -10         30.24        -52.36        52.36 o                         
  -5   3 -10        340.32        319.56        45.72 o                         
  -3   3 -10        397.25        412.64        41.45 o                         
  -1   3 -10         67.85         67.99        40.64 o                         
   1   3 -10        683.75        716.65        59.40 o                         
   3   3 -10        530.15        609.45        88.70 o                         
   5   3 -10        276.94        206.19        62.52 o                         
   7   3 -10         53.40        110.98        57.83 o                         
  11   3 -10        904.74        759.64        73.46 o                         
  13   3 -10         44.68         44.98        37.55 o                         
  -6   4 -10         98.36         70.11        27.87 o                         
  -4   4 -10        359.49        372.80        39.86 o                         
  -2   4 -10         85.01         78.38        25.96 o                         
   0   4 -10        551.79        483.27        60.57 o                         
   2   4 -10        431.21        419.76        41.82 o                         
   4   4 -10          2.65        -12.71        23.07 o                         
   6   4 -10         66.45          2.34        50.80 o                         
   8   4 -10         15.29         -2.34        58.61 o                         
  10   4 -10        345.91        318.86        64.87 o                         
  12   4 -10        131.57        146.93        67.99 o                         
  -5   5 -10         35.83         -5.96        26.46 o                         
  -3   5 -10        211.70        195.38        42.20 o                         
  -1   5 -10       1116.41       1074.34        45.59 o                         
   1   5 -10        128.04        104.06        30.58 o                         
   3   5 -10        220.59        233.15        33.59 o                         
   5   5 -10        285.05        318.86        64.87 o                         
   7   5 -10        275.01        249.30        64.87 o                         
   9   5 -10        260.58        368.10        65.65 o                         
  11   5 -10         13.23         84.40        61.74 o                         
  -4   6 -10         47.56         49.24        40.64 o                         
  -2   6 -10        161.15        160.21        40.64 o                         
   0   6 -10        105.90         82.84        30.58 o                         
   2   6 -10          3.63          9.83        35.17 o                         
   4   6 -10          4.11        -20.89        27.14 o                         
   6   6 -10        363.67        313.39        64.08 o                         
   8   6 -10         93.15        208.67        60.18 o                         
  -3   7 -10        260.56        165.68        42.98 o                         
  -1   7 -10          4.05        -22.55        27.37 o                         
   1   7 -10        228.48        200.75        26.87 o                         
   3   7 -10        184.13        179.88        35.70 o                         
   5   7 -10         34.02         35.02        80.50 o                         
   7   7 -10        160.99        214.92        60.96 o                         
   9   7 -10         93.54         68.77        64.87 o                         
  11   7 -10         85.54        177.40        64.87 o                         
  -4   8 -10         54.12         -0.78        45.33 o                         
  -2   8 -10        117.37         92.22        42.20 o                         
   0   8 -10         11.94         23.22        24.71 o                         
   2   8 -10          6.05         12.56        51.58 o                         
   4   8 -10          5.74         33.90        94.56 o                         
   6   8 -10         76.84        150.83        63.30 o                         
   8   8 -10        128.80        -57.05        57.05 o                         
  10   8 -10         21.72         40.64        65.65 o                         
  -3   9 -10        188.00        189.13        48.45 o                         
  -1   9 -10         18.75         27.68        63.30 o                         
   1   9 -10        243.41        242.84        50.79 o                         
   3   9 -10         27.62         35.79        31.21 o                         
   5   9 -10         24.64        -17.95        33.85 o                         
   7   9 -10         56.12        125.04        62.52 o                         
   9   9 -10         76.07         59.40        72.68 o                         
   0  10 -10         39.61         25.43        40.25 o                         
   2  10 -10         74.45         76.78        42.78 o                         
   4  10 -10         64.58         66.18        33.49 o                         
   6  10 -10        196.91        238.43        59.79 o                         
   1  11 -10        263.77        260.74        34.51 o                         
   3  11 -10         25.75        -22.36        97.30 o                         
   5  11 -10         76.87         48.57        72.68 o                         
  -7   1  -9         14.75         -1.66        29.44 o                         
  -5   1  -9        112.55        133.66        31.13 o                         
  -3   1  -9         13.04         -7.39        17.22 o                         
  -1   1  -9         46.36         39.67        17.36 o                         
   1   1  -9         35.29         25.43        13.91 o                         
   3   1  -9        900.84        833.30        28.62 o                         
   5   1  -9         17.11          1.11        16.19 o                         
   7   1  -9        417.58        373.86        34.76 o                         
   9   1  -9        790.86        966.74        80.50 o                         
  11   1  -9        128.05        149.06        42.98 o                         
  13   1  -9         78.71         33.61        38.33 o                         
  -8   2  -9         96.76         50.94        57.44 o                         
  -6   2  -9          4.33         26.24        29.93 o                         
  -4   2  -9         39.12         10.66        31.26 o                         
  -2   2  -9        300.78        352.51        23.60 o                         
   0   2  -9        201.16        178.69        17.54 o                         
   2   2  -9        502.68        477.86        25.15 o                         
   4   2  -9       1291.47       1084.85        42.35 o                         
   6   2  -9        893.13        828.64        58.15 o                         
   8   2  -9        779.94        708.84        64.08 o                         
  10   2  -9        634.21        568.16        72.68 o                         
  12   2  -9        100.51        176.83        46.89 o                         
  14   2  -9         34.40          3.78        45.72 o                         
  -7   3  -9         49.18         60.08        27.71 o                         
  -5   3  -9         19.35        -10.05        31.26 o                         
  -3   3  -9        207.53        270.53        31.73 o                         
  -1   3  -9         67.07         70.72        27.30 o                         
   1   3  -9        281.36        253.03        22.49 o                         
   3   3  -9        907.32        871.42        38.66 o                         
   5   3  -9        592.23        520.26        42.12 o                         
   7   3  -9        410.77        403.62        41.26 o                         
  11   3  -9        221.58        241.49        63.30 o                         
  13   3  -9          9.59         24.14        35.38 o                         
  -8   4  -9        152.97        132.28        33.59 o                         
  -6   4  -9        189.06        156.05        29.93 o                         
  -4   4  -9        173.52        269.19        33.35 o                         
  -2   4  -9        206.04        218.83        21.65 o                         
   0   4  -9        635.02        650.24        28.75 o                         
   2   4  -9       1151.87       1136.77        68.42 o                         
   4   4  -9       1030.98        980.39        48.72 o                         
   6   4  -9       1303.60       1330.95        59.23 o                         
   8   4  -9        576.67        599.26        53.06 o                         
  10   4  -9         24.88         73.46        60.18 o                         
  12   4  -9         28.71          8.60        64.87 o                         
  -7   5  -9        123.17        157.80        42.59 o                         
  -5   5  -9        464.96        444.58        33.16 o                         
  -3   5  -9        476.27        525.24        34.42 o                         
  -1   5  -9        641.00        720.21        36.93 o                         
   1   5  -9        572.06        537.43        33.69 o                         
   3   5  -9         86.88         55.52        24.41 o                         
   5   5  -9       1280.01       1269.62        68.24 o                         
   7   5  -9        472.65        449.57        39.43 o                         
  11   5  -9         97.63        108.63        64.87 o                         
  13   5  -9        100.02        135.20        67.99 o                         
  -6   6  -9        436.02        459.26        50.80 o                         
  -4   6  -9       1113.24       1179.89       278.22 o                         
  -2   6  -9        226.34        241.85        25.38 o                         
   0   6  -9       1365.02       1345.69        43.92 o                         
   2   6  -9        849.72        826.01        53.96 o                         
   4   6  -9         78.27         76.23        30.07 o                         
   6   6  -9        334.14        393.10       117.62 o                         
   8   6  -9         46.12        148.49        60.18 o                         
  12   6  -9         82.42        105.50        63.30 o                         
  -5   7  -9        852.44        866.24       137.94 o                         
  -3   7  -9        335.79        341.48        28.70 o                         
  -1   7  -9        211.97        226.50        27.66 o                         
   1   7  -9       1321.51       1505.54       118.79 o                         
   3   7  -9        675.83        690.19        53.71 o                         
   5   7  -9        351.27        356.37        53.14 o                         
   7   7  -9        307.84        372.33        50.02 o                         
   9   7  -9        366.11        452.50        66.43 o                         
  11   7  -9         91.65        112.54        66.43 o                         
  -4   8  -9        183.50        156.55        29.31 o                         
  -2   8  -9         63.08         77.93        33.93 o                         
   0   8  -9        226.22        235.63        31.28 o                         
   2   8  -9          0.07        -15.61        30.79 o                         
   4   8  -9       1985.34       1923.41       229.38 o                         
   6   8  -9        868.50        939.80        59.40 o                         
   8   8  -9         69.88         36.88        44.94 o                         
  -5   9  -9         54.13         81.28        45.33 o                         
  -3   9  -9        308.87        315.87        88.31 o                         
  -1   9  -9         82.21         80.25        27.83 o                         
   1   9  -9         48.08         10.65        26.22 o                         
   3   9  -9        316.91        326.21        45.72 o                         
   5   9  -9        519.62        582.37       102.77 o                         
   7   9  -9        244.19        277.48        36.28 o                         
   9   9  -9        123.65        324.33        72.68 o                         
  -4  10  -9         44.95        -25.01        41.42 o                         
  -2  10  -9         34.13         32.07        33.58 o                         
   0  10  -9         48.31        119.66        30.72 o                         
   2  10  -9        202.56        185.37        37.04 o                         
   4  10  -9        267.33        276.03        35.50 o                         
   6  10  -9        123.24        186.02        36.09 o                         
   8  10  -9        358.50        373.69       105.11 o                         
  -1  11  -9         13.65        -28.68        30.97 o                         
   1  11  -9         42.25          3.25        37.92 o                         
   3  11  -9        309.62        282.45        42.20 o                         
   5  11  -9        193.94        223.14        38.60 o                         
   7  11  -9         49.81         -5.70       116.45 o                         
   0  12  -9        125.70        117.57        38.33 o                         
   2  12  -9         77.47         91.29        32.43 o                         
   4  12  -9         11.31        -19.01        36.21 o                         
   6  12  -9         77.18         20.65        34.03 o                         
  -8   0  -8        331.33        296.20        46.11 o                         
  -6   0  -8        401.97        395.45        57.05 o                         
  -4   0  -8        210.25        184.20        26.52 o                         
  -2   0  -8       1450.51       1490.37        97.44 o                         
   0   0  -8       1323.12       1288.76       102.78 o                         
   2   0  -8        434.57        390.10        26.70 o                         
   4   0  -8       1696.44       1580.18        51.42 o                         
   6   0  -8       1597.28       1280.13        88.31 o                         
   8   0  -8       1014.92       1080.06        74.24 o                         
  10   0  -8        183.81        254.78        58.61 o                         
  12   0  -8       1156.82       1391.88        78.15 o                         
  14   0  -8        375.92        291.51        63.30 o                         
  -9   1  -8        239.99        316.23       111.37 o                         
  -7   1  -8         27.40         38.83        28.73 o                         
  -5   1  -8        298.73        345.80        37.12 o                         
  -3   1  -8        461.71        465.81        31.69 o                         
  -1   1  -8        746.75        741.07        25.01 o                         
   1   1  -8       1800.25       1753.43        59.45 o                         
   3   1  -8       1026.25        961.63        31.84 o                         
   5   1  -8        621.61        600.36        27.99 o                         
   7   1  -8        939.58        919.01        35.80 o                         
   9   1  -8       2164.21       2253.12       147.71 o                         
  11   1  -8        153.22        206.06        38.72 o                         
  13   1  -8        735.28        748.91        89.09 o                         
  -8   2  -8         31.21         21.08        29.10 o                         
  -6   2  -8        397.34        316.70        37.83 o                         
  -4   2  -8        333.17        341.03        29.36 o                         
  -2   2  -8        999.50        983.37        49.35 o                         
   0   2  -8       1332.19       1366.63        48.29 o                         
   2   2  -8        442.81        434.20        22.81 o                         
   4   2  -8        678.17        682.48        27.64 o                         
   6   2  -8        690.37        647.07        32.67 o                         
   8   2  -8        794.97        819.99        39.56 o                         
  10   2  -8        996.82       1098.03        87.53 o                         
  12   2  -8        135.12        119.20        90.66 o                         
  14   2  -8        500.70        555.28        45.78 o                         
  -9   3  -8         80.92         -2.28        30.79 o                         
  -7   3  -8         16.84         28.98        28.90 o                         
  -5   3  -8        301.98        286.11        36.34 o                         
  -3   3  -8        370.60        358.24        20.00 o                         
  -1   3  -8        918.29        911.59        36.49 o                         
   1   3  -8        463.76        430.38        19.82 o                         
   3   3  -8        933.64        900.53        42.09 o                         
   5   3  -8       1686.52       1688.16        59.93 o                         
   7   3  -8        142.66        147.96        20.33 o                         
   9   3  -8        696.04        737.96        50.62 o                         
  11   3  -8        358.48        419.68        73.46 o                         
  13   3  -8        138.03        153.38        36.70 o                         
  -8   4  -8        149.74        185.94        31.90 o                         
  -6   4  -8         12.44         30.03        37.12 o                         
  -4   4  -8        438.18        461.59        22.37 o                         
  -2   4  -8       1115.97       1175.05        31.57 o                         
   0   4  -8       1331.62       1279.39        53.92 o                         
   2   4  -8        233.04        225.87        15.73 o                         
   4   4  -8       2425.41       2534.28        55.74 o                         
   6   4  -8         80.88         78.02        19.05 o                         
   8   4  -8        316.38        293.77        32.79 o                         
  10   4  -8        351.04        297.76        64.87 o                         
  12   4  -8         71.12         50.02        55.49 o                         
  14   4  -8         23.99        -28.44        33.67 o                         
  -7   5  -8         20.99         51.73        28.46 o                         
  -5   5  -8         22.85         12.71        30.09 o                         
  -3   5  -8        128.96        137.01        23.97 o                         
  -1   5  -8       2416.05       2527.20        62.26 o                         
   1   5  -8        380.25        361.76        19.21 o                         
   3   5  -8        835.24        753.62        40.89 o                         
   5   5  -8       1609.43       1475.44        48.30 o                         
   7   5  -8         73.04         71.01        24.20 o                         
   9   5  -8        278.62        286.82        50.02 o                         
  11   5  -8          6.23        -54.71        54.71 o                         
  13   5  -8        113.31         32.82        64.08 o                         
  -8   6  -8         30.50         43.27        43.77 o                         
  -6   6  -8        114.93        129.02        29.53 o                         
  -4   6  -8         65.05         45.05        21.72 o                         
  -2   6  -8        488.40        556.37        22.16 o                         
   0   6  -8        423.58        392.30        21.22 o                         
   2   6  -8        151.27        143.47        18.05 o                         
   4   6  -8        618.68        574.57        38.98 o                         
   6   6  -8        872.56        958.16        47.32 o                         
   8   6  -8         31.22         64.93        30.29 o                         
  10   6  -8          4.91        -29.27        33.85 o                         
  12   6  -8        150.28        143.80        67.21 o                         
  -7   7  -8         13.50         -9.19        27.58 o                         
  -5   7  -8          8.67         -0.18        21.49 o                         
  -3   7  -8        211.28        245.43        23.27 o                         
  -1   7  -8        428.98        416.22        20.58 o                         
   1   7  -8        275.63        256.09        21.76 o                         
   3   7  -8       1008.91       1019.30        59.10 o                         
   5   7  -8         65.05         58.93        52.36 o                         
   7   7  -8        704.11        711.82        68.37 o                         
   9   7  -8        580.29        525.96        64.87 o                         
  11   7  -8        157.77        130.51        70.34 o                         
  13   7  -8         46.73        -25.79        68.77 o                         
  -6   8  -8         43.47         55.10        35.56 o                         
  -4   8  -8          0.30         17.87        23.45 o                         
  -2   8  -8        188.61        177.00        23.35 o                         
   0   8  -8        443.27        438.75        24.71 o                         
   2   8  -8        176.23        200.01        37.27 o                         
   4   8  -8       1345.35       1297.09        84.79 o                         
   6   8  -8        312.86        276.55        38.46 o                         
   8   8  -8        661.36        761.03        91.83 o                         
  10   8  -8         52.74         49.24        43.77 o                         
  12   8  -8         25.95         -8.60        72.68 o                         
  -5   9  -8         14.39        -23.44        23.44 o                         
  -3   9  -8         61.94         38.31        23.92 o                         
  -1   9  -8        140.47        212.67        37.97 o                         
   1   9  -8        193.74        227.63        35.86 o                         
   3   9  -8        124.14        127.31        36.60 o                         
   5   9  -8          1.36        -33.73        33.73 o                         
   7   9  -8         75.72         56.49        31.46 o                         
   9   9  -8        136.93        133.03        39.18 o                         
  11   9  -8        115.00         96.91        70.34 o                         
  -4  10  -8        185.02        196.88        27.82 o                         
  -2  10  -8         57.44         53.72        32.94 o                         
   0  10  -8        853.32        874.44        39.53 o                         
   2  10  -8         56.88         46.17        41.81 o                         
   4  10  -8         93.06         72.24        38.30 o                         
   6  10  -8          0.51         49.53        35.19 o                         
   8  10  -8         22.12         72.76        35.79 o                         
  10  10  -8        188.99        232.89        48.45 o                         
  -3  11  -8        145.50        144.58        37.55 o                         
  -1  11  -8         19.46         -3.50        27.41 o                         
   1  11  -8         84.41        102.37        31.32 o                         
   3  11  -8        171.31        134.89        67.60 o                         
   5  11  -8         23.28        -21.67        44.16 o                         
   7  11  -8        171.26        203.04        38.58 o                         
   9  11  -8         81.30         98.85        40.70 o                         
  -2  12  -8         26.43         17.71        33.97 o                         
   0  12  -8        120.20        111.74        43.47 o                         
   2  12  -8         46.59         45.77        30.48 o                         
   4  12  -8        130.79        114.89        37.85 o                         
   6  12  -8         63.97         -2.99        38.94 o                         
   8  12  -8        153.98        101.97        36.68 o                         
   1  13  -8         83.09         79.74        38.31 o                         
   3  13  -8        157.51        131.30        41.78 o                         
   5  13  -8         23.46         -1.88        79.71 o                         
  -9   1  -7         14.64         63.86        30.02 o                         
  -7   1  -7         33.56         36.78        27.25 o                         
  -5   1  -7        562.25        541.15        23.82 o                         
  -3   1  -7        408.63        397.88        18.60 o                         
  -1   1  -7        137.35        165.60        13.65 o                         
   1   1  -7        787.26        853.65        31.22 o                         
   3   1  -7        163.04        144.43        14.06 o                         
   5   1  -7        700.79        682.75        28.98 o                         
   7   1  -7        212.05        209.88        20.27 o                         
   9   1  -7        359.95        416.75        29.74 o                         
  11   1  -7         28.98         50.67        34.54 o                         
  13   1  -7         18.00         24.41        33.16 o                         
  15   1  -7         32.69         52.98        41.42 o                         
 -10   2  -7         19.57        -11.53        30.58 o                         
  -8   2  -7         92.24         90.47        31.82 o                         
  -6   2  -7        326.51        381.54        35.64 o                         
  -4   2  -7        111.33        102.28        14.46 o                         
  -2   2  -7        358.31        383.22        17.73 o                         
   0   2  -7         28.55         30.79        13.11 o                         
   2   2  -7         30.38         32.21        12.74 o                         
   4   2  -7        176.00        201.26        20.04 o                         
   6   2  -7        564.19        538.75        22.80 o                         
   8   2  -7         82.18        111.11        18.08 o                         
  10   2  -7         60.81         62.57        25.18 o                         
  12   2  -7        602.11        642.29        67.60 o                         
  14   2  -7         37.50        -14.81        37.14 o                         
  -9   3  -7        170.74        187.71        56.66 o                         
  -7   3  -7         97.74         41.77        32.62 o                         
  -5   3  -7        194.22        173.64        22.51 o                         
  -3   3  -7       1417.46       1461.10        60.41 o                         
  -1   3  -7        472.46        468.82        22.19 o                         
   1   3  -7        334.99        365.21        18.32 o                         
   3   3  -7        392.54        352.79        17.90 o                         
   5   3  -7        412.76        429.78        24.25 o                         
   7   3  -7        769.37        796.30        33.90 o                         
   9   3  -7        765.43        732.68        56.06 o                         
  11   3  -7        533.20        515.85        90.66 o                         
  13   3  -7        290.69        260.78        36.85 o                         
  15   3  -7         39.24         88.01        35.82 o                         
 -10   4  -7         85.87        108.19        31.54 o                         
  -8   4  -7         14.08         65.65        34.00 o                         
  -6   4  -7        169.12        150.89        25.09 o                         
  -4   4  -7        696.26        666.34        21.92 o                         
  -2   4  -7        147.81        165.70        14.14 o                         
   0   4  -7        229.05        238.78        16.14 o                         
   2   4  -7        153.06        169.99        16.43 o                         
   4   4  -7        974.38        942.12        31.45 o                         
   6   4  -7       2140.90       2136.14        51.77 o                         
   8   4  -7       1385.21       1479.61        54.04 o                         
  10   4  -7        572.57        584.24        84.40 o                         
  12   4  -7        324.14        331.36        62.52 o                         
  14   4  -7        223.54        229.04        39.79 o                         
  -9   5  -7        108.97         71.84        30.64 o                         
  -7   5  -7        177.47        189.07        27.66 o                         
  -5   5  -7       1178.58       1201.89        52.11 o                         
  -3   5  -7        104.88        140.26        13.81 o                         
  -1   5  -7        520.76        524.56        19.60 o                         
   1   5  -7        767.63        730.22        33.00 o                         
   3   5  -7       1812.07       1739.56        34.23 o                         
   5   5  -7       1452.28       1428.29        39.64 o                         
   7   5  -7       1242.61       1170.18        57.57 o                         
   9   5  -7        643.15        738.35        52.56 o                         
  11   5  -7         57.81         98.63        36.28 o                         
  13   5  -7        173.85        142.24        64.87 o                         
  -8   6  -7        110.59        128.77        29.60 o                         
  -6   6  -7        562.37        582.11        58.92 o                         
  -4   6  -7         74.69         61.28        14.90 o                         
  -2   6  -7        652.62        616.66        25.37 o                         
   0   6  -7        947.47        902.15        48.80 o                         
   2   6  -7       3319.29       3087.92       107.83 o                         
   4   6  -7       1588.32       1571.19        71.82 o                         
   6   6  -7       1237.85       1201.16        37.24 o                         
   8   6  -7        796.22        812.06        50.28 o                         
  10   6  -7        676.84        743.43        60.60 o                         
  12   6  -7         22.92        -13.17        61.35 o                         
  14   6  -7         30.82         88.31        64.08 o                         
  -9   7  -7        234.70        244.44        59.79 o                         
  -7   7  -7        262.16        288.18        27.60 o                         
  -5   7  -7        405.16        439.04        32.86 o                         
  -3   7  -7        176.01        147.44        15.66 o                         
  -1   7  -7        443.66        384.83        35.65 o                         
   1   7  -7        929.47        854.17        75.74 o                         
   3   7  -7       1562.76       1458.66        42.70 o                         
   5   7  -7        634.23        643.03        48.78 o                         
   7   7  -7       1588.36       1507.97        97.91 o                         
  11   7  -7         75.01         85.40        34.42 o                         
  13   7  -7         19.63        139.89        69.56 o                         
  -8   8  -7         74.41         95.88        34.00 o                         
  -6   8  -7        554.98        665.38        60.71 o                         
  -4   8  -7        145.21        157.26        25.86 o                         
  -2   8  -7         85.94         60.99        17.67 o                         
   0   8  -7        514.14        534.82        32.64 o                         
   2   8  -7        111.61        133.58        29.21 o                         
   4   8  -7        694.27        657.27        66.86 o                         
   6   8  -7       1345.94       1283.07        99.24 o                         
   8   8  -7        657.43        698.79       118.79 o                         
  10   8  -7        673.11        708.42        59.00 o                         
  12   8  -7        357.24        421.66       113.32 o                         
  -7   9  -7        189.13        193.05        26.88 o                         
  -5   9  -7          4.02         -2.63        24.91 o                         
  -3   9  -7        551.18        529.58        82.45 o                         
  -1   9  -7        739.94        759.46        39.03 o                         
   1   9  -7        199.99        266.29        38.86 o                         
   3   9  -7        969.69        960.27        58.75 o                         
   5   9  -7        716.16        642.51        69.28 o                         
   7   9  -7        172.26        202.45        37.04 o                         
   9   9  -7        118.22        119.57        46.89 o                         
  11   9  -7        619.08        728.34        53.26 o                         
  -6  10  -7        168.09        265.22        65.88 o                         
  -4  10  -7        202.84        242.05        37.70 o                         
  -2  10  -7        675.63        723.08        64.33 o                         
   0  10  -7         90.65         42.11        28.41 o                         
   2  10  -7        115.21        139.76        40.25 o                         
   4  10  -7         63.69         45.24        35.62 o                         
   6  10  -7         97.49        151.80        37.90 o                         
   8  10  -7        143.44        154.91        39.11 o                         
  10  10  -7        239.54        346.21        51.58 o                         
  -5  11  -7        710.01        732.65       204.37 o                         
  -3  11  -7         42.21         28.40        34.82 o                         
  -1  11  -7         88.07        106.31        31.74 o                         
   1  11  -7        297.55        341.09        50.39 o                         
   3  11  -7        151.32        133.09        37.98 o                         
   5  11  -7        161.52        118.31        36.60 o                         
   7  11  -7        158.85        131.45        39.88 o                         
   9  11  -7        170.43        163.06        68.77 o                         
  -4  12  -7        156.11        167.43        38.94 o                         
  -2  12  -7        203.20        187.40        49.24 o                         
   0  12  -7          9.29         29.71        31.82 o                         
   2  12  -7        297.91        257.08        37.87 o                         
   4  12  -7        148.29        103.85        48.06 o                         
   6  12  -7          0.80          2.87        38.61 o                         
   8  12  -7        106.39        179.28        41.83 o                         
  -3  13  -7         61.62         46.21        36.42 o                         
  -1  13  -7        156.35        144.29        68.77 o                         
   1  13  -7        267.81        325.70        65.35 o                         
   3  13  -7         48.51         90.95        37.51 o                         
   5  13  -7         85.20         96.98        39.68 o                         
   7  13  -7          7.44        -34.23        34.23 o                         
   0  14  -7        176.79        116.55        32.51 o                         
   2  14  -7        114.00         60.33        32.07 o                         
   4  14  -7          7.38         41.98       103.94 o                         
 -10   0  -6        214.55        147.71        46.11 o                         
  -8   0  -6        146.52        146.14        39.08 o                         
  -6   0  -6        134.41        132.60        20.33 o                         
  -4   0  -6        785.78        785.72        31.84 o                         
  -2   0  -6       3488.50       3771.56       156.03 o                         
   0   0  -6       5615.72       5847.60        93.09 o                         
   2   0  -6       2244.50       2232.70        51.19 o                         
   4   0  -6         70.35         68.45        22.01 o                         
   6   0  -6       1494.25       1414.89       112.54 o                         
   8   0  -6       3034.12       3359.61       126.01 o                         
  10   0  -6        171.96        133.04        33.14 o                         
  12   0  -6       1569.04       1760.75        58.81 o                         
  14   0  -6        636.38        692.43        67.21 o                         
 -11   1  -6         67.01         81.67        33.10 o                         
  -9   1  -6        107.91        146.63        31.50 o                         
  -7   1  -6        107.37        102.96        22.20 o                         
  -5   1  -6         17.51         13.07        10.32 o                         
  -3   1  -6       3014.06       3219.33        81.40 o                         
  -1   1  -6        333.54        330.03        17.15 o                         
   1   1  -6        650.24        588.22        37.09 o                         
   3   1  -6       5878.35       6049.37       135.94 o                         
   5   1  -6        286.63        272.00        23.13 o                         
   7   1  -6        754.87        744.70        28.32 o                         
   9   1  -6       1166.02       1176.32        38.04 o                         
  11   1  -6        437.58        488.73        31.61 o                         
  13   1  -6        650.72        697.53        44.83 o                         
  15   1  -6        413.43        377.61        41.44 o                         
 -10   2  -6        276.17        334.67        36.04 o                         
  -8   2  -6        430.62        434.14        34.91 o                         
  -6   2  -6        303.64        310.68        20.50 o                         
  -4   2  -6        157.61        149.18        15.19 o                         
  -2   2  -6        114.68         80.30        14.48 o                         
   0   2  -6        601.19        632.58        22.18 o                         
   2   2  -6       5255.72       5598.63       136.16 o                         
   4   2  -6       1474.66       1457.28        44.52 o                         
   6   2  -6        781.30        870.70        38.55 o                         
   8   2  -6        388.75        385.68        21.74 o                         
  10   2  -6        673.84        718.49        37.11 o                         
  12   2  -6        353.05        339.04        33.03 o                         
  14   2  -6        927.61        933.05        66.04 o                         
 -11   3  -6         97.70         71.53        78.54 o                         
  -9   3  -6         15.62         35.60        29.81 o                         
  -7   3  -6        739.16        768.47        91.42 o                         
  -5   3  -6         74.59         85.05        13.27 o                         
  -3   3  -6       1063.63       1049.51        42.54 o                         
  -1   3  -6       1827.05       1820.89        53.24 o                         
   1   3  -6        854.75        804.93        40.58 o                         
   3   3  -6       2964.57       2957.28        65.50 o                         
   5   3  -6       1289.50       1327.28        36.44 o                         
   7   3  -6       1437.39       1563.30        51.38 o                         
   9   3  -6        512.78        566.42        29.04 o                         
  11   3  -6        363.90        403.21        37.56 o                         
  13   3  -6        537.90        479.87        36.84 o                         
  15   3  -6         15.91        -35.17        56.27 o                         
 -10   4  -6        130.81        108.98       112.93 o                         
  -8   4  -6          2.58        -26.53        26.70 o                         
  -6   4  -6        373.30        358.64        22.26 o                         
  -4   4  -6         42.80         38.97        12.31 o                         
  -2   4  -6       2539.20       2603.55        51.86 o                         
   0   4  -6       3701.40       3813.59       150.23 o                         
   2   4  -6       1562.64       1606.10        63.43 o                         
   4   4  -6       5915.99       5894.60        98.44 o                         
   6   4  -6       1534.27       1588.59        42.85 o                         
   8   4  -6        245.13        225.26        19.69 o                         
  10   4  -6        380.79        443.71        35.27 o                         
  12   4  -6        394.55        431.00        51.12 o                         
  14   4  -6         49.77         82.25        36.43 o                         
 -11   5  -6         31.93        -23.40        28.73 o                         
  -9   5  -6         66.92        102.18        25.55 o                         
  -7   5  -6        330.36        238.32        25.61 o                         
  -5   5  -6       1153.38       1063.60        48.90 o                         
  -3   5  -6        622.56        642.37        22.26 o                         
  -1   5  -6        240.81        222.47        14.70 o                         
   1   5  -6        200.51        212.59        16.05 o                         
   3   5  -6       2028.17       1932.04        34.57 o                         
   5   5  -6       3122.44       3068.35        93.76 o                         
   7   5  -6        130.49        163.93        22.63 o                         
   9   5  -6        385.43        438.23        36.18 o                         
  11   5  -6         21.93          6.07        27.50 o                         
  13   5  -6         98.38        120.08        55.10 o                         
 -10   6  -6        116.86        114.43        31.37 o                         
  -8   6  -6        108.98        101.59        74.79 o                         
  -6   6  -6        657.49        664.10        29.76 o                         
  -4   6  -6        366.12        355.72        17.47 o                         
  -2   6  -6        474.38        457.26        29.86 o                         
   0   6  -6        276.06        282.97        18.64 o                         
   2   6  -6        303.03        353.51        19.31 o                         
   4   6  -6       1252.96       1317.98        30.90 o                         
   6   6  -6        348.99        339.26        20.19 o                         
   8   6  -6        141.33        165.28        25.01 o                         
  10   6  -6        166.35        194.53        29.93 o                         
  12   6  -6        154.62        153.63        29.89 o                         
  14   6  -6        132.12        170.37        72.68 o                         
  -9   7  -6        222.00        249.81        28.99 o                         
  -7   7  -6         30.46         20.48        24.46 o                         
  -5   7  -6        469.30        502.52        44.22 o                         
  -3   7  -6        742.86        791.70        25.47 o                         
  -1   7  -6         79.37         65.70        14.68 o                         
   1   7  -6        434.06        439.68        21.12 o                         
   3   7  -6         44.03         36.80        15.61 o                         
   5   7  -6         95.69        101.58        16.93 o                         
   7   7  -6        444.82        524.07        30.72 o                         
   9   7  -6        773.99        816.58        42.81 o                         
  11   7  -6         79.16         83.43        43.98 o                         
  13   7  -6        157.07        193.39        40.53 o                         
  -8   8  -6         33.00         60.56        32.70 o                         
  -6   8  -6         24.93         30.46        25.36 o                         
  -4   8  -6        433.57        416.88        35.08 o                         
  -2   8  -6        467.59        516.11        35.64 o                         
   0   8  -6         77.27         73.59        16.87 o                         
   2   8  -6        180.13        180.60        19.57 o                         
   4   8  -6       1019.94        940.29        42.29 o                         
   6   8  -6        670.16        675.60        34.19 o                         
   8   8  -6        271.17        353.25        49.24 o                         
  10   8  -6        295.26        424.13        48.84 o                         
  12   8  -6        179.59        266.59        42.78 o                         
  -9   9  -6         27.03         37.89        25.83 o                         
  -7   9  -6         30.71         10.86        31.30 o                         
  -5   9  -6        190.19        256.21        50.41 o                         
  -3   9  -6        376.65        388.53        32.74 o                         
  -1   9  -6        959.89        852.41        81.46 o                         
   1   9  -6        233.45        287.35        27.50 o                         
   3   9  -6        419.53        412.45        37.96 o                         
   5   9  -6        529.07        533.01        72.76 o                         
   7   9  -6        126.32        136.87        69.95 o                         
   9   9  -6        287.15        307.92        53.14 o                         
  11   9  -6         50.57         31.30        49.24 o                         
  -8  10  -6         79.02         89.76        26.94 o                         
  -6  10  -6        245.13        258.45        42.59 o                         
  -4  10  -6        439.03        446.16        88.31 o                         
  -2  10  -6        378.36        361.50        29.97 o                         
   0  10  -6        240.87        258.30        25.52 o                         
   2  10  -6       1458.40       1497.91        93.00 o                         
   4  10  -6        183.95        173.55        40.35 o                         
   6  10  -6        559.71        557.46       142.24 o                         
   8  10  -6        220.47        277.11       136.37 o                         
  10  10  -6        266.48        337.52        51.58 o                         
  12  10  -6         42.37        101.52        75.03 o                         
  -7  11  -6         62.25         16.57        34.09 o                         
  -5  11  -6         32.53         -4.14        33.66 o                         
  -3  11  -6         67.97         75.97        34.54 o                         
  -1  11  -6         53.03         38.07        30.08 o                         
   1  11  -6        517.90        496.53        40.83 o                         
   3  11  -6        689.71        725.60        59.48 o                         
   5  11  -6        190.53        186.18        40.20 o                         
   7  11  -6        102.13         71.48        35.65 o                         
   9  11  -6        146.07        165.68        42.98 o                         
  11  11  -6        109.08        123.68        38.20 o                         
  -6  12  -6         41.79        -33.43        33.43 o                         
  -4  12  -6          4.05        -20.47        33.27 o                         
  -2  12  -6        711.36        690.97        38.79 o                         
   0  12  -6         44.88         30.59        32.16 o                         
   2  12  -6        249.64        237.79        42.00 o                         
   4  12  -6         27.03         33.61        39.76 o                         
   6  12  -6         68.72         65.36        38.61 o                         
   8  12  -6        132.96        172.47        44.01 o                         
  10  12  -6         71.34         95.35        47.67 o                         
  -5  13  -6         72.42        125.82        61.74 o                         
  -3  13  -6         29.50        -27.36        35.94 o                         
  -1  13  -6        274.68        238.80        33.29 o                         
   1  13  -6        401.75        454.82        60.23 o                         
   3  13  -6        116.18        106.28        89.48 o                         
   5  13  -6         20.35        -12.37        61.74 o                         
   7  13  -6         91.85        118.01        40.80 o                         
  -2  14  -6        244.49        237.38        55.49 o                         
   0  14  -6        186.39        209.16        33.74 o                         
   2  14  -6        420.28        462.15        52.19 o                         
   4  14  -6         89.45         97.34        40.72 o                         
   6  14  -6         63.40          4.73        85.97 o                         
 -11   1  -5         79.95         57.05        35.17 o                         
  -9   1  -5        215.01        279.76        26.60 o                         
  -7   1  -5         48.92         39.18        16.82 o                         
  -5   1  -5        694.12        673.30        27.69 o                         
  -3   1  -5         86.02         91.00        12.51 o                         
  -1   1  -5       2074.28       2206.42        40.67 o                         
   1   1  -5        811.22        815.24        25.12 o                         
   3   1  -5        278.21        280.23        23.57 o                         
   5   1  -5        441.29        485.32        28.92 o                         
   7   1  -5        239.27        270.79        20.60 o                         
   9   1  -5        271.77        283.94        19.99 o                         
  11   1  -5        406.51        402.39        29.46 o                         
  13   1  -5        120.58        163.54        25.16 o                         
  15   1  -5          5.09          2.33        45.72 o                         
 -12   2  -5         24.02          5.72        33.27 o                         
 -10   2  -5         63.62        101.40        32.25 o                         
  -8   2  -5         59.69         87.74        20.97 o                         
  -6   2  -5        157.41        143.44        15.51 o                         
  -4   2  -5         11.53          7.14        11.85 o                         
  -2   2  -5        460.99        448.77        18.50 o                         
   0   2  -5       2765.31       2963.87        62.15 o                         
   2   2  -5       1205.89       1209.53        32.76 o                         
   4   2  -5       1507.30       1663.49        35.30 o                         
   6   2  -5       1420.93       1499.50        41.80 o                         
   8   2  -5        481.52        500.98        24.20 o                         
  10   2  -5        811.95        819.29        42.11 o                         
  12   2  -5        218.57        175.22        24.64 o                         
  14   2  -5        126.52         99.99        36.05 o                         
 -11   3  -5         54.38         69.46        34.38 o                         
  -9   3  -5         80.05         88.82        26.17 o                         
  -7   3  -5        508.04        561.82        26.79 o                         
  -5   3  -5        127.67        161.24        14.57 o                         
  -3   3  -5       1069.10       1099.93        42.10 o                         
  -1   3  -5        180.71        196.39        14.49 o                         
   1   3  -5        457.62        486.50        18.08 o                         
   3   3  -5         45.31         82.68        13.19 o                         
   5   3  -5       3326.13       3439.01        56.06 o                         
   7   3  -5       1043.01       1009.02        28.52 o                         
   9   3  -5        691.69        698.84        33.55 o                         
  11   3  -5        439.99        451.09        44.83 o                         
  13   3  -5        373.89        391.83        33.35 o                         
  15   3  -5         39.49        -21.88        55.49 o                         
 -12   4  -5         22.64         58.10        33.59 o                         
 -10   4  -5        157.17        165.67        28.19 o                         
  -8   4  -5        358.09        390.03        30.84 o                         
  -6   4  -5        107.50         97.35        15.32 o                         
  -4   4  -5        176.44        201.24        14.39 o                         
  -2   4  -5        915.62       1004.53        50.82 o                         
   0   4  -5        329.27        403.16        20.50 o                         
   2   4  -5        328.12        344.05        18.48 o                         
   4   4  -5       1493.83       1548.26        35.05 o                         
   6   4  -5        223.59        251.43        19.02 o                         
   8   4  -5        381.94        395.57        21.13 o                         
  10   4  -5        763.89        788.96        36.52 o                         
  12   4  -5        636.01        722.77        40.97 o                         
  14   4  -5         64.62         58.67        32.52 o                         
 -11   5  -5        169.03        165.32        85.19 o                         
  -9   5  -5         90.41        123.76        27.14 o                         
  -7   5  -5        520.43        539.98        30.50 o                         
  -5   5  -5        351.69        352.03        16.16 o                         
  -3   5  -5        202.81        231.79        16.41 o                         
  -1   5  -5        169.57        189.33        20.34 o                         
   1   5  -5       1012.54        946.15        31.80 o                         
   3   5  -5       3105.88       3072.82        50.76 o                         
   5   5  -5        987.16        991.08        26.04 o                         
   7   5  -5       1770.75       1867.63        43.51 o                         
   9   5  -5       3214.81       3303.21        89.19 o                         
  11   5  -5         67.41         92.76        27.81 o                         
  13   5  -5         74.72         53.83        25.35 o                         
  15   5  -5         43.28          8.60        61.74 o                         
 -10   6  -5        218.44        260.24        32.79 o                         
  -8   6  -5        274.48        237.73        28.41 o                         
  -6   6  -5        426.69        433.06        24.49 o                         
  -4   6  -5        400.39        406.09        23.41 o                         
  -2   6  -5       3133.30       3186.23       105.47 o                         
   0   6  -5        485.06        547.27        22.08 o                         
   2   6  -5        333.05        349.94        19.83 o                         
   4   6  -5       1755.56       1662.41        34.74 o                         
   6   6  -5        979.87        934.11        27.73 o                         
   8   6  -5       2196.28       2146.29        97.71 o                         
  10   6  -5        145.02        160.02        30.32 o                         
  12   6  -5        249.04        296.37        32.28 o                         
  14   6  -5         60.42         68.77        61.74 o                         
 -11   7  -5        172.94        208.62        36.12 o                         
  -9   7  -5        175.20        189.82        27.27 o                         
  -7   7  -5        462.61        428.47        33.66 o                         
  -5   7  -5         40.26         40.36        17.24 o                         
  -3   7  -5       2225.31       2166.19        67.88 o                         
  -1   7  -5       1009.73       1057.96        30.03 o                         
   1   7  -5        159.91        162.18        19.20 o                         
   3   7  -5         13.74          4.07        14.67 o                         
   5   7  -5       1247.54       1309.89        33.53 o                         
   7   7  -5       1243.11       1320.17        42.81 o                         
   9   7  -5       1650.22       1718.20       105.65 o                         
  11   7  -5        165.29        137.96        49.28 o                         
  13   7  -5        215.79        291.08        48.06 o                         
 -10   8  -5        274.12        283.20        29.36 o                         
  -8   8  -5        312.25        257.77        39.08 o                         
  -6   8  -5        558.79        582.45        42.72 o                         
  -4   8  -5        251.80        240.02        26.19 o                         
  -2   8  -5        334.41        352.79        20.02 o                         
   0   8  -5        443.93        400.15        45.17 o                         
   2   8  -5       1333.72       1331.46        72.42 o                         
   4   8  -5       1039.20       1067.53        39.27 o                         
   6   8  -5        357.49        367.89        24.44 o                         
   8   8  -5       2533.32       2791.89       123.48 o                         
  10   8  -5        377.67        419.14        40.23 o                         
  12   8  -5        229.21        323.22       112.54 o                         
  -9   9  -5        249.61        297.61        51.73 o                         
  -7   9  -5        991.89        834.71       114.49 o                         
  -5   9  -5         15.42        -29.31        29.31 o                         
  -3   9  -5        616.49        604.96        28.92 o                         
  -1   9  -5       1146.09       1233.55        36.95 o                         
   1   9  -5        912.13        859.01       102.62 o                         
   3   9  -5         93.44         88.09        17.99 o                         
   5   9  -5       1639.24       1554.13        42.68 o                         
   7   9  -5        978.22       1120.83       102.08 o                         
   9   9  -5         68.57         46.73        46.57 o                         
  11   9  -5        256.77        338.85        46.84 o                         
  13   9  -5        557.83        668.97       273.53 o                         
  -8  10  -5        170.16        210.40        36.60 o                         
  -6  10  -5        315.12        331.73        57.83 o                         
  -4  10  -5        380.39        327.78        40.79 o                         
  -2  10  -5        766.87        732.40        36.04 o                         
   0  10  -5        829.74        746.94        91.31 o                         
   2  10  -5        335.65        317.84        28.80 o                         
   4  10  -5        149.80        192.43        22.88 o                         
   6  10  -5       1214.47       1287.15       127.00 o                         
   8  10  -5        110.00         35.17        42.20 o                         
  10  10  -5         18.19         29.40        38.36 o                         
  12  10  -5        235.43        214.06        47.67 o                         
  -7  11  -5         69.80         36.07        39.47 o                         
  -5  11  -5        418.62        379.78        55.49 o                         
  -3  11  -5       1124.58       1107.76        62.32 o                         
  -1  11  -5         57.23         47.88        21.68 o                         
   1  11  -5       2128.22       1924.31       153.80 o                         
   3  11  -5       1262.45       1274.99       141.06 o                         
   5  11  -5         99.58         51.60        38.10 o                         
   7  11  -5        261.56        300.90        44.49 o                         
   9  11  -5        600.40        717.43        58.61 o                         
  11  11  -5        117.65        187.56        42.92 o                         
  -6  12  -5         94.79         73.59        33.98 o                         
  -4  12  -5         41.13         33.72        65.65 o                         
  -2  12  -5        374.56        347.52        49.67 o                         
   0  12  -5        718.13        761.17        48.55 o                         
   2  12  -5        276.23        295.63       102.38 o                         
   4  12  -5        744.95        867.33       166.07 o                         
   6  12  -5         61.72         66.04        61.74 o                         
   8  12  -5        282.91        314.71       115.27 o                         
  10  12  -5        145.00        184.51        43.70 o                         
  -5  13  -5         11.18         -1.14        33.96 o                         
  -3  13  -5        125.74        165.99        44.94 o                         
  -1  13  -5        293.41        398.05        37.62 o                         
   1  13  -5        171.86        162.22        43.76 o                         
   3  13  -5        223.05        203.39        41.42 o                         
   5  13  -5        269.65        221.99        46.03 o                         
   7  13  -5        203.18        276.14        84.40 o                         
   9  13  -5         55.36         77.37        45.33 o                         
  -4  14  -5        150.75        189.74        40.70 o                         
  -2  14  -5         71.38         37.83        93.78 o                         
   0  14  -5         84.01        104.44        33.59 o                         
   2  14  -5        175.41        185.84        42.33 o                         
   4  14  -5        243.68        243.20        81.67 o                         
   6  14  -5          1.93        -44.92        56.66 o                         
  -1  15  -5        242.48        268.38        38.79 o                         
   1  15  -5         56.44         53.54        33.57 o                         
   3  15  -5         68.06         72.21        33.13 o                         
   5  15  -5         12.22        -27.95        34.54 o                         
 -12   0  -4        535.25        650.22        58.61 o                         
 -10   0  -4         71.36         45.94        32.04 o                         
  -8   0  -4       1858.40       1833.62        91.05 o                         
  -6   0  -4         48.92         46.79        22.17 o                         
  -4   0  -4       4794.51       4775.76       291.12 o                         
  -2   0  -4      12060.02      12072.63       192.97 o                         
   0   0  -4         60.84         37.86        26.40 o                         
   2   0  -4      27288.20      27317.95       256.79 o                         
   4   0  -4       2850.31       2743.56        72.92 o                         
   6   0  -4        694.62        698.53        42.99 o                         
   8   0  -4          6.65         36.63        23.80 o                         
  10   0  -4         93.24        111.17        24.98 o                         
  12   0  -4        960.09        971.24        56.36 o                         
  14   0  -4        331.21        235.24        53.92 o                         
 -13   1  -4        263.22        318.86        54.71 o                         
 -11   1  -4        570.38        531.00        50.00 o                         
  -9   1  -4        143.78        127.99        20.24 o                         
  -7   1  -4        157.98        151.51        15.64 o                         
  -5   1  -4        273.84        269.27        17.31 o                         
  -3   1  -4       1739.42       1605.43        52.45 o                         
  -1   1  -4       4222.40       3871.86       121.74 o                         
   1   1  -4        751.43        706.03        24.69 o                         
   3   1  -4       2426.39       2413.06        41.99 o                         
   5   1  -4       4267.27       4453.87        68.99 o                         
   7   1  -4        616.48        598.27        24.34 o                         
   9   1  -4        527.23        555.65        24.81 o                         
  11   1  -4       1341.15       1272.75        45.34 o                         
  13   1  -4        472.58        519.66        32.83 o                         
  15   1  -4         66.16         -2.34        55.49 o                         
 -12   2  -4        457.30        408.53        36.91 o                         
 -10   2  -4         80.27         99.72        22.21 o                         
  -8   2  -4        720.19        733.74        28.83 o                         
  -6   2  -4        160.67        159.37        15.62 o                         
  -4   2  -4       2132.08       2252.32        66.55 o                         
  -2   2  -4        237.66        230.14        17.47 o                         
   0   2  -4        280.51        330.06        18.86 o                         
   2   2  -4       3231.91       3147.59        40.95 o                         
   4   2  -4       1156.86       1205.86        32.37 o                         
   6   2  -4       2255.65       2195.69        41.94 o                         
   8   2  -4         99.38        111.35        18.16 o                         
  10   2  -4        695.27        714.87        27.44 o                         
  12   2  -4        140.71        136.15        24.42 o                         
  14   2  -4        177.05        207.63        38.30 o                         
 -13   3  -4         55.51         40.64        44.55 o                         
 -11   3  -4        115.14        113.79        36.03 o                         
  -9   3  -4        200.99        240.24        25.17 o                         
  -7   3  -4        488.37        454.37        22.76 o                         
  -5   3  -4       1404.95       1386.85        27.62 o                         
  -3   3  -4        415.57        456.38        16.62 o                         
  -1   3  -4       2327.87       2462.32        44.21 o                         
   1   3  -4       1439.33       1381.42        36.98 o                         
   3   3  -4       3478.27       3390.70        47.79 o                         
   5   3  -4        488.28        533.64        23.16 o                         
   7   3  -4        808.30        838.81        27.32 o                         
   9   3  -4        834.29        831.89        27.67 o                         
  11   3  -4         76.81        107.85        28.65 o                         
  13   3  -4       1273.32       1229.00        53.44 o                         
  15   3  -4        183.23        247.74        69.56 o                         
 -12   4  -4         99.60        172.13        80.89 o                         
 -10   4  -4         34.45         41.59        26.97 o                         
  -8   4  -4        229.39        217.27        21.71 o                         
  -6   4  -4        870.45        925.22        30.18 o                         
  -4   4  -4       2450.94       2473.35        79.27 o                         
  -2   4  -4        775.55        783.88        28.49 o                         
   0   4  -4       3250.15       3278.66       104.82 o                         
   2   4  -4       1785.85       1751.92        31.42 o                         
   4   4  -4       4407.20       4553.55        68.49 o                         
   6   4  -4       1295.45       1403.27        35.48 o                         
   8   4  -4        284.74        326.35        18.80 o                         
  10   4  -4        107.64        133.27        24.63 o                         
  12   4  -4       1459.05       1558.28       125.24 o                         
  14   4  -4        226.59        288.38        71.90 o                         
 -11   5  -4         70.09         54.24        31.70 o                         
  -9   5  -4        115.19        107.39        26.65 o                         
  -7   5  -4        924.01        860.54        32.58 o                         
  -5   5  -4       1063.95       1043.41        37.69 o                         
  -3   5  -4        243.47        273.20        16.46 o                         
  -1   5  -4       3344.68       3363.44        47.73 o                         
   1   5  -4       4075.48       4495.70        49.90 o                         
   3   5  -4       2545.78       2703.91        62.95 o                         
   5   5  -4         32.83         45.21        17.06 o                         
   7   5  -4         70.14         83.46        16.78 o                         
   9   5  -4        456.28        464.31        24.55 o                         
  11   5  -4        397.34        403.91        46.20 o                         
  13   5  -4         86.59         77.58        59.00 o                         
  15   5  -4         25.97         52.36        62.52 o                         
 -12   6  -4          5.63         19.92        92.61 o                         
 -10   6  -4         48.91         19.92        42.98 o                         
  -8   6  -4        530.02        514.51        32.15 o                         
  -6   6  -4        486.25        462.28        23.39 o                         
  -4   6  -4        261.66        261.19        16.30 o                         
  -2   6  -4         56.62         68.94        17.75 o                         
   0   6  -4       1455.51       1614.00        38.64 o                         
   2   6  -4       3714.16       3854.69        77.19 o                         
   4   6  -4       1403.46       1462.17        36.93 o                         
   6   6  -4        274.93        323.45        21.69 o                         
   8   6  -4        301.22        301.87        24.33 o                         
  10   6  -4        811.45        857.64        74.49 o                         
  12   6  -4         81.65         67.15        38.16 o                         
  14   6  -4         14.73         47.67        72.68 o                         
 -11   7  -4         18.10         47.05        55.88 o                         
  -9   7  -4        232.87        254.33        37.90 o                         
  -7   7  -4         61.43         -0.89        19.22 o                         
  -5   7  -4       2402.20       2352.25        71.01 o                         
  -3   7  -4        907.60        905.53        29.79 o                         
  -1   7  -4         29.67         40.04        16.64 o                         
   1   7  -4       1200.49       1273.14        35.05 o                         
   3   7  -4        994.87       1022.68        28.21 o                         
   5   7  -4       1067.46       1120.27        33.96 o                         
   7   7  -4        922.00        940.04        49.95 o                         
   9   7  -4        120.34        125.73        28.43 o                         
  11   7  -4        152.58        128.23        29.33 o                         
  13   7  -4        495.21        552.52       103.55 o                         
 -10   8  -4         53.27         42.90        31.48 o                         
  -8   8  -4        225.06        154.15        34.76 o                         
  -6   8  -4        781.99        754.55        68.25 o                         
  -4   8  -4       1038.58        999.07        28.53 o                         
  -2   8  -4        169.91        138.94        17.90 o                         
   0   8  -4        364.65        358.06        24.53 o                         
   2   8  -4        922.73        909.79        33.64 o                         
   4   8  -4        647.69        724.78        25.87 o                         
   6   8  -4       1395.25       1386.71        62.46 o                         
   8   8  -4        249.88        265.93        24.48 o                         
  10   8  -4          3.73         39.96        30.67 o                         
  12   8  -4        112.92        116.19        38.41 o                         
  14   8  -4        114.63        187.30        42.71 o                         
  -9   9  -4         78.47         57.83        48.45 o                         
  -7   9  -4          0.09         44.85        32.46 o                         
  -5   9  -4        647.03        606.10        37.12 o                         
  -3   9  -4        138.14        145.40        19.86 o                         
  -1   9  -4         21.67         34.40        16.11 o                         
   1   9  -4        331.16        305.40        39.93 o                         
   3   9  -4       1746.24       1698.52        57.80 o                         
   5   9  -4        138.95        165.29        21.32 o                         
   7   9  -4         56.07         72.70        30.58 o                         
   9   9  -4        119.59        110.26        33.50 o                         
  11   9  -4        139.17        210.97       106.68 o                         
  13   9  -4         42.80         15.69        39.88 o                         
 -10  10  -4         54.26         21.88        39.79 o                         
  -8  10  -4         80.84        171.15        53.14 o                         
  -6  10  -4        180.35        182.10        36.58 o                         
  -4  10  -4        150.27        163.62        30.94 o                         
  -2  10  -4        883.68        870.19        48.06 o                         
   0  10  -4        299.70        310.63        25.71 o                         
   2  10  -4        506.14        569.12        30.99 o                         
   4  10  -4        962.24        954.43        65.35 o                         
   6  10  -4       1685.40       1674.60        92.39 o                         
   8  10  -4        709.53        785.44        61.07 o                         
  10  10  -4        173.49        129.06        78.54 o                         
  12  10  -4         98.25        104.53        43.94 o                         
  -9  11  -4        158.78        174.90        35.04 o                         
  -7  11  -4        415.09        550.97        66.43 o                         
  -5  11  -4        370.99        324.63        41.73 o                         
  -3  11  -4        454.50        461.98        37.45 o                         
  -1  11  -4        286.44        256.19        25.31 o                         
   1  11  -4        178.43        127.43        23.32 o                         
   3  11  -4         10.04         18.31        24.01 o                         
   5  11  -4        631.34        554.74        73.53 o                         
   7  11  -4         51.50         40.70        48.45 o                         
   9  11  -4         26.76         -1.45        42.59 o                         
  11  11  -4        109.27         63.14        50.41 o                         
  -8  12  -4        255.79        214.33        39.60 o                         
  -6  12  -4         77.92        141.45        53.14 o                         
  -4  12  -4        349.26        396.06        41.03 o                         
  -2  12  -4        551.39        527.07        45.97 o                         
   0  12  -4        689.42        716.48        44.91 o                         
   2  12  -4         48.42         67.01        43.79 o                         
   4  12  -4        425.43        503.61        56.31 o                         
   6  12  -4         44.77        156.92        81.67 o                         
   8  12  -4         72.22         76.59        46.11 o                         
  10  12  -4         34.95         22.39        43.94 o                         
  -7  13  -4        105.31        132.86        53.92 o                         
  -5  13  -4          6.82        -28.13        52.36 o                         
  -3  13  -4        371.27        332.46        34.41 o                         
  -1  13  -4        265.16        328.79        39.18 o                         
   1  13  -4        730.97        811.40        53.69 o                         
   3  13  -4        385.41        454.38       124.65 o                         
   5  13  -4         52.31          6.51        40.87 o                         
   7  13  -4        276.03        316.86       187.56 o                         
   9  13  -4        120.02         64.08        47.67 o                         
  -4  14  -4         46.88        106.29        58.61 o                         
  -2  14  -4        423.15        451.80        58.04 o                         
   0  14  -4        262.55        305.66        35.13 o                         
   2  14  -4        339.36        358.84        40.35 o                         
   4  14  -4        172.97        111.26       103.55 o                         
   6  14  -4        158.90        153.05        92.61 o                         
   8  14  -4        372.90        501.59        82.84 o                         
  -3  15  -4        252.59        296.20        67.21 o                         
  -1  15  -4        363.58        450.05        39.31 o                         
   1  15  -4        245.27        322.73        37.30 o                         
   3  15  -4         31.18         51.32        40.05 o                         
   5  15  -4        231.52        236.22       100.43 o                         
 -13   1  -3         67.99         29.70        39.08 o                         
 -11   1  -3         69.43         79.29        23.67 o                         
  -9   1  -3       2125.90       2131.93        57.55 o                         
  -7   1  -3        420.91        427.22        20.50 o                         
  -5   1  -3       2768.40       2636.24        86.32 o                         
  -3   1  -3        805.81        808.95        27.48 o                         
  -1   1  -3       3927.09       3849.29        55.35 o                         
   1   1  -3       4565.12       4313.95        48.66 o                         
   3   1  -3       3200.48       3116.38        50.86 o                         
   5   1  -3       2460.19       2487.95        46.14 o                         
   7   1  -3       1550.05       1615.12        32.52 o                         
   9   1  -3       1240.87       1282.58        41.06 o                         
  11   1  -3          7.28          8.12        20.80 o                         
  13   1  -3         15.94         -0.75        26.85 o                         
 -12   2  -3        195.79        239.18        35.61 o                         
 -10   2  -3        447.82        452.57        31.92 o                         
  -8   2  -3       1480.14       1441.81        43.46 o                         
  -6   2  -3        351.16        324.73        21.67 o                         
  -4   2  -3       1137.16       1142.24        31.42 o                         
  -2   2  -3       1542.71       1476.05        40.26 o                         
   0   2  -3       1172.34       1124.37        29.75 o                         
   2   2  -3       5814.62       5480.35        48.67 o                         
   4   2  -3       2050.31       2035.93        36.94 o                         
   6   2  -3        400.53        370.59        21.65 o                         
   8   2  -3        617.11        618.33        24.32 o                         
  10   2  -3        198.92        208.52        22.11 o                         
  12   2  -3        241.04        271.04        26.80 o                         
  14   2  -3         40.33         67.23        45.72 o                         
 -13   3  -3        154.46        213.59        29.59 o                         
 -11   3  -3        463.59        570.99        40.09 o                         
  -9   3  -3        538.30        645.44        31.66 o                         
  -7   3  -3        256.36        294.78        21.69 o                         
  -5   3  -3       1104.15       1106.07        27.07 o                         
  -3   3  -3         26.35         17.16        15.27 o                         
  -1   3  -3       2559.82       2652.16        37.97 o                         
   1   3  -3       1210.34       1186.80        29.14 o                         
   3   3  -3       8088.10       8284.21        67.76 o                         
   5   3  -3        943.61       1031.94        29.71 o                         
   7   3  -3       3162.63       3319.72        54.03 o                         
   9   3  -3         59.99         63.00        20.76 o                         
  11   3  -3        828.68        836.54        65.88 o                         
  13   3  -3         38.31         22.08        26.93 o                         
  15   3  -3         25.73         28.13        64.87 o                         
 -12   4  -3        203.34        194.83        27.52 o                         
 -10   4  -3          4.41        -17.25        28.17 o                         
  -8   4  -3       1227.72       1194.38        45.38 o                         
  -6   4  -3        338.64        341.93        20.52 o                         
  -4   4  -3        909.91       1000.07        24.84 o                         
  -2   4  -3        541.30        571.65        19.68 o                         
   0   4  -3         17.09        -13.20        18.42 o                         
   2   4  -3       3275.57       3465.45        51.35 o                         
   4   4  -3       2954.97       3235.98        46.18 o                         
   6   4  -3       2110.23       2150.06        38.68 o                         
   8   4  -3        524.34        531.57        25.96 o                         
  10   4  -3        317.67        312.07        24.41 o                         
  12   4  -3        103.26        100.10        22.14 o                         
  14   4  -3         11.15        -66.43        66.43 o                         
 -13   5  -3         92.14         71.90        28.00 o                         
 -11   5  -3         37.05         22.02        29.81 o                         
  -9   5  -3        236.56        268.72        25.69 o                         
  -7   5  -3       1789.25       1840.21        80.60 o                         
  -5   5  -3         56.93         61.27        15.48 o                         
  -3   5  -3         60.17         45.99        14.95 o                         
  -1   5  -3       4224.21       4438.94        54.68 o                         
   1   5  -3        663.30        695.98        24.50 o                         
   3   5  -3       1323.06       1356.71        30.10 o                         
   5   5  -3       1530.22       1572.50        33.75 o                         
   7   5  -3       1051.52       1085.07        31.51 o                         
   9   5  -3        995.45       1061.02        38.68 o                         
  11   5  -3         13.80         -1.53        22.78 o                         
  13   5  -3          3.90        -32.10        39.08 o                         
  15   5  -3        198.83        228.20        77.37 o                         
 -12   6  -3        264.32        338.01        61.80 o                         
 -10   6  -3        205.60        233.59        38.26 o                         
  -8   6  -3        557.27        476.34        33.21 o                         
  -6   6  -3        836.95        744.15        30.09 o                         
  -4   6  -3        606.25        609.41        24.11 o                         
  -2   6  -3       5486.12       5793.91        57.02 o                         
   0   6  -3       5289.41       5760.91        62.19 o                         
   2   6  -3       1261.82       1279.42        30.87 o                         
   4   6  -3       6240.89       6588.20        76.02 o                         
   6   6  -3        562.81        571.92        25.96 o                         
   8   6  -3         17.23         21.16        16.11 o                         
  10   6  -3        624.05        627.58        32.60 o                         
  12   6  -3        125.28        122.35        61.05 o                         
  14   6  -3         90.36         54.71        71.12 o                         
 -11   7  -3        247.49        244.47        34.78 o                         
  -9   7  -3        474.95        419.53        36.26 o                         
  -7   7  -3        313.36        324.54        37.90 o                         
  -5   7  -3        811.85        801.02        35.47 o                         
  -3   7  -3       1642.46       1785.87        33.68 o                         
  -1   7  -3       1136.53       1209.28        31.04 o                         
   1   7  -3          4.88         -1.97        19.77 o                         
   3   7  -3        801.49        793.68        26.05 o                         
   5   7  -3       1673.04       1825.16        39.79 o                         
   7   7  -3        922.60        919.62        30.38 o                         
   9   7  -3          2.77        -19.02        19.02 o                         
  11   7  -3        484.02        531.40        43.38 o                         
  13   7  -3        205.56        242.61        49.63 o                         
 -12   8  -3        155.93        207.61        48.14 o                         
 -10   8  -3         34.90         17.38        24.95 o                         
  -8   8  -3       1177.69       1198.44       279.00 o                         
  -6   8  -3        344.49        345.56        37.71 o                         
  -4   8  -3       1148.51       1172.96        36.69 o                         
  -2   8  -3        632.62        590.49        25.03 o                         
   0   8  -3        291.87        296.05        20.43 o                         
   2   8  -3        214.30        207.37        21.23 o                         
   4   8  -3        449.23        504.75        23.62 o                         
   6   8  -3        943.13        954.40        36.58 o                         
   8   8  -3       1274.75       1162.45        53.92 o                         
  10   8  -3        407.71        464.88        52.65 o                         
  12   8  -3         15.83        -41.79        48.45 o                         
  14   8  -3        214.39        301.35        47.70 o                         
 -11   9  -3        299.34        303.15        56.72 o                         
  -9   9  -3        489.37        521.93        92.61 o                         
  -7   9  -3        224.90        220.78        33.67 o                         
  -5   9  -3       1162.71       1079.33        91.72 o                         
  -3   9  -3        170.67        177.22        18.91 o                         
  -1   9  -3       1595.40       1676.42        39.31 o                         
   1   9  -3       1246.86       1273.44        40.92 o                         
   3   9  -3        561.42        631.72        28.48 o                         
   5   9  -3       1446.00       1346.79        52.34 o                         
   7   9  -3       2087.58       2236.90       120.24 o                         
   9   9  -3        127.30        172.79        33.73 o                         
  11   9  -3        524.93        618.22        48.66 o                         
  13   9  -3        164.29        174.30        83.62 o                         
 -10  10  -3        225.30        225.49        36.72 o                         
  -8  10  -3        326.41        303.96        41.03 o                         
  -6  10  -3        717.24        631.49        85.97 o                         
  -4  10  -3       1989.01       1927.76       105.32 o                         
  -2  10  -3         51.88         44.70        20.90 o                         
   0  10  -3       1354.64       1283.06        70.75 o                         
   2  10  -3       2593.97       2586.42        61.30 o                         
   4  10  -3        112.03         73.06        23.64 o                         
   6  10  -3       1898.59       1760.90       106.37 o                         
   8  10  -3        126.38        131.79        29.92 o                         
  10  10  -3        360.56        427.67        46.15 o                         
  12  10  -3        125.43        167.66        42.01 o                         
  -9  11  -3        316.55        318.51        67.99 o                         
  -7  11  -3        116.15        134.78        34.70 o                         
  -5  11  -3        935.34        844.79        61.71 o                         
  -3  11  -3        887.82        903.67        48.62 o                         
  -1  11  -3        123.66        143.44        24.65 o                         
   1  11  -3        762.02        819.84        37.44 o                         
   3  11  -3        981.44        964.67        40.38 o                         
   5  11  -3        214.02        181.52        26.12 o                         
   7  11  -3        596.97        618.23        41.49 o                         
   9  11  -3        445.01        474.17        40.55 o                         
  11  11  -3        287.78        362.99        60.18 o                         
  -8  12  -3        142.26        117.23        36.47 o                         
  -6  12  -3         26.95         53.81        33.40 o                         
  -4  12  -3        495.47        493.71        51.31 o                         
  -2  12  -3        401.51        455.17        39.19 o                         
   0  12  -3        875.09        836.45        84.97 o                         
   2  12  -3        469.47        375.85        31.88 o                         
   4  12  -3        823.35        737.22        85.04 o                         
   6  12  -3       1035.15       1102.61       137.55 o                         
   8  12  -3        454.06        538.47        60.96 o                         
  10  12  -3         53.20         44.37        40.55 o                         
  -7  13  -3          2.24        -31.80        31.80 o                         
  -5  13  -3        192.18        240.42        53.53 o                         
  -3  13  -3        443.34        481.76        76.98 o                         
  -1  13  -3       1269.38       1281.95        66.20 o                         
   1  13  -3        116.36         76.84        59.00 o                         
   3  13  -3        360.01        338.61        49.36 o                         
   5  13  -3        168.59        159.86        45.07 o                         
   7  13  -3        221.88        290.61        45.84 o                         
   9  13  -3        282.83        321.43        62.52 o                         
  -6  14  -3         45.88         25.32        35.86 o                         
  -4  14  -3        126.65         40.64        54.71 o                         
  -2  14  -3        542.24        664.60        55.36 o                         
   0  14  -3         69.73         21.27        31.17 o                         
   2  14  -3        532.79        581.86        94.95 o                         
   4  14  -3         47.10         84.02        41.87 o                         
   6  14  -3          7.16        -16.15        75.81 o                         
   8  14  -3         72.49         74.24        46.89 o                         
  -5  15  -3          6.15         -3.91        54.71 o                         
  -3  15  -3         19.64        162.56        60.18 o                         
  -1  15  -3        595.85        655.21        57.97 o                         
   1  15  -3         27.08        -12.77        63.30 o                         
   3  15  -3        136.28        148.28        35.57 o                         
   5  15  -3         63.37         83.23        43.18 o                         
  -2  16  -3         16.00         91.44        59.40 o                         
   0  16  -3        137.33         97.69        89.09 o                         
   2  16  -3         18.32         -8.34        32.85 o                         
   4  16  -3        161.69        353.25        93.00 o                         
 -14   0  -2       1159.98       1201.57       165.29 o                         
 -12   0  -2        842.05       1073.81        93.78 o                         
 -10   0  -2       1299.20       1219.17        87.53 o                         
  -8   0  -2       3018.62       3037.90        84.60 o                         
  -6   0  -2      20079.74      19986.99       280.52 o                         
  -4   0  -2      10972.89      11796.50       367.70 o                         
  -2   0  -2      14747.37      14244.86       114.96 o                         
   0   0  -2      35182.48      33797.91       189.47 o                         
   2   0  -2       4196.29       3967.30        69.00 o                         
   4   0  -2       1795.42       1583.05        89.87 o                         
   6   0  -2       1270.13       1362.33        44.61 o                         
   8   0  -2        510.78        535.81        56.27 o                         
  10   0  -2       1444.99       1485.12        57.53 o                         
  12   0  -2       2274.90       2211.53       222.73 o                         
  14   0  -2          1.75         22.66        53.92 o                         
 -13   1  -2        296.98        336.98        25.36 o                         
 -11   1  -2        117.69         98.47        28.12 o                         
  -9   1  -2       2341.66       2306.63       134.69 o                         
  -7   1  -2        565.76        534.10        21.83 o                         
  -5   1  -2       5103.01       5098.95       104.45 o                         
  -3   1  -2       4307.27       4057.81        46.16 o                         
  -1   1  -2       4768.97       4379.36        43.83 o                         
   1   1  -2      35904.37      34523.68       239.78 o                         
   3   1  -2       1166.74       1057.55        41.81 o                         
   5   1  -2       3772.00       3634.20        45.03 o                         
   7   1  -2        756.34        834.73        27.92 o                         
   9   1  -2         98.37         76.99        19.59 o                         
  11   1  -2       1157.11       1178.25        92.27 o                         
  13   1  -2        173.15        192.56        30.32 o                         
 -14   2  -2         14.80          9.59        25.87 o                         
 -12   2  -2        489.99        486.09        36.45 o                         
 -10   2  -2       1417.72       1378.39        53.48 o                         
  -8   2  -2        473.83        455.82        23.52 o                         
  -6   2  -2       1636.60       1593.19        34.16 o                         
  -4   2  -2        270.07        247.61        17.19 o                         
  -2   2  -2      19939.94      19887.05       162.69 o                         
   0   2  -2       3550.52       3592.00        44.39 o                         
   2   2  -2      13493.68      12767.01       109.35 o                         
   4   2  -2        685.43        730.73        26.93 o                         
   6   2  -2        879.41        850.19        28.53 o                         
   8   2  -2        227.95        207.46        19.37 o                         
  10   2  -2        848.09        830.66        36.51 o                         
  12   2  -2       1017.29        997.41        45.91 o                         
  14   2  -2        177.14        135.98        59.40 o                         
 -13   3  -2        675.00        681.47        42.37 o                         
 -11   3  -2         40.48         35.22        24.22 o                         
  -9   3  -2       1394.40       1213.66        41.28 o                         
  -7   3  -2         25.80         31.52        18.35 o                         
  -5   3  -2       1007.79       1069.60        37.23 o                         
  -3   3  -2       1319.82       1293.80        28.79 o                         
  -1   3  -2       2865.10       2788.16        36.55 o                         
   1   3  -2      14248.81      13770.21        87.67 o                         
   3   3  -2       1534.99       1349.14        30.74 o                         
   5   3  -2       2392.30       2455.28        43.28 o                         
   7   3  -2        191.22        234.81        21.50 o                         
   9   3  -2       1627.53       1678.63        37.84 o                         
  11   3  -2        185.65        186.03        24.05 o                         
  13   3  -2        426.04        370.37        35.87 o                         
 -14   4  -2         51.00        106.46        69.56 o                         
 -12   4  -2        231.55        207.43        31.66 o                         
 -10   4  -2        262.19        258.02        26.32 o                         
  -8   4  -2        149.75        175.33        20.36 o                         
  -6   4  -2        580.61        514.57        37.15 o                         
  -4   4  -2       2656.18       2678.17        39.82 o                         
  -2   4  -2       3538.66       3708.82        40.13 o                         
   0   4  -2        725.40        730.45        28.34 o                         
   2   4  -2      10717.88      10497.37        91.28 o                         
   4   4  -2       2173.12       2202.97        38.29 o                         
   6   4  -2       1507.97       1550.76        41.68 o                         
   8   4  -2       2028.76       2182.83        52.71 o                         
  10   4  -2        128.13        102.12        16.51 o                         
  12   4  -2        407.68        398.35        30.90 o                         
  14   4  -2         98.55        184.44        61.74 o                         
 -13   5  -2        105.88        126.86        34.21 o                         
 -11   5  -2         55.75         90.51        25.41 o                         
  -9   5  -2        267.14        248.00        22.18 o                         
  -7   5  -2        278.25        291.51        24.39 o                         
  -5   5  -2         71.36        140.86        27.52 o                         
  -3   5  -2       1114.80       1129.94        29.03 o                         
  -1   5  -2        886.88        879.90        26.65 o                         
   1   5  -2      11935.58      12413.41       109.82 o                         
   3   5  -2       1301.35       1371.52        31.08 o                         
   5   5  -2        591.92        616.39        28.79 o                         
   7   5  -2       3191.02       3514.69        53.34 o                         
   9   5  -2        210.70        187.42        23.13 o                         
  11   5  -2         20.09         -8.17        16.34 o                         
  13   5  -2          9.05        -64.87        64.87 o                         
  15   5  -2        176.06        297.76        84.40 o                         
 -12   6  -2         83.25         50.81        26.10 o                         
 -10   6  -2        289.05        239.54        24.67 o                         
  -8   6  -2        274.44        263.12        41.57 o                         
  -6   6  -2       1426.48       1484.66        72.00 o                         
  -4   6  -2       1722.57       1936.49        44.74 o                         
  -2   6  -2       2041.89       1916.07        31.41 o                         
   0   6  -2        832.96        842.65        28.61 o                         
   2   6  -2        953.41       1022.77        27.82 o                         
   4   6  -2        594.13        553.50        25.37 o                         
   6   6  -2        315.48        334.11        27.24 o                         
   8   6  -2        561.89        562.06        25.96 o                         
  10   6  -2        174.72        163.35        23.08 o                         
  12   6  -2        327.70        355.94        39.32 o                         
  14   6  -2         41.58         92.22        70.34 o                         
 -13   7  -2          6.61        -24.54        24.54 o                         
 -11   7  -2         13.13         22.84        24.87 o                         
  -9   7  -2        312.16        265.43        25.51 o                         
  -7   7  -2        117.22         88.06        22.66 o                         
  -5   7  -2        276.38        242.52        21.64 o                         
  -3   7  -2        397.83        467.75        27.10 o                         
  -1   7  -2       3194.73       3412.47        43.96 o                         
   1   7  -2        797.33        870.54        30.52 o                         
   3   7  -2        233.96        220.05        22.89 o                         
   5   7  -2       1310.81       1262.38        37.69 o                         
   7   7  -2        797.99        847.54        29.88 o                         
   9   7  -2        156.69        170.05        25.24 o                         
  11   7  -2        667.71        622.88        65.95 o                         
  13   7  -2         52.09        121.20        39.99 o                         
 -12   8  -2         59.59         47.27        37.67 o                         
 -10   8  -2         26.82         10.07        23.68 o                         
  -8   8  -2        283.63        234.77        35.81 o                         
  -6   8  -2       1564.17       1494.87        53.99 o                         
  -4   8  -2         55.41         54.66        20.10 o                         
  -2   8  -2        148.90        128.01        16.21 o                         
   0   8  -2        853.26        943.90        38.86 o                         
   2   8  -2        209.14        258.18        26.39 o                         
   4   8  -2        336.70        332.70        24.56 o                         
   6   8  -2        417.11        453.29        24.00 o                         
   8   8  -2        516.49        543.84        30.80 o                         
  10   8  -2        331.63        309.94        26.92 o                         
  12   8  -2        250.45        307.54        71.90 o                         
 -11   9  -2        105.92         72.28        32.59 o                         
  -9   9  -2         19.29          6.38        25.63 o                         
  -7   9  -2        152.06        113.59        24.51 o                         
  -5   9  -2        126.82        138.28        23.44 o                         
  -3   9  -2       3037.38       3025.45        86.74 o                         
  -1   9  -2         18.50         -3.66        16.19 o                         
   1   9  -2        269.59        261.91        25.46 o                         
   3   9  -2        227.03        213.79        24.05 o                         
   5   9  -2        627.98        634.93        26.52 o                         
   7   9  -2         70.83         63.68        31.40 o                         
   9   9  -2        202.95        182.12        40.38 o                         
  11   9  -2         33.35         73.16        40.11 o                         
  13   9  -2         76.17         58.63        44.21 o                         
 -10  10  -2        131.13         94.44        32.04 o                         
  -8  10  -2        254.03        232.45        27.94 o                         
  -6  10  -2        179.66        136.98        25.95 o                         
  -4  10  -2         83.55        106.20        28.05 o                         
  -2  10  -2        818.65        874.76        33.97 o                         
   0  10  -2       2200.38       2196.68        58.54 o                         
   2  10  -2        886.61        952.84        48.84 o                         
   4  10  -2        128.08        114.42        23.83 o                         
   6  10  -2        114.34        132.02        27.31 o                         
   8  10  -2        252.71        202.79        24.92 o                         
  10  10  -2        186.75        159.99        45.29 o                         
  12  10  -2        114.36        228.09        48.95 o                         
  -9  11  -2        182.62        101.67        33.93 o                         
  -7  11  -2        480.89        482.44        59.92 o                         
  -5  11  -2        383.38        426.69        29.57 o                         
  -3  11  -2       1778.34       1811.56       114.88 o                         
  -1  11  -2       2553.73       2556.66        78.83 o                         
   1  11  -2        254.28        279.27        25.66 o                         
   3  11  -2        771.58        771.86        35.05 o                         
   5  11  -2       2123.54       2174.10        72.68 o                         
   7  11  -2        810.85        887.99        64.87 o                         
   9  11  -2        160.02        137.70       114.49 o                         
  11  11  -2         11.45         -0.77        42.12 o                         
  -8  12  -2        217.32        216.79        36.34 o                         
  -6  12  -2        224.27        205.09        27.62 o                         
  -4  12  -2        784.67        805.83        52.40 o                         
  -2  12  -2        805.84        874.03        58.77 o                         
   0  12  -2        995.16       1043.33       107.07 o                         
   2  12  -2         11.94         42.32        45.33 o                         
   4  12  -2        346.01        394.11        51.58 o                         
   6  12  -2       1011.49       1045.73       178.67 o                         
   8  12  -2        407.63        548.95       117.23 o                         
  10  12  -2         66.11         20.40        53.92 o                         
  -7  13  -2        282.68        246.51        52.75 o                         
  -5  13  -2        390.86        382.71        42.98 o                         
  -3  13  -2        394.19        443.83        40.31 o                         
  -1  13  -2        479.54        462.66       100.03 o                         
   1  13  -2        470.06        394.09        50.71 o                         
   3  13  -2         84.27        165.04        42.21 o                         
   5  13  -2         52.41        121.89        40.72 o                         
   7  13  -2        109.87         93.00        44.55 o                         
   9  13  -2        194.07        117.80        44.59 o                         
  -6  14  -2         37.44         58.80        35.38 o                         
  -4  14  -2        207.84        160.42        35.30 o                         
  -2  14  -2        142.86        138.12        42.20 o                         
   0  14  -2        153.80         82.06        81.28 o                         
   2  14  -2        679.18        522.48        38.66 o                         
   4  14  -2        118.58         85.86        39.66 o                         
   6  14  -2        180.61        165.97        57.44 o                         
   8  14  -2        158.63        232.11        58.61 o                         
  -5  15  -2        124.20        105.09        42.20 o                         
  -3  15  -2        570.30        663.82        51.84 o                         
  -1  15  -2        225.63        259.54        41.20 o                         
   1  15  -2        204.69        259.17        48.97 o                         
   3  15  -2        163.25         95.70        47.81 o                         
   5  15  -2         95.50        126.93        42.34 o                         
   7  15  -2        294.51        317.93        58.22 o                         
  -2  16  -2         98.81        115.28        38.69 o                         
   0  16  -2         30.67         31.60        33.24 o                         
   2  16  -2        609.68        619.44        60.46 o                         
   4  16  -2        404.71        394.14        83.14 o                         
 -15   1  -1         82.41         93.53        23.67 o                         
 -13   1  -1         44.54         43.10        22.04 o                         
 -11   1  -1       1045.43       1046.35        52.03 o                         
  -9   1  -1       1828.76       1650.11       110.21 o                         
  -7   1  -1       8581.57       8274.57       219.47 o                         
  -5   1  -1       7075.35       6998.31        96.08 o                         
  -3   1  -1      68181.50      64049.82       273.25 o                         
  -1   1  -1       1094.58       1051.11        35.22 o                         
   1   1  -1       5345.43       5080.16        54.97 o                         
   3   1  -1      19047.64      17893.82       211.23 o                         
   5   1  -1       2348.69       2274.53        43.75 o                         
   7   1  -1        405.98        393.47        26.05 o                         
   9   1  -1        158.62        158.83        19.16 o                         
  11   1  -1         26.37         20.71        22.38 o                         
  13   1  -1        102.42        104.68        38.26 o                         
 -14   2  -1         67.85         41.90        35.87 o                         
 -12   2  -1         22.37         28.67        41.62 o                         
 -10   2  -1        451.57        420.48        27.17 o                         
  -8   2  -1        549.76        507.00        32.61 o                         
  -6   2  -1       3366.17       3407.93        80.11 o                         
  -4   2  -1       3160.37       3074.01        43.76 o                         
  -2   2  -1       2105.05       1981.31        37.93 o                         
   0   2  -1      11335.51      10837.70        79.62 o                         
   2   2  -1       1951.87       1907.56        38.18 o                         
   4   2  -1        462.16        459.76        27.44 o                         
   6   2  -1       2690.40       2852.77        51.79 o                         
   8   2  -1         20.69         18.05        17.26 o                         
  10   2  -1        278.78        275.27        20.79 o                         
  12   2  -1        216.61        204.87        30.67 o                         
  14   2  -1         36.84         57.05        60.96 o                         
 -13   3  -1         39.79         25.73        23.21 o                         
 -11   3  -1          4.35         -3.04        24.91 o                         
  -9   3  -1       1267.98       1238.58        44.03 o                         
  -7   3  -1       1359.99       1287.62        34.70 o                         
  -5   3  -1       4305.67       4228.50       135.34 o                         
  -3   3  -1       1301.68       1268.36        30.97 o                         
  -1   3  -1       1004.62        982.65        27.20 o                         
   1   3  -1       3002.05       2772.96        43.36 o                         
   3   3  -1      10532.43      10510.19        97.18 o                         
   5   3  -1       1829.84       1864.34        38.78 o                         
   7   3  -1        460.42        483.39        25.06 o                         
   9   3  -1        274.25        309.72        19.44 o                         
  11   3  -1        318.05        278.39        55.49 o                         
  13   3  -1         76.19         85.65        34.67 o                         
 -14   4  -1         35.72         39.24        25.61 o                         
 -12   4  -1        253.71        251.47        32.27 o                         
 -10   4  -1        556.34        600.66        31.42 o                         
  -8   4  -1        472.99        462.79        23.72 o                         
  -6   4  -1       1499.94       1460.53        45.76 o                         
  -4   4  -1       5102.73       5033.50        66.84 o                         
  -2   4  -1       1252.21       1112.09        29.42 o                         
   0   4  -1       4021.48       3928.79        51.07 o                         
   2   4  -1        438.11        421.02        23.62 o                         
   4   4  -1        678.52        666.10        29.81 o                         
   6   4  -1       3279.18       3528.72        44.15 o                         
   8   4  -1        773.06        780.36        30.88 o                         
  10   4  -1        427.36        411.54        23.77 o                         
  12   4  -1         54.97         13.29        58.61 o                         
  14   4  -1         48.94          7.03        67.99 o                         
 -13   5  -1        369.47        428.34        55.50 o                         
 -11   5  -1        157.28        156.03        38.56 o                         
  -9   5  -1       1082.85       1128.32        71.63 o                         
  -7   5  -1       2691.91       2426.73        95.83 o                         
  -5   5  -1        774.05        798.27        27.04 o                         
  -3   5  -1       1034.43       1122.29        33.24 o                         
  -1   5  -1       2133.36       2039.72        32.08 o                         
   1   5  -1       7391.89       7164.85        84.26 o                         
   3   5  -1        568.83        606.65        27.48 o                         
   5   5  -1       5376.14       5416.81        60.05 o                         
   7   5  -1       3711.54       3797.30        56.82 o                         
   9   5  -1        376.75        339.57        22.44 o                         
  11   5  -1         67.98        149.00       101.22 o                         
  13   5  -1        109.36         85.97        78.93 o                         
 -14   6  -1        140.10        158.76        48.66 o                         
 -12   6  -1        201.02        236.46        29.82 o                         
 -10   6  -1        354.30        344.81        27.93 o                         
  -8   6  -1       1465.10       1418.60        54.49 o                         
  -6   6  -1       2981.65       2963.81        73.22 o                         
  -4   6  -1        459.22        503.97        25.03 o                         
  -2   6  -1       1960.64       1976.32        37.08 o                         
   0   6  -1       1191.99       1213.07        35.25 o                         
   2   6  -1       2726.11       2651.63        49.31 o                         
   4   6  -1       9712.33      10455.06        83.66 o                         
   6   6  -1       2246.03       2284.06        47.87 o                         
   8   6  -1        347.11        349.50        21.37 o                         
  10   6  -1        677.36        725.12        73.65 o                         
  12   6  -1        159.10        128.17        86.75 o                         
  14   6  -1         14.61        -32.82        71.12 o                         
 -13   7  -1        147.35        156.00        89.87 o                         
 -11   7  -1        500.80        462.87        48.68 o                         
  -9   7  -1        676.92        585.77        32.06 o                         
  -7   7  -1        508.72        485.45        26.78 o                         
  -5   7  -1       1084.74       1114.30        36.25 o                         
  -3   7  -1       4307.19       4453.41        73.69 o                         
  -1   7  -1        701.32        811.32        23.39 o                         
   1   7  -1       1744.33       1794.85        41.88 o                         
   3   7  -1       3250.57       3493.97        44.42 o                         
   5   7  -1       2232.09       2173.44        59.32 o                         
   7   7  -1       1345.85       1365.09        37.07 o                         
   9   7  -1        709.78        683.99        30.20 o                         
  11   7  -1        339.68        377.84        45.22 o                         
  13   7  -1         41.53          9.38        78.15 o                         
 -12   8  -1        256.78        234.09       113.71 o                         
 -10   8  -1        295.09        334.35        40.56 o                         
  -8   8  -1        376.25        347.89        26.27 o                         
  -6   8  -1       1048.02       1059.33        32.46 o                         
  -4   8  -1        905.90        896.32        34.32 o                         
  -2   8  -1        786.01        830.21        28.41 o                         
   0   8  -1       2585.78       2642.78        66.75 o                         
   2   8  -1        128.21        210.42        54.96 o                         
   4   8  -1        983.69        929.49        28.23 o                         
   6   8  -1       1308.50       1392.13        37.53 o                         
   8   8  -1        689.56        737.70        41.88 o                         
  10   8  -1        269.15        261.98        35.23 o                         
  12   8  -1        107.99        132.70        41.16 o                         
 -11   9  -1         83.65         90.66        28.19 o                         
  -9   9  -1        926.19        855.53        86.15 o                         
  -7   9  -1        445.15        438.21        29.11 o                         
  -5   9  -1       2079.89       2122.74        88.93 o                         
  -3   9  -1        645.75        638.59        28.37 o                         
  -1   9  -1        260.68        273.55        30.51 o                         
   1   9  -1       2023.37       2156.13        50.05 o                         
   3   9  -1        971.33       1024.42        36.73 o                         
   5   9  -1       2191.86       2170.65        67.16 o                         
   7   9  -1        283.25        259.77        23.89 o                         
   9   9  -1        173.21        175.06        64.66 o                         
  11   9  -1         49.48         14.37        40.10 o                         
  13   9  -1        106.05        120.50        60.57 o                         
 -12  10  -1         46.48         44.55        50.80 o                         
 -10  10  -1         91.33        102.06        25.37 o                         
  -8  10  -1        672.76        650.75        74.91 o                         
  -6  10  -1       1039.49       1063.78        63.81 o                         
  -4  10  -1       1466.07       1529.53        69.88 o                         
  -2  10  -1        428.16        435.24        29.91 o                         
   0  10  -1       1955.92       1984.13        67.64 o                         
   2  10  -1       1965.23       2059.06        65.05 o                         
   4  10  -1         77.39         75.83        19.18 o                         
   6  10  -1        487.56        471.90        36.44 o                         
   8  10  -1        313.01        304.85        37.70 o                         
  10  10  -1        212.16        267.91        45.04 o                         
  12  10  -1         59.18         32.46        40.31 o                         
 -11  11  -1        157.72        106.22       144.19 o                         
  -9  11  -1         13.64        -24.33        24.33 o                         
  -7  11  -1         55.06         27.59        24.91 o                         
  -5  11  -1        568.77        611.31        43.49 o                         
  -3  11  -1       1486.27       1456.62        49.95 o                         
  -1  11  -1        747.03        792.08        50.77 o                         
   1  11  -1        577.05        596.07        28.51 o                         
   3  11  -1       1026.24       1006.33        37.77 o                         
   5  11  -1        551.64        548.06        46.54 o                         
   7  11  -1        336.93        378.21        39.26 o                         
   9  11  -1        316.05        481.18        57.83 o                         
  11  11  -1        277.40        345.97        48.95 o                         
 -10  12  -1        308.29        287.56       112.93 o                         
  -8  12  -1        119.24         74.48        25.40 o                         
  -6  12  -1        442.93        451.16        35.74 o                         
  -4  12  -1       1405.79       1317.90        44.55 o                         
  -2  12  -1        544.01        578.05        49.30 o                         
   0  12  -1        157.36        170.96        42.79 o                         
   2  12  -1        596.57        553.81        56.44 o                         
   4  12  -1        968.92       1032.05        49.92 o                         
   6  12  -1        432.58        540.33        53.86 o                         
   8  12  -1        348.75        404.62        86.36 o                         
  10  12  -1         73.68         70.79        42.11 o                         
  -9  13  -1          1.94         13.30        34.60 o                         
  -7  13  -1        457.25        406.79        56.09 o                         
  -5  13  -1        104.41         47.44        36.55 o                         
  -3  13  -1        159.71        200.88        67.60 o                         
  -1  13  -1         95.54         77.40        29.13 o                         
   1  13  -1        221.45        205.19        59.79 o                         
   3  13  -1         90.33         78.93        89.09 o                         
   5  13  -1        711.34        748.06        63.17 o                         
   7  13  -1        346.87        361.06        55.49 o                         
   9  13  -1         53.01         70.80        48.45 o                         
  -8  14  -1        141.42        129.66        40.64 o                         
  -6  14  -1        110.31         71.58        27.37 o                         
  -4  14  -1        216.05        187.78        36.14 o                         
  -2  14  -1        178.99        166.30        40.86 o                         
   0  14  -1        158.59        166.48        33.61 o                         
   2  14  -1        191.63        315.25        49.00 o                         
   4  14  -1         38.98         -2.34        82.84 o                         
   6  14  -1        223.92        245.19        69.56 o                         
   8  14  -1         85.55        230.07       154.35 o                         
  -5  15  -1          8.39         12.50        42.98 o                         
  -3  15  -1         39.78        108.83        46.50 o                         
  -1  15  -1        120.91        155.16        33.07 o                         
   1  15  -1         60.77         32.29        30.76 o                         
   3  15  -1        223.19        226.78        66.04 o                         
   5  15  -1         35.34        -25.01        82.06 o                         
   7  15  -1         17.22        -27.35        50.02 o                         
  -4  16  -1         60.87         60.96        48.45 o                         
  -2  16  -1        109.34         98.51        31.52 o                         
   0  16  -1         22.68         -8.98        40.07 o                         
   2  16  -1         45.68         46.69        34.68 o                         
   4  16  -1         44.24         66.07        77.76 o                         
 -14   0   0        412.02        465.48        77.76 o                         
 -12   0   0         67.98         45.28        62.91 o                         
 -10   0   0        723.01        735.10        35.97 o                         
  -8   0   0       1689.13       1579.29        45.74 o                         
  -6   0   0       5368.29       5393.38       106.10 o                         
  -4   0   0      24141.50      23493.41       193.04 o                         
  -2   0   0      11200.60      10314.32       282.98 o                         
   2   0   0      11389.39      10430.90       615.45 o                         
   4   0   0      23896.69      24627.99       277.44 o                         
   6   0   0       5272.05       5694.93       159.43 o                         
   8   0   0       1733.24       1710.19       175.86 o                         
  10   0   0        743.19        711.04        62.04 o                         
  12   0   0         76.23         68.62        29.44 o                         
 -15   1   0        141.10        172.75        25.38 o                         
 -13   1   0         33.80         44.53        22.89 o                         
 -11   1   0       1978.73       2066.57        82.23 o                         
  -9   1   0        689.61        773.52        22.68 o                         
  -7   1   0       1205.47       1273.56        35.31 o                         
  -5   1   0       2657.19       2745.09        54.41 o                         
  -1   1   0      16399.10      15556.60       133.41 o                         
   1   1   0      16465.49      15172.88       176.09 o                         
   5   1   0       2578.22       2784.52        85.96 o                         
   7   1   0       1190.70       1287.94        68.46 o                         
   9   1   0        691.55        819.37        73.35 o                         
  11   1   0       2017.09       2088.99       114.83 o                         
  13   1   0         28.89         75.81        53.14 o                         
 -14   2   0        215.68        229.45        24.95 o                         
 -12   2   0        599.76        577.91        38.13 o                         
 -10   2   0       1719.40       1709.47        37.76 o                         
  -8   2   0        158.80        160.25        18.66 o                         
  -6   2   0       1473.14       1401.55        55.01 o                         
  -4   2   0      18366.65      18016.04       116.81 o                         
  -2   2   0       4365.49       4143.51        57.00 o                         
   0   2   0         60.36         68.96        21.10 o                         
   2   2   0       4439.19       4176.09        57.59 o                         
   4   2   0      18445.56      18023.95       127.66 o                         
   6   2   0       1527.09       1518.79        36.04 o                         
   8   2   0        144.58        158.46        20.67 o                         
  10   2   0       1715.50       1807.83       104.27 o                         
  12   2   0        617.48        613.47        55.39 o                         
 -15   3   0         78.45         79.83        26.17 o                         
 -13   3   0        429.82        418.08        58.20 o                         
 -11   3   0        602.39        627.14        32.56 o                         
  -9   3   0        895.56        889.01        29.33 o                         
  -7   3   0       2531.81       2605.25        57.17 o                         
  -5   3   0         86.11        106.67        22.30 o                         
  -3   3   0        236.66        246.97        25.44 o                         
  -1   3   0       4488.90       4175.17        47.89 o                         
   1   3   0       4438.91       4143.89        60.24 o                         
   3   3   0        219.19        204.64        26.00 o                         
   5   3   0         96.16        143.50        21.11 o                         
   7   3   0       2533.37       2540.64        62.18 o                         
   9   3   0        913.11        897.38        38.24 o                         
  11   3   0        617.58        621.60        50.24 o                         
  13   3   0        433.41        422.02        67.21 o                         
 -14   4   0        116.40        118.75        32.25 o                         
 -12   4   0        178.41        220.83        27.40 o                         
 -10   4   0       1067.62       1030.00        53.00 o                         
  -8   4   0       1047.01        991.06        39.37 o                         
  -6   4   0       1247.04       1255.04        42.48 o                         
  -4   4   0       6593.44       6483.92        78.05 o                         
  -2   4   0        939.73        852.83        30.72 o                         
   0   4   0       5857.44       5911.84        65.76 o                         
   2   4   0        920.70        881.30        31.62 o                         
   4   4   0       6651.73       6800.05        78.79 o                         
   6   4   0       1234.46       1260.32        61.44 o                         
   8   4   0       1043.85       1000.08        59.77 o                         
  10   4   0       1079.13        976.37        43.84 o                         
  12   4   0        172.81         46.11        64.87 o                         
 -13   5   0         80.29         82.96        24.86 o                         
 -11   5   0        163.72        155.42        24.48 o                         
  -9   5   0        277.43        276.86        34.52 o                         
  -7   5   0       2533.30       2435.98        86.95 o                         
  -5   5   0        502.34        524.92        21.81 o                         
  -3   5   0       4270.32       4200.38        60.00 o                         
  -1   5   0       1464.24       1496.41        31.51 o                         
   1   5   0       1452.18       1523.81        39.06 o                         
   3   5   0       4266.00       4132.12        68.50 o                         
   5   5   0        514.11        551.30        23.97 o                         
   7   5   0       2528.72       2476.69       149.66 o                         
   9   5   0        273.07        286.52        22.12 o                         
  11   5   0        166.76         71.90        63.30 o                         
  13   5   0         75.88         84.40        68.77 o                         
 -14   6   0        208.05        226.81        30.73 o                         
 -12   6   0         27.23        -19.42        24.10 o                         
 -10   6   0        139.32        156.41        24.91 o                         
  -8   6   0        543.48        567.04        26.56 o                         
  -6   6   0        908.37        891.23        26.39 o                         
  -4   6   0        382.97        411.92        21.19 o                         
  -2   6   0       1323.49       1341.94        34.38 o                         
   0   6   0       7353.24       7666.90       138.16 o                         
   2   6   0       1343.32       1403.81        32.00 o                         
   4   6   0        385.35        430.53        23.00 o                         
   6   6   0        892.65        880.06        27.34 o                         
   8   6   0        554.03        569.51        46.59 o                         
  10   6   0        134.75        110.25        26.46 o                         
  12   6   0         25.26         46.11        77.37 o                         
  14   6   0        207.20        327.46        72.68 o                         
 -13   7   0         13.67         -6.48        22.03 o                         
 -11   7   0        214.24        196.00        29.09 o                         
  -9   7   0         34.19         53.17        20.73 o                         
  -7   7   0         73.23         56.83        16.55 o                         
  -5   7   0        148.55        157.71        17.97 o                         
  -3   7   0        855.86        897.43        25.92 o                         
  -1   7   0       1271.73       1327.12        43.26 o                         
   1   7   0       1285.90       1344.32        37.08 o                         
   3   7   0        850.18        906.18        26.14 o                         
   5   7   0        144.89        165.47        19.66 o                         
   7   7   0         70.30         64.67        19.85 o                         
   9   7   0         32.71         -5.04        24.27 o                         
  11   7   0        215.79        151.70        48.06 o                         
  13   7   0         13.39         62.52        75.81 o                         
 -12   8   0         98.93         80.02        22.91 o                         
 -10   8   0        184.93        146.43        26.46 o                         
  -8   8   0        782.35        741.24        30.73 o                         
  -6   8   0         44.89         34.51        16.24 o                         
  -4   8   0        115.74        111.57        17.48 o                         
  -2   8   0        688.95        729.78        28.60 o                         
   0   8   0        245.97        223.49        25.94 o                         
   2   8   0        689.56        664.95        39.40 o                         
   4   8   0        115.86        129.40        17.97 o                         
   6   8   0         44.07         31.38        18.20 o                         
   8   8   0        781.45        768.03        37.96 o                         
  10   8   0        183.74        203.59        97.30 o                         
  12   8   0         99.40        109.10        47.28 o                         
 -13   9   0        168.46        255.56        60.18 o                         
 -11   9   0         22.68          3.09        32.80 o                         
  -9   9   0        449.24        516.65        37.99 o                         
  -7   9   0         99.68        117.81        25.04 o                         
  -5   9   0       1039.40       1010.95        31.51 o                         
  -3   9   0        499.30        523.23        26.04 o                         
  -1   9   0       1362.90       1390.61        38.20 o                         
   1   9   0       1354.40       1447.15        44.85 o                         
   3   9   0        500.95        539.88        30.55 o                         
   5   9   0       1044.08       1039.98        34.77 o                         
   7   9   0         98.31        101.28        20.38 o                         
   9   9   0        451.82        477.02        56.85 o                         
  11   9   0         22.91         63.69        41.42 o                         
  13   9   0        168.29        153.96        78.15 o                         
 -12  10   0         98.93         90.07        26.07 o                         
 -10  10   0         20.07         16.90        25.29 o                         
  -8  10   0         17.88         34.10        24.57 o                         
  -6  10   0       1298.61       1278.41        51.26 o                         
  -4  10   0       1392.11       1498.56        42.85 o                         
  -2  10   0        138.56        144.34        19.74 o                         
   0  10   0          1.20         -3.49        17.84 o                         
   2  10   0        143.09        120.79        22.00 o                         
   4  10   0       1386.18       1417.54        65.71 o                         
   6  10   0       1308.55       1330.16        86.57 o                         
   8  10   0         16.68          5.11        30.53 o                         
  10  10   0         19.44         66.73        40.36 o                         
  12  10   0        100.54         58.58        59.79 o                         
 -11  11   0         83.38         22.76        26.84 o                         
  -9  11   0        127.17         53.03        32.95 o                         
  -7  11   0        574.97        549.97        40.66 o                         
  -5  11   0       1852.74       1775.83        63.51 o                         
  -3  11   0       1249.04       1229.40        49.91 o                         
  -1  11   0       1105.09       1158.39        33.86 o                         
   1  11   0       1088.85       1078.77        36.49 o                         
   3  11   0       1242.21       1238.09        69.49 o                         
   5  11   0       1845.91       1872.50       112.69 o                         
   7  11   0        582.38        648.96        48.44 o                         
   9  11   0        123.63        156.63        40.31 o                         
  11  11   0         80.59         68.69        60.18 o                         
 -10  12   0         37.89          7.47        24.98 o                         
  -8  12   0          6.80         -7.25        22.54 o                         
  -6  12   0        307.98        344.92        29.03 o                         
  -4  12   0       2178.64       1969.30       103.19 o                         
  -2  12   0        493.82        462.59        39.25 o                         
   0  12   0       3207.24       3303.88       198.85 o                         
   2  12   0        481.87        475.82        41.32 o                         
   4  12   0       2147.01       2209.76        78.61 o                         
   6  12   0        315.35        331.85        40.06 o                         
   8  12   0          6.70         93.20       120.35 o                         
  10  12   0         41.05         72.05        41.16 o                         
  -9  13   0        149.44        152.68        28.37 o                         
  -7  13   0         46.38         12.34        25.07 o                         
  -5  13   0        189.61        187.70        38.65 o                         
  -3  13   0         73.03        106.56        29.99 o                         
  -1  13   0       1641.94       1733.21        62.89 o                         
   1  13   0       1657.73       1665.73        62.05 o                         
   3  13   0         74.37         52.35        46.51 o                         
   5  13   0        182.14        189.21        45.56 o                         
   7  13   0         47.36         -0.64        39.23 o                         
   9  13   0        152.83        196.30        82.84 o                         
  -8  14   0         64.90         73.81        31.97 o                         
  -6  14   0         65.12         49.14        31.19 o                         
  -4  14   0        457.18        482.67        35.32 o                         
  -2  14   0         63.92        -20.32        29.13 o                         
   0  14   0         15.29         29.51        33.97 o                         
   2  14   0         63.66         81.88        44.07 o                         
   4  14   0        455.02        383.71        48.72 o                         
   8  14   0         63.32         91.85        55.88 o                         
  -5  15   0        134.06        102.91        34.83 o                         
  -3  15   0        364.68        399.80        37.66 o                         
  -1  15   0        458.99        532.01        36.77 o                         
   1  15   0        443.26        459.71        66.54 o                         
   3  15   0        367.00        410.24        38.41 o                         
   5  15   0        139.71         86.07        45.74 o                         
  -4  16   0         70.96        126.02        64.08 o                         
  -2  16   0         69.69         67.99        30.65 o                         
   0  16   0          7.08         51.28        32.48 o                         
   2  16   0         70.07         47.10        32.37 o                         
   4  16   0         69.92        113.34        33.08 o                         
 -15   1   1         50.86         51.25        22.69 o                         
 -13   1   1        103.50        109.33        22.01 o                         
 -11   1   1         27.29         17.84        15.18 o                         
  -9   1   1        161.87        182.19        16.91 o                         
  -7   1   1        400.84        372.68        17.44 o                         
  -5   1   1       2333.89       2255.45        41.84 o                         
  -3   1   1      19102.90      18365.06       120.10 o                         
  -1   1   1       5370.59       5127.63        74.00 o                         
   1   1   1       1089.19       1066.66        56.03 o                         
   3   1   1      68154.28      65152.04       822.64 o                         
   5   1   1       7080.84       7101.67       184.28 o                         
   7   1   1       8578.44       8300.78       320.13 o                         
   9   1   1       1816.88       1833.30        82.49 o                         
  11   1   1       1048.45       1071.66        51.24 o                         
 -14   2   1         38.42         56.84        23.21 o                         
 -12   2   1        212.04        204.86        23.15 o                         
 -10   2   1        286.12        264.03        19.19 o                         
  -8   2   1         21.02          0.81        15.24 o                         
  -6   2   1       2677.42       2792.12        42.06 o                         
  -4   2   1        469.56        449.25        26.64 o                         
  -2   2   1       1948.05       1887.67        42.47 o                         
   0   2   1      11336.37      10943.70       103.41 o                         
   2   2   1       2100.46       1965.53        49.72 o                         
   4   2   1       3153.32       3017.91        49.50 o                         
   6   2   1       3368.19       3497.94        60.80 o                         
   8   2   1        539.79        485.00        35.42 o                         
  10   2   1        442.65        399.11        31.93 o                         
  12   2   1         22.25         40.64        45.33 o                         
 -15   3   1         64.55         37.69        23.28 o                         
 -13   3   1         79.76         88.77        24.01 o                         
 -11   3   1        310.37        292.80        19.78 o                         
  -9   3   1        264.31        262.06        18.64 o                         
  -7   3   1        450.13        460.99        22.71 o                         
  -5   3   1       1859.46       1879.92        39.19 o                         
  -3   3   1      10430.69      10366.75       105.28 o                         
  -1   3   1       2988.36       2747.16        50.54 o                         
   1   3   1       1024.48       1040.17        55.88 o                         
   3   3   1       1306.58       1282.26        40.81 o                         
   5   3   1       4332.16       4440.58        60.66 o                         
   7   3   1       1360.78       1224.59        87.53 o                         
   9   3   1       1259.50       1276.27        69.94 o                         
  11   3   1          4.25         33.25        30.65 o                         
  13   3   1         37.31         60.96        48.45 o                         
 -14   4   1         51.13         23.93        24.19 o                         
 -12   4   1         55.85         68.21        25.74 o                         
 -10   4   1        417.92        408.80        24.35 o                         
  -8   4   1        761.02        753.15        41.57 o                         
  -6   4   1       3223.00       3450.10        49.08 o                         
  -4   4   1        684.14        666.31        26.91 o                         
  -2   4   1        419.63        381.76        29.80 o                         
   0   4   1       3957.07       3917.05       134.82 o                         
   2   4   1       1273.42       1113.35        28.58 o                         
   4   4   1       5092.28       5036.56        78.03 o                         
   6   4   1       1529.19       1541.66        58.12 o                         
   8   4   1        465.67        476.22        37.72 o                         
  10   4   1        562.70        601.23        47.27 o                         
  12   4   1        252.22        323.55        67.21 o                         
 -13   5   1        109.21         99.85        24.10 o                         
 -11   5   1         75.21         63.39        21.67 o                         
  -9   5   1        376.39        378.39        21.29 o                         
  -7   5   1       3686.20       3619.72       110.01 o                         
  -5   5   1       5357.85       5334.75        70.11 o                         
  -3   5   1        547.01        598.83        24.55 o                         
  -1   5   1       7310.14       7237.70        84.19 o                         
   1   5   1       2126.99       2068.11        43.82 o                         
   3   5   1       1068.38       1128.07        31.28 o                         
   5   5   1        784.41        821.52        30.70 o                         
   7   5   1       2682.67       2555.95       162.83 o                         
   9   5   1       1098.67       1104.32        51.97 o                         
  11   5   1        148.64        194.45        34.33 o                         
  13   5   1        369.75        532.21        71.12 o                         
 -14   6   1         12.54        -16.09        23.08 o                         
 -12   6   1        158.91        164.77        41.29 o                         
 -10   6   1        692.89        624.08        37.22 o                         
  -8   6   1        345.92        354.55        20.58 o                         
  -6   6   1       2241.78       2194.75        49.05 o                         
  -4   6   1       9645.24      10242.07        89.78 o                         
  -2   6   1       2652.25       2513.44        44.37 o                         
   0   6   1       1143.02       1134.04        29.20 o                         
   2   6   1       1989.48       2034.22        46.62 o                         
   4   6   1        484.01        490.54        26.69 o                         
   6   6   1       2981.46       3172.23        66.89 o                         
   8   6   1       1482.12       1544.54        45.90 o                         
  10   6   1        349.55        340.90        59.54 o                         
  12   6   1        196.94        189.91        69.56 o                         
 -13   7   1         43.88         61.02        22.86 o                         
 -11   7   1        336.36        345.65        32.98 o                         
  -9   7   1        724.85        691.08        42.64 o                         
  -7   7   1       1335.72       1358.65        38.40 o                         
  -5   7   1       2177.13       2151.62        39.97 o                         
  -3   7   1       3205.90       3427.33        47.40 o                         
  -1   7   1       1786.77       1835.57        32.60 o                         
   1   7   1        689.46        800.63        30.81 o                         
   3   7   1       4284.38       4325.50        79.90 o                         
   5   7   1       1123.40       1162.14        45.17 o                         
   7   7   1        509.75        508.36        22.84 o                         
   9   7   1        670.98        593.32        49.77 o                         
  11   7   1        510.41        470.26        45.82 o                         
  13   7   1        147.66        182.09        67.21 o                         
 -12   8   1        106.83        105.16        28.82 o                         
 -10   8   1        275.87        248.07        28.87 o                         
  -8   8   1        685.65        663.84        30.59 o                         
  -6   8   1       1277.35       1326.10        36.70 o                         
  -4   8   1        994.59        990.40        29.76 o                         
  -2   8   1        112.05        167.16        17.93 o                         
   0   8   1       2558.49       2672.01        47.72 o                         
   2   8   1        821.16        822.26        33.38 o                         
   4   8   1        903.21        902.52        36.54 o                         
   6   8   1       1058.26       1111.21        38.67 o                         
   8   8   1        378.85        337.92        62.63 o                         
  10   8   1        301.58        359.21        51.64 o                         
  12   8   1        249.25        294.63        75.81 o                         
 -13   9   1        110.24        105.12        52.04 o                         
 -11   9   1         48.17         53.79        24.52 o                         
  -9   9   1        171.66        179.77        26.15 o                         
  -7   9   1        289.52        288.36        29.22 o                         
  -5   9   1       2226.67       2197.25        56.57 o                         
  -3   9   1        946.54       1019.60        31.96 o                         
  -1   9   1       2021.01       2139.64        37.75 o                         
   1   9   1        281.30        319.28        20.21 o                         
   3   9   1        636.89        607.13        33.39 o                         
   5   9   1       2098.56       2190.65       105.58 o                         
   7   9   1        436.90        473.33        31.85 o                         
   9   9   1        919.71       1084.69       150.05 o                         
  11   9   1         76.01        145.93        43.08 o                         
 -12  10   1         55.01         33.33        24.94 o                         
 -10  10   1        211.58        202.21        39.10 o                         
  -8  10   1        327.40        321.67        59.24 o                         
  -6  10   1        507.62        505.64        34.06 o                         
  -4  10   1         77.83         50.39        16.32 o                         
  -2  10   1       1968.23       2058.29        43.11 o                         
   0  10   1       1988.41       1987.29        45.22 o                         
   2  10   1        422.50        437.79        23.52 o                         
   4  10   1       1446.72       1484.64        48.01 o                         
   6  10   1       1048.18       1094.67        59.63 o                         
   8  10   1        651.14        711.95        73.68 o                         
  10  10   1         86.97         76.26        68.38 o                         
  12  10   1         47.96         17.97        69.56 o                         
 -11  11   1        274.20        177.77        36.37 o                         
  -9  11   1        325.86        287.90        55.52 o                         
  -7  11   1        321.52        324.35        32.19 o                         
  -5  11   1        555.75        533.15        38.65 o                         
  -3  11   1       1059.99       1063.23        42.54 o                         
  -1  11   1        590.95        655.82        30.25 o                         
   1  11   1        761.30        796.77        31.47 o                         
   3  11   1       1471.49       1408.59        69.74 o                         
   5  11   1        557.78        490.05       117.62 o                         
   7  11   1         50.98        124.03        55.10 o                         
   9  11   1         11.00          6.91        37.70 o                         
  11  11   1        159.85        213.87        45.35 o                         
 -10  12   1         78.91         67.47        25.88 o                         
  -8  12   1        339.57        299.03        32.88 o                         
  -6  12   1        425.25        336.96        76.60 o                         
  -4  12   1        976.77        855.23        53.85 o                         
  -2  12   1        610.20        605.10        41.46 o                         
   0  12   1        147.45        177.64        30.93 o                         
   2  12   1        528.78        610.55        49.63 o                         
   4  12   1       1417.79       1446.80        57.34 o                         
   6  12   1        458.19        470.47        57.83 o                         
   8  12   1        117.27        106.29        79.71 o                         
  10  12   1        306.63        334.84        66.04 o                         
  -9  13   1         50.30         33.45        23.71 o                         
  -7  13   1        343.58        303.94        33.40 o                         
  -5  13   1        716.38        726.87        41.87 o                         
  -3  13   1         96.43         51.35        24.57 o                         
  -1  13   1        211.36        197.88        32.69 o                         
   1  13   1         89.23         40.87        31.44 o                         
   3  13   1        167.92        186.34        55.92 o                         
   5  13   1        108.03         72.47        30.05 o                         
   7  13   1        462.85        435.31        90.66 o                         
   9  13   1          2.56         14.07        73.46 o                         
  -8  14   1         84.61         11.08        67.21 o                         
  -6  14   1        230.22        154.15        27.67 o                         
  -4  14   1         41.92         44.09        23.46 o                         
  -2  14   1        190.92        201.74        32.97 o                         
   0  14   1        154.30        216.90        35.56 o                         
   2  14   1        180.08        193.76        38.67 o                         
   4  14   1        215.78        202.96        32.52 o                         
   6  14   1        107.44        154.74        50.02 o                         
   8  14   1        145.57        157.87        88.31 o                         
  -7  15   1         17.73         37.64        25.25 o                         
  -5  15   1         35.83         65.68        28.54 o                         
  -3  15   1        226.23        284.37        35.38 o                         
  -1  15   1         62.70         51.69        41.97 o                         
   1  15   1        118.39        102.84        31.23 o                         
   3  15   1         39.29         32.22        30.43 o                         
   5  15   1          7.73         26.03        33.19 o                         
  -4  16   1         43.85         57.38        29.31 o                         
  -2  16   1         46.21         27.78        41.90 o                         
   0  16   1         22.96         -1.69        30.69 o                         
   2  16   1        108.30        105.33        30.25 o                         
   4  16   1         61.00         92.83        32.20 o                         
 -14   0   2          1.11        -26.51        29.53 o                         
 -12   0   2       2229.44       2304.39        82.06 o                         
 -10   0   2       1478.78       1437.69        52.61 o                         
  -8   0   2        538.20        591.79        36.80 o                         
  -6   0   2       1214.65       1231.61        46.25 o                         
  -4   0   2       1845.32       1689.35        47.37 o                         
  -2   0   2       4080.02       4027.95       135.20 o                         
   0   0   2      35412.27      31917.21       394.67 o                         
   2   0   2      14823.31      13828.19       230.55 o                         
   4   0   2      10823.09      10988.49       436.85 o                         
   6   0   2      19946.34      18480.57       386.85 o                         
   8   0   2       3026.16       2758.81       203.98 o                         
  10   0   2       1334.07       1200.15       135.98 o                         
 -15   1   2         60.96         85.41        22.20 o                         
 -13   1   2        163.76        186.03        28.99 o                         
 -11   1   2       1162.79       1216.23        46.17 o                         
  -9   1   2         88.91         71.41        14.48 o                         
  -7   1   2        722.37        759.86        23.42 o                         
  -5   1   2       3751.64       3478.45        75.09 o                         
  -3   1   2       1133.97       1007.32        32.88 o                         
  -1   1   2      35937.00      33181.49       447.03 o                         
   3   1   2       4238.59       3820.37        87.40 o                         
   5   1   2       5064.77       4787.79       177.05 o                         
   7   1   2        542.05        502.36        24.11 o                         
   9   1   2       2330.49       2261.40        76.79 o                         
  11   1   2        123.54        114.51        24.43 o                         
 -14   2   2        186.12        220.98        24.39 o                         
 -12   2   2       1002.78       1049.22        60.69 o                         
 -10   2   2        842.98        869.76        27.93 o                         
  -8   2   2        217.05        169.55        23.99 o                         
  -6   2   2        840.74        805.92        25.11 o                         
  -4   2   2        703.95        755.51        25.46 o                         
  -2   2   2      13522.44      12905.55       115.51 o                         
   0   2   2       3454.36       3516.02        84.84 o                         
   2   2   2      19744.48      19747.36       611.15 o                         
   4   2   2        293.63        239.33        22.98 o                         
   6   2   2       1680.18       1613.94       115.51 o                         
   8   2   2        471.84        438.48        41.85 o                         
  10   2   2       1426.74       1263.20        72.46 o                         
  12   2   2        492.32        468.91        64.87 o                         
 -15   3   2        188.61        201.59        25.42 o                         
 -13   3   2        422.37        425.58        50.20 o                         
 -11   3   2        185.72        201.74        17.73 o                         
  -9   3   2       1608.87       1664.96        40.68 o                         
  -7   3   2        191.55        204.35        19.03 o                         
  -5   3   2       2337.04       2443.73        39.93 o                         
  -3   3   2       1502.76       1323.81        37.70 o                         
  -1   3   2      14303.73      13673.93       224.11 o                         
   1   3   2       2878.73       2789.32        52.11 o                         
   3   3   2       1269.12       1235.46        37.30 o                         
   5   3   2        966.44        950.94        32.48 o                         
   7   3   2         21.37         12.35        19.63 o                         
   9   3   2       1416.86       1343.59       109.09 o                         
  11   3   2         43.08         23.99        38.69 o                         
 -14   4   2         94.30         80.63        24.02 o                         
 -12   4   2        408.94        429.40        31.88 o                         
 -10   4   2        122.59        118.76        27.04 o                         
  -8   4   2       2043.61       2071.08        50.48 o                         
  -6   4   2       1540.65       1570.61        31.21 o                         
  -4   4   2       2157.17       2205.29        47.52 o                         
  -2   4   2      10633.77      10588.59       157.81 o                         
   0   4   2        758.86        752.39        24.39 o                         
   2   4   2       3504.94       3589.51        60.24 o                         
   4   4   2       2605.80       2622.57       117.65 o                         
   6   4   2        576.84        543.09        25.23 o                         
   8   4   2        160.21        148.28        22.05 o                         
  10   4   2        274.27        255.26        37.27 o                         
  12   4   2        232.08        219.61        55.49 o                         
 -15   5   2        176.94        213.49        26.08 o                         
 -13   5   2         10.22         35.41        23.52 o                         
 -11   5   2         17.59         31.56        21.47 o                         
  -9   5   2        205.93        205.11        18.81 o                         
  -7   5   2       3229.18       3351.16        54.70 o                         
  -5   5   2        582.60        573.97        24.42 o                         
  -3   5   2       1284.55       1312.51        37.60 o                         
  -1   5   2      11929.11      12464.00       111.09 o                         
   1   5   2        859.15        882.47        28.90 o                         
   3   5   2       1147.21       1216.59        39.46 o                         
   5   5   2         65.88         96.38        16.38 o                         
   7   5   2        279.91        248.43        20.33 o                         
   9   5   2        262.95        281.88        31.19 o                         
  11   5   2         58.37         37.95        29.70 o                         
  13   5   2        106.47         93.78        47.67 o                         
 -14   6   2         43.40         42.85        34.74 o                         
 -12   6   2        321.63        347.65        32.83 o                         
 -10   6   2        176.61        145.04        26.06 o                         
  -8   6   2        563.94        544.59        23.69 o                         
  -6   6   2        326.12        330.26        27.95 o                         
  -4   6   2        612.01        592.17        29.22 o                         
  -2   6   2        933.97        944.52        28.72 o                         
   0   6   2        837.95        846.34        23.50 o                         
   2   6   2       2054.65       1910.28        37.56 o                         
   4   6   2       1738.02       1844.25        67.07 o                         
   6   6   2       1414.77       1496.00        63.67 o                         
   8   6   2        279.72        277.56        40.38 o                         
  10   6   2        295.83        331.73        91.44 o                         
  12   6   2         80.57         93.78        62.52 o                         
 -13   7   2         50.93         43.86        41.84 o                         
 -11   7   2        672.22        566.59        69.26 o                         
  -9   7   2        157.25        138.33        20.64 o                         
  -7   7   2        792.72        868.64        26.96 o                         
  -5   7   2       1304.73       1297.29        53.47 o                         
  -3   7   2        238.91        244.38        22.61 o                         
  -1   7   2        808.96        867.22        23.55 o                         
   1   7   2       3213.96       3547.72        43.94 o                         
   3   7   2        403.66        411.33        25.12 o                         
   5   7   2        272.38        284.39        21.21 o                         
   7   7   2        119.83        108.16        20.50 o                         
   9   7   2        311.60        295.97        30.92 o                         
  11   7   2         13.04         22.66        57.05 o                         
  13   7   2          6.53         43.77        57.05 o                         
 -12   8   2        250.98        248.99        28.32 o                         
 -10   8   2        332.86        309.31        39.56 o                         
  -8   8   2        517.57        458.70        28.44 o                         
  -6   8   2        414.60        464.82        34.18 o                         
  -4   8   2        339.04        331.03        22.52 o                         
  -2   8   2        209.95        253.89        19.12 o                         
   0   8   2        856.42        907.56        27.52 o                         
   2   8   2        150.64        136.57        19.67 o                         
   4   8   2         54.86         50.96        23.99 o                         
   6   8   2       1566.93       1558.59        43.26 o                         
   8   8   2        282.10        279.85        38.00 o                         
  10   8   2         26.14          3.78        26.32 o                         
  12   8   2         59.72        143.80        67.21 o                         
 -13   9   2         75.48         61.13        31.46 o                         
 -11   9   2         33.20         23.90        25.25 o                         
  -9   9   2        201.27        170.44        30.59 o                         
  -7   9   2         70.65         45.20        22.22 o                         
  -5   9   2        628.18        585.21        28.28 o                         
  -3   9   2        223.75        227.22        20.61 o                         
  -1   9   2        266.22        302.05        19.16 o                         
   1   9   2         17.68          3.57        15.31 o                         
   3   9   2       3030.26       2994.44        74.12 o                         
   5   9   2        129.25        129.84        29.81 o                         
   7   9   2        152.34        109.20        24.85 o                         
   9   9   2         19.33         73.17        27.37 o                         
  11   9   2        107.43        134.71        46.89 o                         
 -12  10   2        112.74         42.73        30.64 o                         
 -10  10   2        183.60        221.16        27.65 o                         
  -8  10   2        253.12        236.66        27.82 o                         
  -6  10   2        110.58        124.60        23.25 o                         
  -4  10   2        129.93        131.42        18.66 o                         
  -2  10   2        896.26        917.65        27.99 o                         
   0  10   2       2182.57       2308.82        53.41 o                         
   2  10   2        811.15        861.77        29.66 o                         
   4  10   2         87.06         91.49        23.00 o                         
   6  10   2        176.86        160.62        28.56 o                         
   8  10   2        253.19        269.78        60.18 o                         
  10  10   2        130.03        124.45        39.53 o                         
 -11  11   2         11.13         26.61        24.43 o                         
  -9  11   2        159.17        157.59        32.04 o                         
  -7  11   2        798.22        726.62        42.81 o                         
  -5  11   2       2150.03       1948.94       105.13 o                         
  -3  11   2        786.70        741.51        29.99 o                         
  -1  11   2        245.84        270.48        24.00 o                         
   1  11   2       2542.22       2523.95        59.60 o                         
   3  11   2       1774.89       1739.44        80.36 o                         
   5  11   2        390.97        446.75        57.59 o                         
   7  11   2        470.33        432.73        77.37 o                         
   9  11   2        179.45         75.81        74.24 o                         
 -10  12   2         70.42         18.16        29.70 o                         
  -8  12   2        398.48        249.54        31.19 o                         
  -6  12   2       1008.95       1005.65        91.93 o                         
  -4  12   2        359.51        320.24        29.84 o                         
  -2  12   2         12.25         10.13        24.41 o                         
   0  12   2       1002.71       1073.45        44.40 o                         
   2  12   2        815.91        803.05        32.15 o                         
   4  12   2        782.85        708.35        38.66 o                         
   6  12   2        215.84        259.65        44.64 o                         
   8  12   2        212.15        233.69        46.62 o                         
  -9  13   2        196.31        156.95        30.33 o                         
  -7  13   2        112.17         89.08        25.83 o                         
  -5  13   2         50.97         63.71        23.48 o                         
  -3  13   2         80.86         65.10        27.37 o                         
  -1  13   2        460.03        455.78        39.42 o                         
   1  13   2        499.18        440.48        40.80 o                         
   3  13   2        380.84        419.04        86.61 o                         
   5  13   2        396.85        463.00        39.49 o                         
   7  13   2        283.62        318.90        45.24 o                         
  -8  14   2        150.56        146.33        56.32 o                         
  -6  14   2        181.09        199.09        25.84 o                         
  -4  14   2        112.66         72.40        24.88 o                         
  -2  14   2        684.39        656.07        43.74 o                         
   0  14   2        158.71        141.11        31.81 o                         
   2  14   2        132.92        165.70        65.95 o                         
   4  14   2        213.81        185.48        30.53 o                         
   6  14   2         40.74        -80.99        84.40 o                         
  -7  15   2        289.42        293.59        46.17 o                         
  -5  15   2        101.08         92.57        24.27 o                         
  -3  15   2        166.48        134.46        73.14 o                         
  -1  15   2        211.14        191.95        30.65 o                         
   1  15   2        220.32        249.25        60.41 o                         
   3  15   2        558.91        564.53        39.74 o                         
   5  15   2        129.51        114.61        44.51 o                         
  -4  16   2        401.19        404.11        39.85 o                         
  -2  16   2        615.40        629.20       128.19 o                         
   0  16   2         30.58        -14.85        32.97 o                         
   2  16   2         96.95         77.69        51.69 o                         
 -15   1   3          7.09          2.40        20.45 o                         
 -13   1   3         16.09         25.95        25.54 o                         
 -11   1   3          7.79         -9.79        14.05 o                         
  -9   1   3       1233.99       1232.47        33.96 o                         
  -7   1   3       1562.64       1571.90        30.00 o                         
  -5   1   3       2471.40       2470.47        43.01 o                         
  -3   1   3       3188.06       3082.77        49.61 o                         
  -1   1   3       4544.50       4222.91        75.80 o                         
   1   1   3       3946.04       3644.22       121.14 o                         
   3   1   3        805.18        726.88        63.28 o                         
   5   1   3       2779.34       2562.84       139.87 o                         
   7   1   3        416.49        389.75        33.71 o                         
   9   1   3       2116.66       1969.78        88.89 o                         
  11   1   3         70.40         83.52        24.36 o                         
 -14   2   3         42.19         45.74        22.00 o                         
 -12   2   3        237.40        229.51        20.07 o                         
 -10   2   3        205.11        191.37        17.68 o                         
  -8   2   3        621.01        620.74        22.92 o                         
  -6   2   3        410.04        373.00        19.96 o                         
  -4   2   3       2037.00       2095.13        41.33 o                         
  -2   2   3       5780.84       5464.68        85.84 o                         
   0   2   3       1191.74       1072.58        36.75 o                         
   2   2   3       1525.19       1525.80        60.36 o                         
   4   2   3       1158.93       1148.41        94.53 o                         
   6   2   3        356.06        328.38        25.31 o                         
   8   2   3       1474.35       1450.79        94.53 o                         
  10   2   3        446.17        468.37        31.51 o                         
 -15   3   3         25.59         17.14        22.84 o                         
 -13   3   3         35.47         41.79        25.49 o                         
 -11   3   3        841.94        840.87        28.25 o                         
  -9   3   3         65.19         47.15        15.85 o                         
  -7   3   3       3129.07       3381.63        54.97 o                         
  -5   3   3        970.03       1046.85        29.35 o                         
  -3   3   3       8009.18       8109.14        89.71 o                         
  -1   3   3       1184.87       1156.34        41.75 o                         
   3   3   3         22.24         19.02        19.50 o                         
   5   3   3       1103.81       1137.47        69.94 o                         
   7   3   3        263.08        269.73        22.85 o                         
   9   3   3        540.91        518.48        48.55 o                         
  11   3   3        459.82        472.55        42.62 o                         
 -14   4   3         13.04         49.13        22.62 o                         
 -12   4   3        108.78        110.91        19.39 o                         
 -10   4   3        314.27        348.00        23.55 o                         
  -8   4   3        531.20        534.83        23.43 o                         
  -6   4   3       2100.87       2174.93        38.77 o                         
  -4   4   3       2902.91       3126.32        44.61 o                         
  -2   4   3       3215.98       3233.28        50.13 o                         
   0   4   3         22.02         29.01        17.28 o                         
   2   4   3        562.67        574.69        30.82 o                         
   4   4   3        913.58        929.16        62.61 o                         
   6   4   3        324.75        350.86        26.18 o                         
   8   4   3       1218.03       1125.10        56.30 o                         
  10   4   3          3.23         31.91        28.77 o                         
  12   4   3        204.44        195.38        49.24 o                         
 -15   5   3        206.13        233.00        29.89 o                         
 -13   5   3          3.98          7.67        21.65 o                         
 -11   5   3         12.23         -5.61        20.29 o                         
  -9   5   3       1005.80        950.98        43.18 o                         
  -7   5   3       1076.90       1148.91        31.83 o                         
  -5   5   3       1490.53       1474.67        49.93 o                         
  -3   5   3       1293.40       1340.34        30.03 o                         
  -1   5   3        634.11        683.24        30.77 o                         
   1   5   3       4178.18       4358.97        68.01 o                         
   3   5   3         67.62         28.50        21.02 o                         
   5   5   3         55.33         54.98        20.06 o                         
   7   5   3       1764.59       1565.39        78.96 o                         
   9   5   3        235.92        303.14        66.43 o                         
  11   5   3         33.49         18.43        43.37 o                         
 -14   6   3         92.54         74.06        21.92 o                         
 -12   6   3        129.81        139.38        30.46 o                         
 -10   6   3        641.24        619.42        34.81 o                         
  -8   6   3         16.52         19.91        17.36 o                         
  -6   6   3        542.29        467.84        22.64 o                         
  -4   6   3       6275.22       6717.53        61.88 o                         
  -2   6   3       1272.57       1301.23        43.09 o                         
   0   6   3       5201.45       5705.17       177.64 o                         
   2   6   3       5425.13       5758.29        67.62 o                         
   4   6   3        632.71        668.36        25.40 o                         
   6   6   3        805.40        751.90        32.38 o                         
   8   6   3        567.58        647.70        37.53 o                         
  10   6   3        200.71        214.47        35.69 o                         
  12   6   3        258.57        279.78        55.49 o                         
 -13   7   3        205.28        178.98        27.72 o                         
 -11   7   3        493.65        425.66        48.20 o                         
  -9   7   3          2.22         -9.37        22.47 o                         
  -7   7   3        911.03        900.00        63.72 o                         
  -5   7   3       1648.91       1689.16        60.45 o                         
  -3   7   3        811.51        809.17        32.72 o                         
  -1   7   3          2.40          0.33        19.28 o                         
   1   7   3       1088.19       1092.32        34.35 o                         
   3   7   3       1644.98       1755.85        44.78 o                         
   5   7   3        817.03        870.71        34.85 o                         
   7   7   3        323.14        320.11        29.29 o                         
   9   7   3        456.48        379.17        69.56 o                         
  11   7   3        246.03        316.51        67.21 o                         
 -14   8   3        219.84        208.30        55.54 o                         
 -12   8   3         16.18         50.60        24.32 o                         
 -10   8   3        394.27        345.03        63.30 o                         
  -8   8   3       1283.19       1136.54        78.05 o                         
  -6   8   3        946.29        893.89        42.92 o                         
  -4   8   3        423.56        401.39        21.98 o                         
  -2   8   3        196.77        192.66        18.62 o                         
   0   8   3        310.75        312.17        20.21 o                         
   2   8   3        625.36        603.27        25.57 o                         
   4   8   3       1173.93       1196.39        47.19 o                         
   6   8   3        340.50        410.07        32.22 o                         
   8   8   3       1168.10       1043.20       104.72 o                         
  10   8   3         39.77        181.31        63.30 o                         
  12   8   3        154.86        211.01        64.08 o                         
 -13   9   3        159.51         64.00        42.53 o                         
 -11   9   3        544.18        452.57        41.98 o                         
  -9   9   3        118.19        106.33        31.14 o                         
  -7   9   3       2069.81       2028.13        78.37 o                         
  -5   9   3       1486.79       1367.95        61.05 o                         
  -3   9   3        532.62        555.67        29.90 o                         
  -1   9   3       1231.20       1338.40        34.92 o                         
   1   9   3       1627.66       1740.21        38.79 o                         
   3   9   3        174.96        175.06        19.06 o                         
   5   9   3       1164.60       1207.88        52.11 o                         
   7   9   3        224.96        203.59        27.94 o                         
   9   9   3        499.21        580.67        75.81 o                         
  11   9   3        291.55        357.94        72.68 o                         
 -12  10   3        119.98        127.25        46.64 o                         
 -10  10   3        372.67        262.19        31.95 o                         
  -8  10   3        122.71        131.83        38.35 o                         
  -6  10   3       1903.23       1768.03       102.02 o                         
  -4  10   3        121.40        140.33        22.86 o                         
  -2  10   3       2590.15       2806.24        64.27 o                         
   0  10   3       1394.37       1421.58        37.08 o                         
   2  10   3         47.79         32.04        18.21 o                         
   4  10   3       1984.24       1974.32       112.87 o                         
   6  10   3        727.66        685.41        32.91 o                         
   8  10   3        327.65        309.57        45.66 o                         
  10  10   3        216.97        310.26        77.37 o                         
 -11  11   3        279.17        181.19        53.92 o                         
  -9  11   3        444.21        357.08        72.38 o                         
  -7  11   3        616.47        486.10        81.56 o                         
  -5  11   3        208.79        253.91        36.89 o                         
  -3  11   3        967.20        968.30        90.66 o                         
  -1  11   3        778.04        748.05        30.86 o                         
   1  11   3        127.89        125.97        20.97 o                         
   3  11   3        894.48        836.40        35.36 o                         
   5  11   3        953.16        966.18        65.20 o                         
   7  11   3        110.91         77.20        30.17 o                         
   9  11   3        307.61        308.15        69.56 o                         
 -10  12   3         51.95         21.78        25.10 o                         
  -8  12   3        446.29        383.29        67.15 o                         
  -6  12   3       1041.23        831.89        97.01 o                         
  -4  12   3        841.79        765.16        80.43 o                         
  -2  12   3        450.91        439.59        41.51 o                         
   0  12   3        862.02        910.34        47.60 o                         
   2  12   3        406.50        421.53        25.70 o                         
   4  12   3        512.41        501.26        36.21 o                         
   6  12   3         29.53         38.92        46.57 o                         
   8  12   3        138.12        224.82        43.79 o                         
  -9  13   3        280.25        303.66        55.53 o                         
  -7  13   3        220.61        200.94        25.27 o                         
  -5  13   3        165.84        131.38        22.84 o                         
  -3  13   3        369.37        343.79        46.36 o                         
  -1  13   3        110.67        159.62        31.55 o                         
   1  13   3       1260.08       1210.63        87.33 o                         
   3  13   3        454.50        467.37        59.49 o                         
   5  13   3        191.70        171.18        34.21 o                         
   7  13   3          2.68          9.90        38.88 o                         
  -8  14   3         74.18         77.82        25.09 o                         
  -6  14   3          6.82         31.03        23.53 o                         
  -4  14   3         47.38         54.23        22.92 o                         
  -2  14   3        538.61        494.33        68.81 o                         
   0  14   3         71.27         50.22        29.45 o                         
   2  14   3        542.38        513.45        60.05 o                         
   4  14   3        122.19        152.28        31.10 o                         
   6  14   3         43.52         60.38        29.70 o                         
  -5  15   3         64.55         68.67        24.50 o                         
  -3  15   3        138.03         87.45        29.04 o                         
  -1  15   3         27.39         48.87        34.91 o                         
   1  15   3        593.97        539.43        53.46 o                         
   3  15   3         20.14          7.73        31.90 o                         
   5  15   3          5.88         35.95        44.55 o                         
  -4  16   3        162.07        215.70        72.68 o                         
  -2  16   3         18.29        -11.42        29.43 o                         
   0  16   3        136.22        164.32        36.34 o                         
   2  16   3         16.52         72.55        32.37 o                         
 -16   0   4         89.13        172.72        53.92 o                         
 -14   0   4        325.62        301.97       139.50 o                         
 -12   0   4        958.89        990.95        41.23 o                         
 -10   0   4         93.85         93.72        21.38 o                         
  -8   0   4         10.28         -0.46        18.87 o                         
  -6   0   4        664.34        714.21        31.48 o                         
  -4   0   4       2911.84       2852.55        74.16 o                         
  -2   0   4      27534.78      27973.83       165.04 o                         
   0   0   4         66.38         60.54        25.69 o                         
   2   0   4      11878.34      11728.14       507.60 o                         
   4   0   4       4791.92       4683.15       305.67 o                         
   6   0   4         57.36         53.92        27.56 o                         
   8   0   4       1842.29       1751.92       162.17 o                         
  10   0   4         76.82         62.34        27.71 o                         
 -15   1   4         67.46         61.74        21.20 o                         
 -13   1   4        460.25        455.44        25.86 o                         
 -11   1   4       1358.39       1406.92        37.27 o                         
  -9   1   4        546.98        572.62        21.21 o                         
  -7   1   4        582.63        556.03        24.44 o                         
  -5   1   4       4365.33       4504.80        65.99 o                         
  -3   1   4       2407.48       2300.37        51.93 o                         
  -1   1   4        793.43        778.63        31.14 o                         
   1   1   4       4143.46       4079.94       145.06 o                         
   3   1   4       1715.31       1497.62       101.81 o                         
   5   1   4        267.80        238.56        23.66 o                         
   7   1   4        163.01        149.41        21.71 o                         
   9   1   4        154.59        103.97        24.87 o                         
  11   1   4        559.70        537.43        37.27 o                         
 -14   2   4        174.20        192.75        22.46 o                         
 -12   2   4        150.46        152.86        17.28 o                         
 -10   2   4        681.99        650.31        23.94 o                         
  -8   2   4        107.48        142.31        17.66 o                         
  -6   2   4       2280.23       2220.81        37.97 o                         
  -4   2   4       1110.79       1138.71        40.60 o                         
  -2   2   4       3263.34       3137.37        49.80 o                         
   0   2   4        300.30        374.22        25.66 o                         
   2   2   4        230.69        204.87        27.08 o                         
   4   2   4       2081.34       2005.02        60.99 o                         
   6   2   4        149.15        104.63        22.85 o                         
   8   2   4        729.00        675.73        68.41 o                         
  10   2   4         82.90         86.10        23.79 o                         
 -15   3   4        188.97        186.24        24.77 o                         
 -13   3   4       1274.31       1253.08        98.60 o                         
 -11   3   4         75.62         71.56        15.24 o                         
  -9   3   4        849.87        789.50        34.45 o                         
  -7   3   4        790.44        805.53        34.64 o                         
  -5   3   4        490.08        555.76        23.50 o                         
  -3   3   4       3443.12       3265.90       117.56 o                         
  -1   3   4       1486.72       1505.59        34.46 o                         
   1   3   4       2305.34       2514.14        89.09 o                         
   3   3   4        390.94        422.80        64.08 o                         
   5   3   4       1408.19       1212.58        47.08 o                         
   7   3   4        477.33        436.83        29.57 o                         
   9   3   4        206.00        177.61        26.15 o                         
  11   3   4        111.77        175.84        49.24 o                         
 -14   4   4        222.41        198.71        26.11 o                         
 -12   4   4       1475.27       1482.06        85.22 o                         
 -10   4   4        103.25        118.03        16.74 o                         
  -8   4   4        269.12        332.33        24.18 o                         
  -6   4   4       1276.15       1379.07        35.73 o                         
  -4   4   4       4445.59       4528.04       112.23 o                         
  -2   4   4       1825.87       1732.85        40.61 o                         
   0   4   4       3210.10       3426.05        94.03 o                         
   2   4   4        805.52        834.91        85.78 o                         
   4   4   4       2410.83       2160.51       117.62 o                         
   6   4   4        848.68        760.44        38.35 o                         
   8   4   4        234.22        227.44        37.77 o                         
  10   4   4         32.50         22.20        39.47 o                         
 -15   5   4         24.39          4.88        20.74 o                         
 -13   5   4         84.92         91.36        18.17 o                         
 -11   5   4        400.23        362.79        40.03 o                         
  -9   5   4        462.26        479.94        23.69 o                         
  -7   5   4         76.30         81.15        16.11 o                         
  -5   5   4         32.68         31.07        16.37 o                         
  -3   5   4       2520.68       2636.42        63.28 o                         
  -1   5   4       4111.92       4416.57        71.58 o                         
   1   5   4       3345.59       3373.92        72.67 o                         
   3   5   4        231.91        237.74        28.19 o                         
   5   5   4       1038.09        959.77        40.33 o                         
   7   5   4        936.81        785.84        63.10 o                         
   9   5   4        120.92        107.13        32.10 o                         
  11   5   4         66.53         84.40        49.24 o                         
 -14   6   4         14.53         24.77        21.02 o                         
 -12   6   4         78.98        122.46        29.53 o                         
 -10   6   4        808.54        790.87        87.99 o                         
  -8   6   4        307.03        290.95        19.87 o                         
  -6   6   4        265.33        260.99        21.38 o                         
  -4   6   4       1380.82       1415.47        48.27 o                         
  -2   6   4       3727.25       3765.68        65.15 o                         
   0   6   4       1478.82       1566.93        62.99 o                         
   2   6   4         59.71         14.71        21.11 o                         
   4   6   4        253.05        248.62        24.51 o                         
   6   6   4        486.43        450.52        27.31 o                         
   8   6   4        533.03        453.01        39.46 o                         
  10   6   4         51.37        171.93        60.96 o                         
 -13   7   4        493.97        500.00        88.75 o                         
 -11   7   4        154.57        113.86        33.61 o                         
  -9   7   4        123.44        124.03        20.71 o                         
  -7   7   4        912.59        888.22        30.53 o                         
  -5   7   4       1062.11       1047.82        46.83 o                         
  -3   7   4        994.46        990.99        48.29 o                         
  -1   7   4       1202.61       1287.34        53.24 o                         
   1   7   4         28.03         43.90        17.54 o                         
   3   7   4        914.90        818.65        38.41 o                         
   5   7   4       2410.47       2230.55       122.29 o                         
   7   7   4         59.41        103.56        24.59 o                         
   9   7   4        234.85        140.67        58.61 o                         
  11   7   4         17.49         46.11        57.05 o                         
 -14   8   4        114.36         45.04        38.01 o                         
 -12   8   4        112.02        172.83        78.93 o                         
 -10   8   4          3.84         17.40        27.13 o                         
  -8   8   4        250.25        217.76        25.01 o                         
  -6   8   4       1395.58       1309.27        71.50 o                         
  -4   8   4        646.30        655.47        34.36 o                         
  -2   8   4        924.70        894.73        29.66 o                         
   0   8   4        365.31        353.22        22.26 o                         
   2   8   4        170.53        166.33        19.97 o                         
   4   8   4       1034.93       1001.80        56.21 o                         
   6   8   4        783.10        721.36        84.18 o                         
   8   8   4        224.20        204.32        28.17 o                         
  10   8   4         52.46         64.87        54.71 o                         
 -13   9   4         42.25         34.95        30.87 o                         
 -11   9   4        138.72         96.70        28.46 o                         
  -9   9   4        119.25        114.83        23.48 o                         
  -7   9   4         55.28         42.05        20.70 o                         
  -5   9   4        137.50        146.17        18.77 o                         
  -3   9   4       1751.69       1714.31        71.42 o                         
  -1   9   4        328.35        331.28        23.00 o                         
   1   9   4         20.68         51.42        17.44 o                         
   3   9   4        138.28        165.62        22.45 o                         
   5   9   4        643.75        614.75        56.85 o                         
   7   9   4          0.11        -12.65        24.72 o                         
   9   9   4         77.31         99.18        38.41 o                         
 -12  10   4         96.69         51.67        27.57 o                         
 -10  10   4        169.97        129.60        68.92 o                         
  -8  10   4        715.74        641.04        71.74 o                         
  -6  10   4       1691.09       1566.47       106.26 o                         
  -4  10   4        949.35        899.53        44.56 o                         
  -2  10   4        510.19        557.13        24.65 o                         
   0  10   4        305.08        307.93        22.13 o                         
   2  10   4        874.98        899.64        38.36 o                         
   4  10   4        152.57        132.71        23.32 o                         
   6  10   4        178.41        139.38        46.17 o                         
   8  10   4         78.80         97.04        38.82 o                         
  10  10   4         54.84        107.07        63.30 o                         
 -11  11   4        106.55         50.90        25.97 o                         
  -9  11   4         25.42         36.76        30.58 o                         
  -7  11   4         51.89         39.31        21.81 o                         
  -5  11   4        643.63        660.51        33.10 o                         
  -3  11   4          8.72         15.87        17.77 o                         
  -1  11   4        182.44        233.63        26.62 o                         
   1  11   4        288.89        213.87        21.40 o                         
   3  11   4        462.30        449.62        32.04 o                         
   5  11   4        364.00        329.46        36.23 o                         
   7  11   4        410.64        486.59        60.96 o                         
   9  11   4        159.07        174.80        40.18 o                         
 -10  12   4         37.57         -6.07        24.14 o                         
  -8  12   4         67.88         94.43        22.66 o                         
  -6  12   4         48.00         60.81        22.75 o                         
  -4  12   4        440.47        369.98        40.61 o                         
  -2  12   4         47.14         53.02        22.60 o                         
   0  12   4        683.49        625.63        39.81 o                         
   2  12   4        547.74        486.58        28.88 o                         
   4  12   4        360.91        316.11        36.43 o                         
   6  12   4         73.48         47.90        26.40 o                         
   8  12   4        254.41        298.56        46.32 o                         
  -9  13   4        113.76         61.65        39.40 o                         
  -7  13   4        281.50        263.32        55.05 o                         
  -5  13   4         51.77         41.52        22.32 o                         
  -3  13   4        386.88        352.19        47.94 o                         
  -1  13   4        737.39        637.40        50.55 o                         
   1  13   4        254.31        266.57        47.38 o                         
   3  13   4        362.92        357.37        27.02 o                         
   5  13   4          7.84         50.62        28.48 o                         
   7  13   4        110.85        151.27        41.50 o                         
  -8  14   4        369.41        348.52       100.94 o                         
  -6  14   4        163.28        125.43        25.16 o                         
  -4  14   4        171.65        170.69        26.05 o                         
  -2  14   4        326.84        381.94        34.39 o                         
   0  14   4        265.45        292.32        32.56 o                         
   2  14   4        417.17        430.81        34.19 o                         
   4  14   4         48.33         89.02        32.04 o                         
  -5  15   4        236.82        222.07        61.03 o                         
  -3  15   4         30.00          9.71        33.08 o                         
  -1  15   4        244.30        236.77        40.52 o                         
   1  15   4        360.42        358.19        45.44 o                         
   3  15   4        259.32        332.16        67.79 o                         
 -15   1   5          5.32         50.23        21.89 o                         
 -13   1   5        119.01        123.39        16.43 o                         
 -11   1   5        409.45        377.04        19.55 o                         
  -9   1   5        268.88        268.22        18.46 o                         
  -7   1   5        239.31        252.41        17.88 o                         
  -5   1   5        447.48        447.75        28.54 o                         
  -3   1   5        280.58        349.13        22.69 o                         
  -1   1   5        812.49        820.71        27.41 o                         
   1   1   5       2089.14       2047.17        54.06 o                         
   3   1   5         87.49        117.14        26.28 o                         
   5   1   5        688.58        655.00        49.54 o                         
   7   1   5         49.03         54.34        19.20 o                         
   9   1   5        215.94        241.25        27.14 o                         
 -14   2   5        123.53        141.67        22.05 o                         
 -12   2   5        214.90        234.66        22.92 o                         
 -10   2   5        819.28        785.55        40.31 o                         
  -8   2   5        483.92        471.44        24.84 o                         
  -6   2   5       1441.04       1486.27        40.21 o                         
  -4   2   5       1502.99       1646.90        38.32 o                         
  -2   2   5       1210.48       1290.74        36.23 o                         
   0   2   5       2797.17       3036.13        91.03 o                         
   2   2   5        452.86        437.06        30.25 o                         
   4   2   5          9.85         -1.74        22.99 o                         
   6   2   5        161.14        148.34        18.10 o                         
   8   2   5         58.21         29.58        23.24 o                         
  10   2   5         65.55         82.00        31.04 o                         
 -15   3   5         37.54         43.09        21.92 o                         
 -13   3   5        370.16        380.45        25.41 o                         
 -11   3   5        444.53        440.41        26.20 o                         
  -9   3   5        701.57        706.12        47.40 o                         
  -7   3   5       1027.94        999.40        32.65 o                         
  -5   3   5       3352.84       3528.27        79.67 o                         
  -3   3   5         47.46         65.88        20.41 o                         
  -1   3   5        448.93        482.60        28.42 o                         
   1   3   5        170.28        195.37        32.51 o                         
   3   3   5       1093.95       1163.98       121.53 o                         
   5   3   5        131.42         74.28        67.23 o                         
   7   3   5        506.15        416.54        41.63 o                         
   9   3   5         84.74         77.49        22.58 o                         
 -14   4   5         61.49         11.37        26.96 o                         
 -12   4   5        646.04        541.55        38.65 o                         
 -10   4   5        772.89        750.21        54.23 o                         
  -8   4   5        382.34        375.16        23.30 o                         
  -6   4   5        237.64        230.36        20.78 o                         
  -4   4   5       1468.52       1466.79        48.05 o                         
  -2   4   5        341.32        347.40        20.70 o                         
   0   4   5        317.74        313.18        63.87 o                         
   2   4   5        938.83        997.15        68.38 o                         
   4   4   5        181.33        197.05        26.92 o                         
   6   4   5        108.57        121.50        23.88 o                         
   8   4   5        361.56        360.29        29.42 o                         
  10   4   5        151.56        168.81        52.36 o                         
 -15   5   5         46.84         59.37        21.33 o                         
 -13   5   5         79.98         50.81        27.89 o                         
 -11   5   5         66.74         73.26        18.31 o                         
  -9   5   5       3241.77       3205.96       153.47 o                         
  -7   5   5       1811.92       1703.01        61.64 o                         
  -5   5   5        952.68        926.23        46.70 o                         
  -3   5   5       3094.80       3004.72        78.41 o                         
  -1   5   5       1043.35        964.40        35.32 o                         
   1   5   5        181.04        193.12        44.97 o                         
   3   5   5        190.32        147.03        24.04 o                         
   5   5   5        349.89        329.14        41.03 o                         
   7   5   5        522.55        486.92        33.38 o                         
   9   5   5         83.58        115.66        60.18 o                         
  11   5   5        162.31        255.56        55.49 o                         
 -14   6   5         65.61         34.93        26.77 o                         
 -12   6   5        261.35        165.95        38.93 o                         
 -10   6   5        152.66        150.31        18.88 o                         
  -8   6   5       2214.26       2281.92       105.39 o                         
  -6   6   5        994.83        890.01        63.73 o                         
  -4   6   5       1739.23       1716.16        87.30 o                         
  -2   6   5        356.46        331.01        24.43 o                         
   0   6   5        458.78        483.20        20.98 o                         
   2   6   5       3142.76       3049.07       168.30 o                         
   4   6   5        419.54        404.41        33.51 o                         
   6   6   5        411.82        364.77        37.16 o                         
   8   6   5        260.47        288.45        87.92 o                         
  10   6   5        216.71        336.83        63.30 o                         
 -13   7   5        227.87        184.97        95.35 o                         
 -11   7   5        166.61        129.02        34.95 o                         
  -9   7   5       1654.69       1638.62        59.54 o                         
  -7   7   5       1245.64       1186.63        60.83 o                         
  -5   7   5       1237.10       1203.43        66.77 o                         
  -3   7   5         16.41          9.69        15.83 o                         
  -1   7   5        145.33        157.82        15.49 o                         
   1   7   5        995.92        997.33        78.14 o                         
   3   7   5       2270.20       1975.39        81.30 o                         
   5   7   5         35.74         29.58        21.33 o                         
   7   7   5        460.47        482.15        46.10 o                         
   9   7   5        167.96        160.21        60.96 o                         
  11   7   5        170.30        319.64        70.34 o                         
 -12   8   5        235.62        282.82        81.40 o                         
 -10   8   5        365.86        333.19        71.97 o                         
  -8   8   5       2528.94       2411.89       203.83 o                         
  -6   8   5        382.06        346.43        21.84 o                         
  -4   8   5       1000.29       1005.16        44.49 o                         
  -2   8   5       1312.67       1260.97        46.38 o                         
   0   8   5        455.40        457.17        20.76 o                         
   2   8   5        355.98        331.95        26.52 o                         
   4   8   5        250.97        236.32        26.40 o                         
   6   8   5        571.05        651.60        64.43 o                         
   8   8   5        311.50        385.29        67.99 o                         
  10   8   5        270.12        230.55        59.40 o                         
 -13   9   5        547.36        690.30       145.75 o                         
 -11   9   5        257.94        205.23        55.34 o                         
  -9   9   5         69.83         34.01        21.76 o                         
  -7   9   5        964.37        972.06        70.05 o                         
  -5   9   5       1671.57       1584.00        57.95 o                         
  -3   9   5         92.64         58.81        19.28 o                         
  -1   9   5        878.34        927.43        28.87 o                         
   1   9   5       1148.91       1041.07        58.47 o                         
   3   9   5        636.93        548.13        30.66 o                         
   5   9   5         18.38          6.46        18.57 o                         
   7   9   5        983.72       1139.47        54.63 o                         
   9   9   5        257.80        295.41        71.12 o                         
 -12  10   5        229.81        227.05        39.51 o                         
 -10  10   5         21.68        -12.86        22.51 o                         
  -8  10   5        101.16         86.16        21.41 o                         
  -6  10   5       1223.82       1233.88       134.69 o                         
  -4  10   5        148.63        108.68        22.21 o                         
  -2  10   5        347.70        352.95        59.42 o                         
   0  10   5        819.65        781.09        30.62 o                         
   2  10   5        768.34        766.35        61.50 o                         
   4  10   5        389.94        368.49        36.32 o                         
   6  10   5        311.53        284.25        30.27 o                         
   8  10   5        169.85        214.38        39.43 o                         
 -11  11   5        114.30         61.46        23.83 o                         
  -9  11   5        595.06        511.64        81.89 o                         
  -7  11   5        268.03        249.26        38.34 o                         
  -5  11   5        103.14         67.90        23.01 o                         
  -3  11   5       1240.33       1309.81       100.73 o                         
  -1  11   5       2148.53       2222.29        67.23 o                         
   1  11   5         64.43         64.80        18.91 o                         
   3  11   5       1107.05       1047.87        60.80 o                         
   5  11   5        418.92        424.86        57.72 o                         
   7  11   5         73.51         89.93        36.24 o                         
 -10  12   5        143.90        135.93        64.83 o                         
  -8  12   5        285.53        252.62        57.81 o                         
  -6  12   5         56.08         11.07        22.21 o                         
  -4  12   5        742.88        704.26        39.22 o                         
  -2  12   5        271.47        263.77        23.64 o                         
   0  12   5        711.18        635.22        49.34 o                         
   2  12   5        378.68        439.09        67.00 o                         
   4  12   5         36.91         42.58        25.41 o                         
   6  12   5         89.64         65.11        38.41 o                         
  -9  13   5         57.36         45.02        23.99 o                         
  -7  13   5        205.04        140.61        33.39 o                         
  -5  13   5        265.97        205.58        24.06 o                         
  -3  13   5        218.40        248.62        43.43 o                         
  -1  13   5        169.80        181.96        30.17 o                         
   1  13   5        286.93        237.05        25.51 o                         
   3  13   5        126.58        142.13        31.69 o                         
   5  13   5         11.14          0.24        38.02 o                         
  -6  14   5          1.47          4.61        22.41 o                         
  -4  14   5        240.26        153.88        44.22 o                         
  -2  14   5        176.13        156.19        46.95 o                         
   0  14   5         82.92        132.50        28.95 o                         
   2  14   5         73.20         55.63        37.91 o                         
   4  14   5        149.01        244.62        54.71 o                         
  -5  15   5         13.13         -6.54        23.17 o                         
  -3  15   5         69.37         73.72        26.00 o                         
  -1  15   5         55.04         89.83        29.46 o                         
   1  15   5        243.08        266.56        69.98 o                         
 -14   0   6        624.52        603.18       109.41 o                         
 -12   0   6       1574.91       1408.10        70.17 o                         
 -10   0   6        173.16        186.70        29.31 o                         
  -8   0   6       2993.86       3037.90       100.36 o                         
  -6   0   6       1539.80       1563.67        48.76 o                         
  -4   0   6         65.14        101.62        36.60 o                         
  -2   0   6       2316.28       2383.56        58.97 o                         
   0   0   6       5707.12       6055.34        81.76 o                         
   2   0   6       3477.05       3765.62       192.25 o                         
   4   0   6        798.70        931.95        74.24 o                         
   6   0   6        145.68        126.72        37.90 o                         
   8   0   6        136.14        176.93        29.70 o                         
 -15   1   6        409.56        350.65        26.69 o                         
 -13   1   6        652.42        668.39        33.29 o                         
 -11   1   6        427.97        429.04        23.22 o                         
  -9   1   6       1137.41       1062.18        41.01 o                         
  -7   1   6        784.81        755.33        42.63 o                         
  -5   1   6        297.24        328.96        22.61 o                         
  -3   1   6       5973.84       6091.90        65.70 o                         
  -1   1   6        678.59        679.52        28.09 o                         
   1   1   6        322.04        314.71        29.62 o                         
   3   1   6       3025.27       3213.16        79.10 o                         
   5   1   6         20.79         23.71        24.35 o                         
   7   1   6        105.20         65.90        19.71 o                         
   9   1   6        114.22        101.33        29.25 o                         
 -14   2   6        933.86        918.81        51.51 o                         
 -12   2   6        347.67        313.76        27.16 o                         
 -10   2   6        675.72        691.51        26.92 o                         
  -8   2   6        372.80        378.34        19.67 o                         
  -6   2   6        818.34        944.75        32.67 o                         
  -4   2   6       1463.97       1413.82        37.38 o                         
  -2   2   6       5296.38       5535.52        68.75 o                         
   0   2   6        600.37        612.20        31.52 o                         
   2   2   6        103.40        120.56        25.26 o                         
   4   2   6        164.68        117.75        23.70 o                         
   6   2   6        301.88        360.92        28.90 o                         
   8   2   6        446.79        438.97        35.98 o                         
 -15   3   6         16.01         68.31        26.34 o                         
 -13   3   6        551.51        511.23        52.57 o                         
 -11   3   6        361.04        356.81        20.07 o                         
  -9   3   6        515.66        511.37        23.16 o                         
  -7   3   6       1436.26       1548.70        58.41 o                         
  -5   3   6       1278.90       1281.61        39.23 o                         
  -3   3   6       3027.69       3206.94        65.43 o                         
  -1   3   6        825.23        819.50        34.87 o                         
   1   3   6       1845.36       1793.75       158.26 o                         
   3   3   6       1030.23       1012.30        57.08 o                         
   5   3   6         75.89         99.88        39.08 o                         
   7   3   6        752.16        749.29        50.87 o                         
   9   3   6         13.13         22.49        29.81 o                         
 -14   4   6         50.46          9.18        23.45 o                         
 -12   4   6        408.09        396.90        42.83 o                         
 -10   4   6        396.97        375.37        19.92 o                         
  -8   4   6        232.06        169.09        18.63 o                         
  -6   4   6       1530.20       1612.85        52.15 o                         
  -4   4   6       5946.65       6006.45       155.78 o                         
  -2   4   6       1573.19       1701.50        44.69 o                         
   0   4   6       3657.96       3702.69       186.46 o                         
   2   4   6       2550.21       2629.29       144.19 o                         
   4   4   6         47.65         60.36        29.27 o                         
   6   4   6        363.18        424.95        44.16 o                         
   8   4   6          3.08         44.78        32.52 o                         
  10   4   6        127.29        177.40        54.71 o                         
 -13   5   6         95.29         11.95        41.03 o                         
 -11   5   6         25.20          8.59        14.58 o                         
  -9   5   6        398.03        366.08        21.19 o                         
  -7   5   6        127.23        145.04        25.04 o                         
  -5   5   6       3115.06       3085.52        96.27 o                         
  -3   5   6       2057.73       2072.96        42.27 o                         
  -1   5   6        190.16        194.97        18.72 o                         
   1   5   6        228.31        232.24        37.98 o                         
   3   5   6        617.17        612.83        42.98 o                         
   5   5   6       1144.62       1167.59       103.94 o                         
   7   5   6        336.69        361.84        65.65 o                         
   9   5   6         64.49          8.60        53.14 o                         
 -14   6   6        131.71         36.73        50.02 o                         
 -12   6   6        155.12        105.24        23.81 o                         
 -10   6   6        172.21        141.57        16.25 o                         
  -8   6   6        135.14        122.72        24.93 o                         
  -6   6   6        339.70        306.54        56.69 o                         
  -4   6   6       1240.62       1323.25        40.64 o                         
  -2   6   6        305.44        340.49        21.40 o                         
   0   6   6        284.45        322.91        19.21 o                         
   2   6   6        464.26        439.28        39.32 o                         
   4   6   6        365.94        390.76        67.21 o                         
   6   6   6        661.67        642.04        64.87 o                         
   8   6   6        112.17         95.35        53.92 o                         
  10   6   6        113.85        162.56        58.61 o                         
 -13   7   6        159.07        203.78        36.67 o                         
 -11   7   6         79.31         54.52        20.58 o                         
  -9   7   6        766.77        749.37        37.65 o                         
  -7   7   6        438.76        471.95        73.69 o                         
  -5   7   6         93.14         71.53        18.57 o                         
  -3   7   6         45.57         30.09        16.01 o                         
  -1   7   6        431.02        418.28        24.03 o                         
   1   7   6         77.21         84.72        16.65 o                         
   3   7   6        736.85        715.44        45.23 o                         
   5   7   6        474.64        434.41        29.65 o                         
   7   7   6         30.66        -52.36        52.36 o                         
   9   7   6        222.29        293.07        71.12 o                         
 -12   8   6        179.71        203.14        36.17 o                         
 -10   8   6        294.89        263.60        52.28 o                         
  -8   8   6        269.87        226.23        54.37 o                         
  -6   8   6        672.29        529.61        72.27 o                         
  -4   8   6       1017.13       1043.26        44.56 o                         
  -2   8   6        180.53        195.87        17.10 o                         
   0   8   6         76.81         90.07        16.35 o                         
   2   8   6        466.19        445.24        26.75 o                         
   4   8   6        433.82        301.48        70.78 o                         
   6   8   6         25.39         20.93        28.80 o                         
   8   8   6         32.87         32.04        64.87 o                         
 -11   9   6         51.41        -13.96        26.50 o                         
  -9   9   6        287.15        260.59        45.36 o                         
  -7   9   6        126.49         82.48        21.74 o                         
  -5   9   6        526.05        463.74        39.90 o                         
  -3   9   6        421.89        442.64        24.36 o                         
  -1   9   6        231.89        227.73        20.59 o                         
   1   9   6        960.13        826.77        71.82 o                         
   3   9   6        378.04        371.35        53.69 o                         
   5   9   6        188.62        239.96        44.40 o                         
   7   9   6         29.95         -6.25        54.71 o                         
   9   9   6         27.58        100.03        64.87 o                         
 -12  10   6         40.97         79.27        36.17 o                         
 -10  10   6        262.34        221.84        50.91 o                         
  -8  10   6        221.99        210.83        39.54 o                         
  -6  10   6        566.80        440.98        42.64 o                         
  -4  10   6        181.93        148.48        26.16 o                         
  -2  10   6       1463.95       1405.11        74.90 o                         
   0  10   6        246.36        197.73        19.22 o                         
   2  10   6        375.10        312.56        28.33 o                         
   4  10   6        434.44        446.08        58.98 o                         
   6  10   6        248.67        304.87        43.50 o                         
   8  10   6         79.38        126.61        64.08 o                         
 -11  11   6        105.75        117.85        35.64 o                         
  -9  11   6        144.40        181.48        46.93 o                         
  -7  11   6        105.09         47.80        21.32 o                         
  -5  11   6        190.82        141.00        22.15 o                         
  -3  11   6        691.57        690.24        45.56 o                         
  -1  11   6        528.61        447.08        40.04 o                         
   1  11   6         55.06         43.30        19.63 o                         
   3  11   6         71.10         38.31        26.98 o                         
   5  11   6         30.53         28.62        32.17 o                         
   7  11   6         61.45         27.35        43.37 o                         
 -10  12   6         67.92         56.17        35.25 o                         
  -8  12   6        130.06        190.33        36.56 o                         
  -6  12   6         70.43         12.62        21.70 o                         
  -4  12   6         27.11         -5.13        29.37 o                         
  -2  12   6        260.11        251.47        45.69 o                         
   0  12   6         47.09         27.93        19.06 o                         
   2  12   6        713.89        736.72       208.27 o                         
   4  12   6          3.78         12.23        36.33 o                         
   6  12   6         39.33         83.49        40.24 o                         
  -7  13   6         98.07         74.47        34.18 o                         
  -5  13   6         20.39        -21.61        24.48 o                         
  -3  13   6        112.75         99.60        28.09 o                         
  -1  13   6        404.43        346.50        42.30 o                         
   1  13   6        275.94        299.84        33.59 o                         
   3  13   6         28.53         -6.25        38.29 o                         
   5  13   6         70.89        170.37        71.12 o                         
  -6  14   6         65.66         23.41        22.27 o                         
  -4  14   6         92.36         96.03        23.49 o                         
  -2  14   6        419.13        458.23        53.11 o                         
   0  14   6        177.90        170.36        33.52 o                         
   2  14   6        246.36        306.32        71.51 o                         
 -15   1   7         32.94         -4.69        67.21 o                         
 -13   1   7         18.07         17.91        20.67 o                         
 -11   1   7         29.72         21.62        12.66 o                         
  -9   1   7        357.38        325.91        28.26 o                         
  -7   1   7        215.34        230.90        21.49 o                         
  -5   1   7        692.27        747.07        30.89 o                         
  -3   1   7        161.79        154.99        19.62 o                         
  -1   1   7        792.04        861.23        27.38 o                         
   1   1   7        136.44        161.66        24.84 o                         
   3   1   7        412.45        398.65        30.89 o                         
   5   1   7        563.18        629.73        37.13 o                         
   7   1   7         32.56         49.92        29.46 o                         
 -14   2   7         37.17        -11.30        28.52 o                         
 -12   2   7        597.92        534.76        40.04 o                         
 -10   2   7         60.64         49.34        14.47 o                         
  -8   2   7         80.16         90.48        19.36 o                         
  -6   2   7        557.95        562.09        27.76 o                         
  -4   2   7        182.59        202.99        24.21 o                         
  -2   2   7         31.57         10.27        21.32 o                         
   0   2   7         31.11         37.55        18.53 o                         
   2   2   7        363.93        418.98        31.01 o                         
   4   2   7        115.53         84.57        23.99 o                         
   6   2   7        331.01        344.52        43.77 o                         
   8   2   7         93.45        105.50        46.89 o                         
 -15   3   7         38.09          9.67        27.94 o                         
 -13   3   7        294.90        267.47        22.74 o                         
 -11   3   7        536.17        447.66        54.10 o                         
  -9   3   7        754.13        672.34        60.35 o                         
  -7   3   7        759.57        775.27        34.07 o                         
  -5   3   7        415.28        440.46        25.63 o                         
  -3   3   7        398.55        452.82        27.40 o                         
  -1   3   7        328.22        369.03        25.87 o                         
   1   3   7        469.57        468.08        41.80 o                         
   3   3   7       1436.61       1583.69        68.48 o                         
   5   3   7        198.66        192.25        60.18 o                         
   7   3   7         98.40        150.05        57.83 o                         
   9   3   7        173.10        325.89        56.27 o                         
 -14   4   7        220.74        264.10        41.83 o                         
 -12   4   7        335.02        359.21        33.19 o                         
 -10   4   7        584.55        500.82        59.82 o                         
  -8   4   7       1381.60       1366.87        44.74 o                         
  -6   4   7       2127.00       2108.35        63.62 o                         
  -4   4   7        965.86        967.33        37.84 o                         
  -2   4   7        163.41        159.15        20.69 o                         
   0   4   7        235.71        232.46        24.78 o                         
   2   4   7        155.73        157.30        35.95 o                         
   4   4   7        705.69        672.11        82.06 o                         
   6   4   7        173.64        148.49        59.40 o                         
   8   4   7         16.34         94.56        55.49 o                         
 -13   5   7        170.80        110.28        36.62 o                         
 -11   5   7         63.76         68.90        30.42 o                         
  -9   5   7        659.28        517.57       103.14 o                         
  -7   5   7       1264.12       1167.07        51.78 o                         
  -5   5   7       1432.29       1355.42        55.27 o                         
  -3   5   7       1831.57       1892.98        49.23 o                         
  -1   5   7        776.37        799.15        61.79 o                         
   1   5   7        535.00        534.04        56.27 o                         
   3   5   7         97.18        168.80        32.54 o                         
   5   5   7       1183.90       1108.97        94.56 o                         
   7   5   7        184.08        293.85        65.65 o                         
   9   5   7        103.67         57.05        56.27 o                         
 -14   6   7         32.99         82.62        33.21 o                         
 -12   6   7         19.36          8.80        29.09 o                         
 -10   6   7        668.82        759.32        46.59 o                         
  -8   6   7        824.21        836.86        59.90 o                         
  -6   6   7       1272.40       1252.50        41.91 o                         
  -4   6   7       1610.97       1537.65        56.31 o                         
  -2   6   7       3289.12       3069.42       190.64 o                         
   0   6   7        953.96        867.38        66.34 o                         
   2   6   7        674.31        719.62        55.88 o                         
   4   6   7         68.62         74.24        67.21 o                         
   6   6   7        563.28        674.45        86.75 o                         
   8   6   7        109.48        168.81        62.52 o                         
 -13   7   7         23.10         38.55        33.27 o                         
 -11   7   7         67.48         95.34        29.75 o                         
  -9   7   7       2103.31       2282.03       100.03 o                         
  -7   7   7       1627.15       1698.44        92.10 o                         
  -5   7   7        617.89        587.45        39.73 o                         
  -3   7   7       1538.22       1394.32        82.44 o                         
  -1   7   7        928.65        885.25        51.18 o                         
   1   7   7        456.71        461.17        28.81 o                         
   3   7   7        188.62        297.76        78.93 o                         
   5   7   7        399.92        416.55        75.81 o                         
   7   7   7        265.95        400.14        65.65 o                         
   9   7   7        233.50        278.22        71.12 o                         
 -12   8   7        356.15        412.43        55.49 o                         
 -10   8   7        685.72        743.16        70.56 o                         
  -8   8   7        669.35        518.32       158.56 o                         
  -6   8   7       1316.58       1346.84        70.73 o                         
  -4   8   7        677.12        603.18        49.64 o                         
  -2   8   7        107.76        122.56        15.96 o                         
   0   8   7        523.09        491.89        65.32 o                         
   2   8   7         96.11        109.62        42.14 o                         
   4   8   7        139.81         82.84        64.08 o                         
   6   8   7        559.72        707.27        75.03 o                         
   8   8   7         79.13         41.42        58.61 o                         
 -11   9   7        623.85        748.48        88.92 o                         
  -9   9   7        113.03        100.63        28.84 o                         
  -7   9   7        160.14        172.79        57.27 o                         
  -5   9   7        699.74        585.40        65.86 o                         
  -3   9   7        992.93        754.26        76.23 o                         
  -1   9   7        188.64        151.21        18.43 o                         
   1   9   7        739.29        702.96        59.22 o                         
   3   9   7        564.19        520.47        77.55 o                         
   5   9   7          2.66         -4.69        60.96 o                         
   7   9   7        184.51        229.77        72.68 o                         
 -10  10   7        238.71        284.93        34.34 o                         
  -8  10   7        136.32        151.62        33.50 o                         
  -6  10   7         98.69        113.18        51.98 o                         
  -4  10   7         58.88         85.76        21.15 o                         
  -2  10   7        116.79        108.49        17.86 o                         
   0  10   7         91.02        114.13        19.12 o                         
   2  10   7        674.67        660.96        77.50 o                         
   4  10   7        212.11        311.21        39.15 o                         
   6  10   7        163.25        211.01        74.24 o                         
  -9  11   7        169.46        215.09        53.09 o                         
  -7  11   7        162.30        110.09        54.92 o                         
  -5  11   7        152.14         61.59        36.81 o                         
  -3  11   7        143.75        151.65        28.21 o                         
  -1  11   7        301.89        269.57        38.88 o                         
   1  11   7         95.05        120.55        27.02 o                         
   3  11   7         38.97         29.78        37.38 o                         
   5  11   7        705.48        904.00        53.96 o                         
  -8  12   7        109.76        155.11        29.75 o                         
  -6  12   7          0.43         34.14        24.41 o                         
  -4  12   7        146.36        124.56        22.42 o                         
  -2  12   7        296.19        289.18        29.91 o                         
   0  12   7          8.56         36.74        23.96 o                         
   2  12   7        198.21        289.16        51.58 o                         
   4  12   7        153.78        184.62        38.51 o                         
  -7  13   7          8.42          9.36        28.19 o                         
  -5  13   7         87.80        112.48        39.30 o                         
  -3  13   7         49.37         37.76        22.60 o                         
  -1  13   7        264.15        197.02        28.02 o                         
   1  13   7        154.30        201.49        38.58 o                         
   3  13   7         57.95         75.16        38.41 o                         
  -4  14   7          7.97         20.56        34.58 o                         
  -2  14   7        112.18         70.89        26.37 o                         
   0  14   7        177.15        172.37        57.05 o                         
 -14   0   8        365.38        304.01        71.12 o                         
 -12   0   8       1154.53       1085.87        50.02 o                         
 -10   0   8        179.75        186.39        20.59 o                         
  -8   0   8       1019.06        939.52        78.06 o                         
  -6   0   8       1562.42       1292.67       234.12 o                         
  -4   0   8       1733.15       1730.00        68.65 o                         
  -2   0   8        420.06        397.60        27.00 o                         
   0   0   8       1307.77       1120.41       186.78 o                         
   2   0   8       1477.33       1408.76       193.04 o                         
   4   0   8        212.67        289.16        57.05 o                         
   6   0   8        411.77        473.60        66.43 o                         
 -13   1   8        743.28        779.59        34.67 o                         
 -11   1   8        156.44        130.81        20.52 o                         
  -9   1   8       2124.08       2003.98        66.02 o                         
  -7   1   8        935.98        997.71        35.74 o                         
  -5   1   8        636.15        643.11        28.15 o                         
  -3   1   8       1015.26        984.11        56.41 o                         
  -1   1   8       1824.34       1733.46        47.75 o                         
   1   1   8        738.22        727.80        62.68 o                         
   3   1   8        471.48        468.18        35.07 o                         
   5   1   8        300.05        361.83        80.11 o                         
   7   1   8         30.80         25.55        30.26 o                         
 -14   2   8        508.08        498.61        67.21 o                         
 -12   2   8        134.52        114.56        25.19 o                         
 -10   2   8        979.83        927.87        36.62 o                         
  -8   2   8        794.51        906.93        37.52 o                         
  -6   2   8        684.77        685.47        32.11 o                         
  -4   2   8        693.40        743.50        31.03 o                         
  -2   2   8        440.17        450.53        24.26 o                         
   0   2   8       1341.38       1292.05        44.41 o                         
   2   2   8        985.86        952.68        42.88 o                         
   4   2   8        326.88        313.47        41.90 o                         
   6   2   8        407.34        518.58        48.43 o                         
   8   2   8         34.94          3.91        44.55 o                         
 -13   3   8        130.31        167.99        28.28 o                         
 -11   3   8        346.74        369.41        27.92 o                         
  -9   3   8        713.17        716.06        34.76 o                         
  -7   3   8        145.36        149.53        21.24 o                         
  -5   3   8       1670.07       1697.11        51.61 o                         
  -3   3   8        952.67        989.77        51.33 o                         
  -1   3   8        459.13        466.46        23.43 o                         
   1   3   8        921.12       1029.08        45.24 o                         
   3   3   8        374.87        374.79        42.98 o                         
   5   3   8        297.69        254.78        64.87 o                         
   7   3   8         17.49        -17.19        52.36 o                         
 -14   4   8         25.76        -24.02        24.02 o                         
 -12   4   8         65.89         61.74        34.55 o                         
 -10   4   8        339.29        385.44        29.23 o                         
  -8   4   8        329.04        346.93        25.67 o                         
  -6   4   8         88.32        115.30        21.29 o                         
  -4   4   8       2464.50       2577.47        67.79 o                         
  -2   4   8        222.76        213.17        23.69 o                         
   0   4   8       1319.82       1332.87       105.09 o                         
   2   4   8       1124.50       1049.61        56.33 o                         
   4   4   8        435.70        490.01        68.77 o                         
   6   4   8         12.42         28.92        59.40 o                         
   8   4   8        143.85        171.93        57.83 o                         
 -13   5   8        116.27        101.60        46.89 o                         
 -11   5   8          4.89         17.66        23.94 o                         
  -9   5   8        268.46        267.98        24.28 o                         
  -7   5   8         67.73         68.37        19.12 o                         
  -5   5   8       1632.88       1673.30        49.02 o                         
  -3   5   8        855.66        805.20        46.29 o                         
  -1   5   8        384.76        307.38        64.00 o                         
   1   5   8       2397.58       2474.45        99.90 o                         
   3   5   8        129.98        128.17        57.05 o                         
   5   5   8         24.05         27.35        55.49 o                         
   7   5   8         21.41        -48.45        48.45 o                         
 -12   6   8        152.59        197.38        38.48 o                         
 -10   6   8          5.72         15.71        21.25 o                         
  -8   6   8         29.53         36.43        24.48 o                         
  -6   6   8        865.27        844.71        49.22 o                         
  -4   6   8        631.26        601.83        29.58 o                         
  -2   6   8        148.20        143.41        25.27 o                         
   0   6   8        414.38        525.77        41.88 o                         
   2   6   8        484.02        549.41        76.59 o                         
   4   6   8         68.13         57.05        60.18 o                         
   6   6   8        118.99         22.66        57.05 o                         
   8   6   8         28.97         61.74        53.14 o                         
 -13   7   8         48.13         15.48        33.71 o                         
 -11   7   8        159.39        152.26        36.62 o                         
  -9   7   8        578.16        619.17        34.93 o                         
  -7   7   8        705.45        749.18        52.45 o                         
  -5   7   8         64.34         51.83        18.90 o                         
  -3   7   8       1001.38        992.62        54.96 o                         
  -1   7   8        271.39        268.01        20.45 o                         
   1   7   8        432.61        447.03        72.68 o                         
   3   7   8        214.33        373.57        76.59 o                         
   5   7   8          8.11        -57.05        57.05 o                         
   7   7   8         13.21        -63.30        63.30 o                         
 -12   8   8         26.33          1.61        39.08 o                         
 -10   8   8         52.96         42.88        35.30 o                         
  -8   8   8        661.04        710.49        46.08 o                         
  -6   8   8        314.66        274.21        23.53 o                         
  -4   8   8       1346.83       1285.07        61.22 o                         
  -2   8   8        175.06        180.67        17.84 o                         
   0   8   8        444.64        357.15        41.42 o                         
   2   8   8        189.33         92.22        77.37 o                         
   4   8   8          0.31        -35.95        65.65 o                         
   6   8   8         43.36        121.14        67.21 o                         
 -11   9   8        113.20        111.05        52.36 o                         
  -9   9   8        137.04        118.34        34.70 o                         
  -7   9   8         76.75         23.93        27.62 o                         
  -5   9   8          1.39         25.19        20.14 o                         
  -3   9   8        124.08        115.24        17.32 o                         
  -1   9   8        192.83        173.71        35.59 o                         
   1   9   8        142.01        234.46        75.03 o                         
   3   9   8         61.77         47.67        60.18 o                         
   5   9   8         14.87         93.78        68.77 o                         
 -10  10   8        186.86        226.09        43.37 o                         
  -8  10   8         21.75         35.32        38.57 o                         
  -6  10   8          0.40        -19.74        25.64 o                         
  -4  10   8         91.51         91.04        26.62 o                         
  -2  10   8         58.70         76.20        20.95 o                         
   0  10   8        858.38        711.31        39.08 o                         
   2  10   8         57.51         67.21        32.93 o                         
   4  10   8        181.91        146.14        69.56 o                         
  -9  11   8         79.82         89.75        48.06 o                         
  -7  11   8        171.66        197.78        29.00 o                         
  -5  11   8         23.67         41.94        34.32 o                         
  -3  11   8        169.67        178.94        22.58 o                         
  -1  11   8         86.21        113.11        24.50 o                         
   1  11   8         20.52         15.63        40.64 o                         
   3  11   8        145.14        137.18        72.29 o                         
  -8  12   8        153.05        266.18        44.13 o                         
  -6  12   8         62.04        110.84        30.20 o                         
  -4  12   8        129.57         94.18        27.95 o                         
  -2  12   8         45.57         39.78        24.46 o                         
   0  12   8        120.22        132.12        33.48 o                         
   2  12   8         29.06         26.59        45.72 o                         
  -5  13   8         21.55          6.65        29.92 o                         
  -3  13   8        158.35        134.89        40.83 o                         
  -1  13   8         82.29        131.72        38.69 o                         
 -13   1   9         80.24         50.80        67.99 o                         
 -11   1   9        127.97        152.61        56.66 o                         
  -9   1   9        787.88        686.40        56.33 o                         
  -7   1   9        421.97        377.29        31.94 o                         
  -5   1   9         17.92         31.71        17.13 o                         
  -3   1   9        893.77        854.95        37.45 o                         
  -1   1   9         34.73         25.40        14.99 o                         
   1   1   9         47.73         44.66        37.05 o                         
   3   1   9         12.20         -4.06        37.43 o                         
   5   1   9        113.21        124.24        55.10 o                         
   7   1   9         15.28        -18.76        42.20 o                         
 -14   2   9         34.96         71.88        55.10 o                         
 -12   2   9         97.44        114.18        41.17 o                         
 -10   2   9        634.72        611.60        45.44 o                         
  -8   2   9        788.65        788.57        38.24 o                         
  -6   2   9        881.76        824.61        35.80 o                         
  -4   2   9       1278.35       1169.43        45.58 o                         
  -2   2   9        510.26        516.55        25.17 o                         
   0   2   9        196.13        234.45        52.13 o                         
   2   2   9        299.45        359.00        54.46 o                         
   4   2   9         41.41         49.84        36.46 o                         
   6   2   9          4.75         16.90        32.62 o                         
 -13   3   9         10.47          5.77        45.72 o                         
 -11   3   9        220.03        230.74        53.93 o                         
  -9   3   9        599.05        607.01        36.49 o                         
  -7   3   9        406.80        432.85        28.40 o                         
  -5   3   9        582.29        578.96        30.68 o                         
  -3   3   9        893.71        813.57        36.39 o                         
  -1   3   9        276.12        295.02        28.64 o                         
   1   3   9         62.48         60.76        22.85 o                         
   3   3   9        212.73        318.86        69.56 o                         
   5   3   9         21.43          0.00        48.45 o                         
   7   3   9         48.50         42.98        49.24 o                         
 -12   4   9         31.14         42.95        35.38 o                         
 -10   4   9         21.76         16.84        29.50 o                         
  -8   4   9        569.44        567.45        39.14 o                         
  -6   4   9       1313.25       1416.36        52.37 o                         
  -4   4   9       1030.12        998.70        38.84 o                         
  -2   4   9       1124.09       1025.65        42.63 o                         
   0   4   9        625.69        552.92        41.92 o                         
   2   4   9        215.44        286.82        65.65 o                         
   4   4   9        179.64        104.72        59.40 o                         
   6   4   9        191.02        307.92        67.99 o                         
 -13   5   9         96.16        114.58        29.83 o                         
 -11   5   9         96.20         78.29        29.12 o                         
  -9   5   9         17.77         24.68        19.45 o                         
  -7   5   9        459.96        439.01        26.86 o                         
  -5   5   9       1285.08       1242.84        64.52 o                         
  -3   5   9         95.08         68.36        23.81 o                         
  -1   5   9        567.22        573.64        36.63 o                         
   1   5   9        648.28        762.76        79.71 o                         
   3   5   9        473.77        459.53        77.37 o                         
   5   5   9        471.28        665.85        69.56 o                         
   7   5   9        121.84        144.58        57.83 o                         
 -12   6   9         78.67         96.79        65.92 o                         
 -10   6   9        483.35        477.75        33.34 o                         
  -8   6   9         43.46         65.11        27.41 o                         
  -6   6   9        318.67        344.69        26.69 o                         
  -4   6   9         86.46         96.05        19.25 o                         
  -2   6   9        861.65        823.86        38.28 o                         
   0   6   9       1381.44       1536.47       107.85 o                         
   2   6   9        232.29        212.57        69.56 o                         
   4   6   9       1100.00       1388.76        92.22 o                         
   6   6   9        435.98        543.94        74.24 o                         
 -11   7   9         89.63         68.58        29.51 o                         
  -9   7   9        373.77        399.01        26.54 o                         
  -7   7   9        299.23        358.64        27.11 o                         
  -5   7   9        354.14        393.28        41.74 o                         
  -3   7   9        655.29        642.10        35.80 o                         
  -1   7   9       1335.08       1357.66        68.31 o                         
   1   7   9        225.23        228.98        78.15 o                         
   3   7   9        322.41        482.20        78.15 o                         
   5   7   9        852.87       1167.59        86.75 o                         
 -10   8   9        192.27        183.30        36.19 o                         
  -8   8   9         74.91         62.93        26.03 o                         
  -6   8   9        853.09        806.50        63.56 o                         
  -4   8   9       1983.97       1925.69        88.06 o                         
  -2   8   9          0.11        -10.89        20.01 o                         
   0   8   9        213.26        486.89        85.19 o                         
   2   8   9         63.84         96.13        67.99 o                         
   4   8   9        184.64        322.77        75.81 o                         
  -9   9   9        124.20        132.30        35.05 o                         
  -7   9   9        237.57        296.92        63.91 o                         
  -5   9   9        514.36        513.98        57.53 o                         
  -3   9   9        321.68        271.29        29.48 o                         
   1   9   9         76.45         77.37        67.99 o                         
   3   9   9        312.72        434.52        75.03 o                         
   5   9   9         58.83        139.11        67.21 o                         
  -8  10   9        362.35        375.23        44.05 o                         
  -6  10   9        121.36         94.80        28.24 o                         
  -4  10   9        260.53        257.04        28.89 o                         
  -2  10   9        206.18        117.70        38.88 o                         
   2  10   9         32.50         70.34        78.93 o                         
   4  10   9         45.94         71.12        68.77 o                         
  -7  11   9         53.83         83.54        26.53 o                         
  -5  11   9        192.31        178.21        46.24 o                         
  -3  11   9        304.01        258.93        43.43 o                         
  -1  11   9         44.44        192.25        78.93 o                         
   1  11   9         13.34         85.19        67.99 o                         
  -6  12   9         81.18        111.91        30.22 o                         
  -4  12   9         13.20        -12.34        37.16 o                         
  -2  12   9         76.53        151.61        71.12 o                         
 -12   0  10        200.96        224.30        63.30 o                         
 -10   0  10         34.66         32.04        56.27 o                         
  -8   0  10         27.30         -1.61        39.08 o                         
  -6   0  10       1275.16       1239.70        62.75 o                         
  -4   0  10       1031.11        998.00        80.50 o                         
  -2   0  10        595.61        541.42        64.25 o                         
   0   0  10       1504.70       1785.77       114.88 o                         
   2   0  10       1089.21       1204.32       111.76 o                         
   4   0  10        143.47        143.02        60.18 o                         
   6   0  10          5.31         66.43        44.55 o                         
 -13   1  10        174.77        257.93        48.35 o                         
 -11   1  10         34.96         87.12        43.17 o                         
  -9   1  10        251.79        286.30        39.48 o                         
  -7   1  10        650.19        676.21        37.06 o                         
  -5   1  10        682.91        638.75        57.08 o                         
  -3   1  10        171.66        170.16        17.90 o                         
  -1   1  10       1383.88       1252.01        99.10 o                         
   1   1  10        954.99        990.82        95.64 o                         
   3   1  10        237.20        256.33        39.51 o                         
   5   1  10        116.18        164.83        50.80 o                         
 -12   2  10         26.54        -39.13        39.13 o                         
 -10   2  10        585.78        599.83        57.94 o                         
  -8   2  10        706.63        721.40        63.01 o                         
  -6   2  10        382.45        329.15        34.86 o                         
  -4   2  10         15.18          6.70        16.18 o                         
  -2   2  10        848.01        788.77        29.78 o                         
   0   2  10        515.37        493.50        34.07 o                         
   2   2  10        245.77        281.90        46.96 o                         
   4   2  10        164.68        261.68        41.96 o                         
   6   2  10         93.77        134.42        56.27 o                         
 -13   3  10         41.78         41.13        70.73 o                         
 -11   3  10        890.81        854.35        45.63 o                         
  -9   3  10        321.08        373.78        36.52 o                         
  -7   3  10         56.92         75.00        21.45 o                         
  -5   3  10        263.94        234.69        22.04 o                         
  -3   3  10        533.16        484.68        28.47 o                         
  -1   3  10        688.07        637.91        72.62 o                         
   1   3  10         65.77         30.71        30.30 o                         
   3   3  10        388.22        498.61        62.52 o                         
   5   3  10        349.32        459.53        71.90 o                         
 -12   4  10        126.86         75.41        49.28 o                         
 -10   4  10        341.32        344.31        32.85 o                         
  -8   4  10         15.07         30.85        29.18 o                         
  -6   4  10         72.65         18.02        41.84 o                         
  -4   4  10          1.56        -13.00        18.53 o                         
  -2   4  10        435.80        412.54        39.14 o                         
   0   4  10        560.32        520.72       171.54 o                         
   2   4  10         90.06        121.14        60.96 o                         
   4   4  10        357.60        469.69        73.46 o                         
   6   4  10         97.25        188.35        62.52 o                         
 -11   5  10         11.50         -2.41        31.30 o                         
  -9   5  10        263.19        311.58        31.60 o                         
  -7   5  10        270.28        283.16        25.49 o                         
  -5   5  10        295.06        275.06        29.55 o                         
  -3   5  10        215.05        219.82        21.20 o                         
  -1   5  10        129.46        106.14        23.19 o                         
   1   5  10       1127.30       1153.52        89.09 o                         
   3   5  10        215.06        263.37        65.65 o                         
 -10   6  10        174.92        257.89        43.47 o                         
  -8   6  10         95.26         85.66        29.40 o                         
  -6   6  10        364.22        394.02        24.64 o                         
  -4   6  10          4.10         24.17        20.06 o                         
  -2   6  10          3.96        -12.32        25.90 o                         
   0   6  10        102.12        235.24        67.21 o                         
   2   6  10        163.97        153.96        64.08 o                         
   4   6  10         49.77         36.73        61.74 o                         
 -11   7  10         85.12         47.49        29.05 o                         
  -9   7  10         93.39        131.17        27.08 o                         
  -7   7  10        164.07        158.66        28.36 o                         
  -5   7  10         34.70         52.48        33.31 o                         
  -3   7  10        182.09        178.63        27.56 o                         
  -1   7  10        225.39        286.04        71.12 o                         
   1   7  10          4.46         -1.56        64.08 o                         
   3   7  10        262.02        339.18        67.21 o                         
 -10   8  10         21.92        -18.88        26.06 o                         
  -8   8  10        128.43        139.46        26.24 o                         
  -6   8  10         77.66         74.84        23.40 o                         
  -4   8  10          5.51        -27.02        33.82 o                         
  -2   8  10          6.05        -34.39        34.39 o                         
   0   8  10         11.84        -55.49        59.40 o                         
   2   8  10        118.99         98.47        70.34 o                         
   4   8  10         54.69         47.67        62.52 o                         
  -9   9  10         75.42         33.53        25.93 o                         
  -7   9  10         55.39         75.81        24.83 o                         
  -5   9  10         24.23         49.53        31.61 o                         
  -3   9  10         26.85         16.72        36.52 o                         
   1   9  10         18.89          4.69        65.65 o                         
   3   9  10        185.78        346.99        78.93 o                         
  -6  10  10        193.11        275.24        34.11 o                         
  -4  10  10         63.32         22.88        34.07 o                         
  -2  10  10         74.86         32.82        71.90 o                         
   0  10  10         41.15         30.48        71.12 o                         
  -5  11  10         77.94         94.72        36.42 o                         
  -3  11  10         25.37         -2.67        37.98 o                         
 -11   1  11         89.09         87.85        42.98 o                         
  -9   1  11         59.85         61.56        27.97 o                         
  -7   1  11        142.57         92.91        26.52 o                         
  -5   1  11        155.56        166.71        29.38 o                         
  -3   1  11        250.27        214.19        19.04 o                         
  -1   1  11        289.68        269.37        64.53 o                         
   1   1  11         70.67         97.93        25.20 o                         
   3   1  11        133.91        113.78        50.80 o                         
   5   1  11        150.21        277.04        46.26 o                         
 -12   2  11          1.97          6.21        42.62 o                         
 -10   2  11         20.51         68.18        30.93 o                         
  -8   2  11        222.94        192.00        28.84 o                         
  -6   2  11          9.73          1.90        24.51 o                         
  -4   2  11        685.53        665.36        55.33 o                         
  -2   2  11        408.58        353.22        22.72 o                         
   0   2  11         80.87         50.69        28.95 o                         
   2   2  11        296.43        311.16        42.21 o                         
   4   2  11        102.47        113.56        39.19 o                         
 -11   3  11        159.17        174.03        34.31 o                         
  -9   3  11         20.50         12.45        35.75 o                         
  -7   3  11         44.60         68.86        29.20 o                         
  -5   3  11        314.99        303.84        29.71 o                         
  -3   3  11        220.31        206.30        19.83 o                         
  -1   3  11         13.04          1.33        27.74 o                         
   1   3  11         78.77         -8.60        53.92 o                         
   3   3  11         96.71        129.73        59.40 o                         
   5   3  11         34.41         71.12        53.14 o                         
 -10   4  11         41.56         49.78        39.48 o                         
  -8   4  11        306.93        279.40        45.04 o                         
  -6   4  11        112.48        113.65        29.92 o                         
  -4   4  11          4.63        -21.39        21.39 o                         
  -2   4  11        354.52        309.81        26.05 o                         
   0   4  11        246.03        290.72        66.43 o                         
   2   4  11         32.32          9.38        52.36 o                         
   4   4  11          0.37        -48.45        51.58 o                         
 -11   5  11         55.09         38.49        31.08 o                         
  -9   5  11          4.84         42.20        31.30 o                         
  -7   5  11        206.52        205.67        28.79 o                         
  -5   5  11        120.51        104.73        29.47 o                         
  -3   5  11          2.61         39.10        23.47 o                         
  -1   5  11         82.71         52.36        63.30 o                         
   1   5  11         87.91         52.36        60.96 o                         
   3   5  11        142.03        321.99        64.87 o                         
 -10   6  11        128.24        134.12        31.47 o                         
  -8   6  11         61.63         58.39        36.05 o                         
  -6   6  11        556.43        521.70        50.00 o                         
  -4   6  11         77.15         80.67        57.83 o                         
  -2   6  11         91.53         83.66        32.82 o                         
   0   6  11         81.71        -39.08        61.74 o                         
   2   6  11        110.90        110.98        65.65 o                         
  -9   7  11         23.10         47.22        28.28 o                         
  -7   7  11        454.04        479.35        57.41 o                         
  -5   7  11        375.24        404.55        41.78 o                         
  -3   7  11         89.50         25.01        37.51 o                         
  -1   7  11        123.20        107.85        64.87 o                         
   1   7  11         33.25         82.84        64.87 o                         
  -8   8  11        409.48        471.92        39.83 o                         
  -6   8  11        248.47        322.97        40.11 o                         
  -4   8  11         77.15         66.61        36.00 o                         
  -2   8  11        191.58        139.89        42.98 o                         
   0   8  11         90.99        132.86        68.77 o                         
  -5   9  11        130.69        154.92       109.02 o                         
  -3   9  11         70.44        114.62        37.39 o                         
  -1   9  11         95.10        186.00        70.34 o                         
 -10   0  12        112.57         46.89        50.02 o                         
  -8   0  12          4.41         35.23        43.77 o                         
  -6   0  12         10.03        -17.19        35.17 o                         
  -4   0  12        223.60        228.18        31.16 o                         
  -2   0  12        163.38        191.47        70.34 o                         
   0   0  12        381.33        438.43        73.46 o                         
   2   0  12        420.49        614.27        71.90 o                         
  -9   1  12         88.57         78.69        28.29 o                         
  -7   1  12         32.87         30.20        21.63 o                         
  -5   1  12         19.58         43.31        22.00 o                         
  -3   1  12        131.77        176.61        27.32 o                         
  -1   1  12        203.50        281.30        46.50 o                         
   1   1  12        318.73        498.47        50.83 o                         
   3   1  12         44.86         93.26        41.42 o                         
 -10   2  12        130.22        146.17        31.29 o                         
  -8   2  12        221.01        223.41        53.76 o                         
  -6   2  12         31.62         26.78        26.48 o                         
  -4   2  12         76.30         14.50        24.58 o                         
  -2   2  12        440.97        447.26        91.50 o                         
   0   2  12        242.50        278.85        50.41 o                         
   2   2  12         19.04          4.54        38.67 o                         
  -9   3  12         26.44         18.56        28.32 o                         
  -7   3  12        211.52        223.63        28.14 o                         
  -5   3  12         46.08         25.79        35.17 o                         
  -3   3  12        120.21        149.81        80.50 o                         
  -1   3  12        196.83        302.45        72.68 o                         
   1   3  12         10.28        -21.10        49.24 o                         
  -8   4  12         53.18         34.23        27.29 o                         
  -6   4  12         25.28        109.62        32.66 o                         
  -4   4  12         77.38        123.48        35.17 o                         
  -2   4  12        125.53        144.09        86.75 o                         
   0   4  12        120.26        243.05        55.49 o                         
   2   4  12         10.04        -55.49        61.74 o                         
  -9   5  12          2.46        -27.39        27.39 o                         
  -7   5  12        118.26         94.04        33.25 o                         
  -5   5  12         24.97          8.77        40.64 o                         
  -3   5  12         81.27        130.53        41.81 o                         
  -1   5  12        167.06        232.11        70.34 o                         
   1   5  12         25.95        -10.16        55.49 o                         
  -8   6  12         25.03         35.65        31.90 o                         
  -6   6  12         36.52         12.80        55.49 o                         
  -4   6  12         98.76         88.31        40.64 o                         
  -2   6  12        167.66        106.29        63.30 o                         
   0   6  12         49.03        271.97        76.59 o                         
  -5   7  12        177.62        218.60        39.03 o                         
  -3   7  12        108.67        153.18        42.98 o                         
  -1   7  12          6.39        -57.83        57.83 o                         
  -7   1  13          3.84         23.67        31.60 o                         
  -5   1  13          2.33        -16.08       108.63 o                         
  -3   1  13         23.27         27.93        45.04 o                         
  -1   1  13         10.41         -0.82        46.11 o                         
  -6   2  13        111.73        132.08        40.64 o                         
  -4   2  13         12.56         90.66        62.52 o                         
  -2   2  13         11.05         58.37       106.68 o                         
  -7   3  13         79.83        141.97        56.66 o                         
  -5   3  13        104.24         75.81        34.39 o                         
  -3   3  13         16.62        -46.89        46.89 o                         
  -6   4  13         50.30         60.18        38.29 o                         
  -4   4  13         87.85          0.00        62.52 o                         
                                                                                
